# Supplementary material for: Gut microbiota-derived butyrate primes systemic immunity in honey bees by mediating lipid metabolic reprogramming
Source: Nat Commun. 2026 Feb 2;17:2924. doi: 10.1038/s41467-026-69073-0 (PMC13031938; doi:10.1038/s41467-026-69073-0)
Supplement: Supplementary file 3 — Supplementary Dataset 1 [file 41467_2026_69073_MOESM3_ESM.xlsx]

## Sheet: Supplementary Table 1
Dataset S1. The fold changes (Butyrate/GF) of differentially expressed genes (DEGs) of honey bee fat body 5 days after butyrate supplementation.
Gene ID	Gene symbol	Gene description	log2(Fold change)	Padj	Regulated
102654766	LOC102654766	leucine-rich repeat-containing protein 40-like	11.6318	2.2e-05	Up
727193	LOC727193	lipase member H-A	8.61109	2.02e-06	Up
406088	Vg	vitellogenin	8.06606	2.03e-16	Up
725903	LOC725903	zinc finger protein 512B	7.58658	1.74e-05	Up
677674	Obp13	odorant binding protein 13	7.41666	0.00011313	Up
726848	Hex70a	hexamerin 70a	6.92131	7.31e-19	Up
107964181	LOC107964181	uncharacterized LOC107964181	6.85838	8.83e-05	Up
102655153	LOC102655153	facilitated trehalose transporter Tret1-like	6.85136	0.000577993	Up
107963975	LOC107963975	uncharacterized LOC107963975	6.78715	0.000297316	Up
100578719	LOC100578719	protein spaetzle 4	6.73505	0.00226344	Up
107965604	LOC107965604	uncharacterized LOC107965604	6.68379	0.0139732	Up
726424	LOC726424	metabotropic glutamate receptor	6.53489	1.74e-71	Up
102654783	LOC102654783	uncharacterized LOC102654783	6.51944	0.0179514	Up
727522	LOC727522	uncharacterized LOC727522	6.50056	0.0226127	Up
107964258	LOC107964258	uncharacterized LOC107964258	6.46182	3.71e-07	Up
551656	LOC551656	DNA translocase FtsK-like	6.31219	0.00290153	Up
102656683	LOC102656683	uncharacterized LOC102656683	6.25856	0.0328736	Up
551648	Hex110	hexamerin 110	6.21986	2.72e-09	Up
100576508	LOC100576508	uronyl 2-sulfotransferase	6.16383	0.042465	Up
107963967	LOC107963967	serine protease inhibitor 3	6.15597	0.00883489	Up
102655591	LOC102655591	uncharacterized LOC102655591	6.13112	0.00410578	Up
107963996	LOC107963996	leucine-rich repeat-containing protein 70	6.11677	5.06e-06	Up
724900	LOC724900	uncharacterized LOC724900	5.98578	0.00507927	Up
406140	Apid1	apidaecin 1	5.93717	2.61e-15	Up
100578347	LOC100578347	uncharacterized LOC100578347	5.81557	0.0189026	Up
725360	LOC725360	radial spoke head protein 9 homolog	5.78354	0.0129833	Up
100577541	LOC100577541	uncharacterized LOC100577541	5.74675	8.8e-12	Up
724895	LOC724895	arginine-glutamic acid dipeptide repeats protein	5.69041	0.0249614	Up
408807	LOC408807	uncharacterized LOC408807	5.6202	1.38e-58	Up
726401	LOC726401	ras-specific guanine nucleotide-releasing factor 2	5.55235	0.0321159	Up
113218827	LOC113218827	uncharacterized LOC113218827	5.46327	0.0424985	Up
102654683	LOC102654683	farnesyl pyrophosphate synthase	5.34926	0.0414298	Up
102656563	LOC102656563	uncharacterized LOC102656563	5.33854	0.0428062	Up
724653	LOC724653	intraflagellar transport protein 43 homolog	5.30096	0.0470596	Up
100577614	LOC100577614	uncharacterized LOC100577614	5.29381	3.43e-06	Up
724187	LOC724187	toll-like receptor 4	5.09397	1.15e-26	Up
726382	LOC726382	uncharacterized LOC726382	5.08199	0.00751358	Up
724749	LOC724749	uncharacterized LOC724749	5.02084	9.63e-93	Up
102655712	LOC102655712	chromatin modification-related protein eaf-1	4.99025	1.11e-05	Up
100577028	LOC100577028	insulin-like growth factor I	4.94232	0.0131861	Up
725382	CSP1	chemosensory protein 1	4.87483	0.0029344	Up
413590	LOC413590	alkylglycerol monooxygenase	4.75189	2.24e-23	Up
727170	LOC727170	eisosome protein SEG2	4.57355	0.00987851	Up
677671	Obp3	odorant binding protein 3	4.48059	3.62e-20	Up
102654654	LOC102654654	uncharacterized LOC102654654	4.45961	0.0014071	Up
406130	Melt	melittin	4.41857	1.03e-19	Up
724126	LOC724126	uncharacterized LOC724126	4.32506	0.00162454	Up
107964872	LOC107964872	uncharacterized LOC107964872	4.27445	0.0177963	Up
550828	LOC550828	elongation of very long chain fatty acids protein AAEL008004	4.25872	0.0388841	Up
726182	Vhdl	larval-specific very high density lipoprotein	4.11607	4.01e-27	Up
552024	LOC552024	myo-inositol 2-dehydrogenase	4.11404	1.79e-20	Up
725400	LOC725400	4-hydroxyphenylpyruvate dioxygenase	4.07212	1.38e-19	Up
552773	LOC552773	protein takeout	4.05599	0.00237431	Up
107965317	LOC107965317	uncharacterized LOC107965317	4.02208	0.0147795	Up
551465	LOC551465	homogentisate 1、2-dioxygenase	4.00936	1.29e-23	Up
677673	Obp14	odorant binding protein 14	3.99693	1.48e-05	Up
552249	LOC552249	lysosomal alpha-mannosidase	3.98379	1.14e-38	Up
406066	Jhe	juvenile hormone esterase	3.91725	7.02e-19	Up
406142	LOC406142	hymenoptaecin	3.88331	5.08e-07	Up
552073	LOC552073	arylsulfatase B	3.8788	2.96e-06	Up
406144	LOC406144	abaecin	3.84526	0.000172527	Up
724382	LOC724382	cuticular protein analogous to peritrophins 3-A	3.75358	1.56e-05	Up
100578409	LOC100578409	uncharacterized LOC100578409	3.72238	7.94e-13	Up
406078	Tsf1	transferrin 1	3.6578	9.86e-06	Up
100578816	LOC100578816	uncharacterized LOC100578816	3.57723	0.000333588	Up
102655928	LOC102655928	uncharacterized LOC102655928	3.56011	0.00147812	Up
113219095	LOC113219095	uncharacterized LOC113219095	3.54113	0.0455977	Up
408603	LOC408603	glucose dehydrogenase [FAD、 quinone]	3.51327	5.56e-32	Up
100578995	LOC100578995	vanin-like protein 1	3.44365	0.0295694	Up
727037	LOC727037	phospholipase A1 member A	3.35875	6.02e-11	Up
552154	LOC552154	uncharacterized LOC552154	3.34792	3.62e-09	Up
724456	Msx	homeobox protein Msx	3.32067	4.36e-18	Up
410639	LOC410639	alpha-methyldopa hypersensitive protein	3.18568	0.0171023	Up
408539	LOC408539	sideroflexin-3	3.14194	1.92e-14	Up
411202	LOC411202	1、5-anhydro-D-fructose reductase	3.14099	3.7e-07	Up
726981	LOC726981	circadian clock-controlled protein	3.11826	1.41e-19	Up
725426	LOC725426	uncharacterized LOC725426	3.10064	1.67e-05	Up
410734	LOC410734	glucose dehydrogenase [FAD、 quinone]	3.09264	2.24e-09	Up
413697	LOC413697	PTS-dependent dihydroxyacetone kinase 1、 dihydroxyacetone-binding subunit DhaK	3.03807	6.5e-22	Up
411893	LOC411893	cytochrome P450 315a1、 mitochondrial	2.96802	1.31e-16	Up
408871	LOC408871	sorbitol dehydrogenase	2.90672	1.61e-16	Up
100578263	LOC100578263	uncharacterized LOC100578263	2.90031	0.0481213	Up
100578814	LOC100578814	putative fatty acyl-CoA reductase CG5065	2.85173	0.0470596	Up
102655391	LOC102655391	dihydrolipoyl dehydrogenase、 mitochondrial	2.83898	0.0416549	Up
409250	LOC409250	beta-ureidopropionase	2.77512	1.94e-24	Up
100037419	Apd-3	apidermin 3	2.76448	1.99e-28	Up
100577453	LOC100577453	RNA-binding protein 25	2.72774	0.00100829	Up
406152	LOC406152	juvenile hormone epoxide hydrolase 1	2.70705	2.67e-12	Up
725380	LOC725380	chymotrypsin inhibitor	2.61541	2.16e-20	Up
406141	Pla2	phospholipase A2	2.61223	0.00156007	Up
725842	LOC725842	elongation of very long chain fatty acids protein 6-like	2.60686	0.00164336	Up
100576841	LOC100576841	uncharacterized LOC100576841	2.59152	4.1e-19	Up
409040	Hiscl1	histamine-gated chloride channel 1	2.5793	0.0300811	Up
102655275	LOC102655275	uncharacterized LOC102655275	2.57555	0.000708699	Up
413833	LOC413833	cytochrome P450 4C1	2.54852	8.13e-19	Up
727392	LOC727392	endocuticle structural glycoprotein SgAbd-2	2.54532	0.0147504	Up
726792	LOC726792	pickpocket protein 28	2.52632	0.0142148	Up
408641	LOC408641	uncharacterized LOC408641	2.5263	5.75e-17	Up
113219238	LOC113219238	ATP-binding cassette sub-family G member 1 pseudogene	2.52546	0.0126919	Up
413408	LOC413408	scavenger receptor class B member 1	2.52353	0.0045217	Up
724412	LOC724412	muscle segmentation homeobox	2.52099	3.7e-07	Up
408961	LOC408961	apolipophorins	2.51657	8.22e-15	Up
408797	LOC408797	nidogen-2	2.50964	8.51e-23	Up
411790	LOC411790	mitochondrial glycine transporter	2.50553	1.7e-11	Up
409409	LOC409409	serine/threonine-protein kinase dyf-5	2.4897	5.29e-07	Up
413802	LOC413802	pleckstrin homology domain-containing family M member 2	2.48037	1.18e-10	Up
100577113	LOC100577113	uncharacterized LOC100577113	2.44819	0.000289023	Up
413568	LOC413568	probable G-protein coupled receptor 158	2.43295	0.00532751	Up
412484	Pgrp-s2	peptidoglycan recognition protein S2	2.43087	0.00214805	Up
551241	LOC551241	peroxisomal membrane protein PMP34	2.4217	3.12e-10	Up
551367	Apd-1	apidermin 1	2.39272	7.43e-09	Up
725204	LOC725204	tyrosine aminotransferase	2.37267	5.82e-08	Up
408650	LOC408650	inositol oxygenase	2.35975	1.06e-08	Up
551252	LOC551252	tropomyosin	2.3522	1.73e-09	Up
406094	CSP3	chemosensory protein 3	2.336	3.87e-07	Up
411378	LOC411378	prostaglandin reductase 1	2.32642	1.27e-14	Up
100576758	LOC100576758	uncharacterized LOC100576758	2.32044	0.00696105	Up
406065	Wat	worker-enriched antennal transcript	2.31014	3.53e-05	Up
113219083	LOC113219083	histone-lysine N-methyltransferase SETMAR-like	2.28078	0.0114614	Up
410042	LOC410042	glyoxylate reductase/hydroxypyruvate reductase	2.27864	8.53e-08	Up
102656309	LOC102656309	uncharacterized LOC102656309	2.27405	0.0371557	Up
100577783	LOC100577783	protein Skeletor	2.26688	2.03e-07	Up
724899	LOC724899	lysozyme	2.20387	1.69e-12	Up
552600	LOC552600	GILT-like protein 1	2.19554	3.68e-07	Up
408559	LOC408559	retinal dehydrogenase 1	2.19037	0.0282955	Up
410905	LOC410905	sodium/potassium-transporting ATPase subunit beta-2	2.17093	2.29e-20	Up
726260	LOC726260	uncharacterized LOC726260	2.16853	2.14e-06	Up
410337	LOC410337	venom dipeptidylpeptidase IV	2.14864	3.75e-13	Up
113218714	LOC113218714	putative histone-lysine N-methyltransferase 1	2.13655	0.0363769	Up
726134	LOC726134	carboxylesterase	2.13167	2.06e-07	Up
100577163	LOC100577163	insulin-like growth factor-binding protein complex acid labile subunit	2.12701	9.17e-11	Up
100577317	LOC100577317	uncharacterized LOC100577317	2.12335	0.0263713	Up
409448	LOC409448	collagen alpha-1(IX) chain	2.11695	0.0452883	Up
552210	LOC552210	fumarylacetoacetase	2.10703	6.58e-20	Up
726057	ILP-2	insulin-like peptide 2	2.10258	6.05e-06	Up
551858	LOC551858	kynurenine 3-monooxygenase	2.07538	0.0177539	Up
411100	LOC411100	FGGY carbohydrate kinase domain-containing protein	2.06986	2.72e-09	Up
550958	LOC550958	uncharacterized LOC550958	2.05218	0.00675312	Up
551929	LOC551929	CG30101-like	2.05206	0.0121947	Up
725942	LOC725942	glutathione S-transferase 1-1	2.04714	8.82e-19	Up
552475	ACSF2	acyl-CoA synthetase family member 2	2.04589	8.8e-12	Up
408859	LOC408859	pyrroline-5-carboxylate reductase 2	2.04409	1.21e-27	Up
725462	LOC725462	vesicular glutamate transporter 2.1	2.04017	4.05e-14	Up
552657	LOC552657	phosphoribosylformylglycinamidine synthase	2.035	1.6e-13	Up
413056	LOC413056	uncharacterized LOC413056	2.02569	1.94e-06	Up
727131	LOC727131	spidroin-2-like	2.0256	0.00101682	Up
409265	LOC409265	dolichyl-diphosphooligosaccharide--protein glycosyltransferase subunit STT3A	2.02412	1.04e-26	Up
409890	LOC409890	peptidyl-prolyl cis-trans isomerase	2.01757	8.31e-18	Up
726361	LOC726361	ufm1-specific protease 1	2.00441	0.00030396	Up
551805	LOC551805	phospholipase B1、 membrane-associated	2.00279	0.0045217	Up
410635	LOC410635	fumarylacetoacetate hydrolase domain-containing protein 2A	1.98493	4.52e-13	Up
413575	LOC413575	facilitated trehalose transporter Tret1	1.94955	2.4e-09	Up
725784	LOC725784	uncharacterized LOC725784	1.94089	0.0080597	Up
552592	LOC552592	facilitated trehalose transporter Tret1	1.94014	1.92e-09	Up
551968	LOC551968	aldose reductase	1.91764	1.07e-14	Up
100577607	LOC100577607	dehydrogenase/reductase SDR family member 4	1.91388	4.89e-15	Up
409260	LOC409260	short-chain dehydrogenase/reductase family 16C member 6	1.90989	7.13e-11	Up
411685	LOC411685	ATP-binding cassette sub-family D member 1	1.90897	4.9e-11	Up
727293	LOC727293	guanine deaminase	1.90492	1.84e-06	Up
412770	LOC412770	transcription factor E2F2	1.89324	3.99e-05	Up
410824	LOC410824	spondin-1	1.88957	6.27e-17	Up
552018	LOC552018	probable tRNA (guanine(26)-N(2))-dimethyltransferase	1.88519	4.41e-10	Up
410552	LOC410552	ATP-binding cassette sub-family G member 1 pseudogene	1.87069	0.026174	Up
406119	Cryl1	lambda crystallin-like protein	1.86559	1.85e-07	Up
100578247	LOC100578247	sodium channel protein Nach	1.86426	0.0304635	Up
726320	LOC726320	serine protease inhibitor 27A	1.86035	2.43e-11	Up
100576515	LOC100576515	protein KRTCAP2 homolog	1.85621	5.84e-14	Up
100577844	LOC100577844	uncharacterized LOC100577844	1.84893	5.05e-09	Up
552417	LOC552417	acyl-CoA Delta(11) desaturase	1.82699	0.00174535	Up
409261	LOC409261	glycerol kinase	1.81433	2.54e-13	Up
107964976	LOC107964976	uncharacterized LOC107964976	1.81171	0.00413851	Up
102654271	LOC102654271	transcriptional regulator ATRX homolog	1.80851	2.08e-10	Up
724787	LOC724787	protein RUFY3	1.79706	5.2e-08	Up
410506	LOC410506	uncharacterized LOC410506	1.7934	1.24e-05	Up
408969	LOC408969	aminoacylase-1	1.78891	3.52e-09	Up
412448	LOC412448	zinc transporter ZIP1	1.77036	0.00124432	Up
100576591	LOC100576591	uncharacterized protein DDB_G0284459-like	1.76914	0.00363689	Up
727593	LOC727593	UDP-glucuronosyltransferase 2C1	1.7525	4.84e-08	Up
100576106	LOC100576106	uncharacterized protein DDB_G0292186	1.74879	0.00758718	Up
412885	LOC412885	protein N-terminal asparagine amidohydrolase	1.74796	4.96e-31	Up
552461	LOC552461	uncharacterized LOC552461	1.74096	2.39e-13	Up
552758	LOC552758	retinol dehydrogenase 12	1.73971	5.48e-05	Up
100577571	LOC100577571	uncharacterized LOC100577571	1.7324	0.048449	Up
552478	Obp17	odorant binding protein 17	1.73196	4.62e-05	Up
726040	LOC726040	4-coumarate--CoA ligase 1	1.73028	1.11e-09	Up
550932	Argk	arginine kinase	1.72107	1.74e-20	Up
413324	LOC413324	chitinase-like protein Idgf4	1.71521	4.66e-17	Up
551863	LOC551863	putative inorganic phosphate cotransporter	1.71381	0.000703036	Up
410468	LOC410468	protein hairy	1.71355	1.2e-06	Up
409628	LOC409628	neutral ceramidase	1.70928	2.2e-05	Up
410626	LOC410626	sodium-coupled monocarboxylate transporter 1	1.70629	0.00181114	Up
725479	LOC725479	dynein heavy chain 5、 axonemal	1.70212	0.00051085	Up
413763	LOC413763	hydroxymethylglutaryl-CoA synthase 1	1.69875	2.04e-05	Up
725578	LOC725578	uncharacterized LOC725578	1.67318	2.54e-13	Up
726446	LOC726446	uncharacterized LOC726446	1.6687	0.000547875	Up
412233	LOC412233	pseudouridine-metabolizing bifunctional protein C1861.05	1.66454	0.000268704	Up
551094	LOC551094	fatty-acid amide hydrolase 2-B	1.66298	0.0026168	Up
724443	LOC724443	lysophospholipid acyltransferase 5	1.65917	2.74e-06	Up
411140	LOC411140	putative aldehyde dehydrogenase family 7 member A1 homolog	1.6584	1.65e-16	Up
551434	LOC551434	selenium-binding protein 1-like	1.65808	6.82e-08	Up
100577112	LOC100577112	astakine	1.65217	0.0069598	Up
724175	LOC724175	probable cytochrome P450 304a1	1.65151	2.9e-05	Up
102655506	LOC102655506	uncharacterized LOC102655506	1.64678	0.046575	Up
552033	Ppib	peptidylprolyl isomerase B (cyclophilin B)	1.6365	7.52e-21	Up
102654594	LOC102654594	WD repeat-containing protein 18	1.61614	0.000335517	Up
726087	Rpn1	ribophorin I	1.61308	2.46e-14	Up
410484	LOC410484	trehalase	1.6038	0.000104693	Up
724995	LOC724995	1-acyl-sn-glycerol-3-phosphate acyltransferase alpha	1.60172	7.17e-10	Up
411899	B-gluc1	beta-1、3-glucan recognition protein 1	1.59961	4.6e-11	Up
725646	LOC725646	N-acetylneuraminate lyase	1.59359	0.00244326	Up
552391	A4	apolipophorin-III-like protein	1.5873	2.25e-07	Up
408288	LOC408288	isovaleryl-CoA dehydrogenase、 mitochondrial	1.57858	1.79e-10	Up
411392	LOC411392	protein Red	1.57396	5.79e-09	Up
411327	LOC411327	G1/S-specific cyclin-E1	1.57393	0.0363771	Up
412150	LOC412150	endoplasmin	1.5731	9.29e-15	Up
726009	LOC726009	malignant T-cell-amplified sequence 1 homolog	1.57208	7.45e-10	Up
725343	LOC725343	alkyldihydroxyacetonephosphate synthase	1.56185	0.0036051	Up
410149	LOC410149	carboxypeptidase Q	1.56127	1.85e-07	Up
410555	LOC410555	insulin-like growth factor-binding protein complex acid labile subunit	1.5611	0.0102962	Up
409517	LOC409517	digestive cysteine proteinase 1	1.557	2.22e-11	Up
725976	LOC725976	46 kDa FK506-binding nuclear protein	1.55579	7.39e-08	Up
551437	LOC551437	alpha-N-acetylglucosaminidase	1.54759	4.6e-08	Up
551466	LOC551466	CAAX prenyl protease 1 homolog	1.54378	1.16e-10	Up
408509	LOC408509	glutamate decarboxylase 1	1.54298	3.7e-11	Up
551604	LOC551604	Rh-like protein	1.54269	0.00306317	Up
551353	LOC551353	translocon-associated protein subunit alpha	1.5423	4.99e-12	Up
107965788	LOC107965788	probable serine/threonine-protein kinase DDB_G0279719	1.54072	0.0116837	Up
726923	LOC726923	DNA polymerase epsilon subunit 3	1.53964	0.037755	Up
724561	LOC724561	E3 ubiquitin-protein ligase DCST1	1.53883	0.000811348	Up
552051	LOC552051	dolichyl-diphosphooligosaccharide--protein glycosyltransferase 48 kDa subunit	1.53648	3.13e-10	Up
412305	LOC412305	succinate-semialdehyde dehydrogenase、 mitochondrial	1.53263	2.13e-13	Up
724811	LOC724811	kynurenine--oxoglutarate transaminase 3-like	1.52952	1.92e-14	Up
409712	LOC409712	short/branched chain specific acyl-CoA dehydrogenase、 mitochondrial	1.52502	4.11e-09	Up
411822	LOC411822	aldehyde dehydrogenase family 3 member B1	1.49891	1.76e-16	Up
551964	LOC551964	UDP-N-acetylhexosamine pyrophosphorylase	1.49247	2.14e-12	Up
100578929	LOC100578929	uncharacterized LOC100578929	1.48981	3.62e-06	Up
726218	LOC726218	acetyl-CoA acetyltransferase、 mitochondrial	1.48795	1.5e-11	Up
411091	LOC411091	RNA-binding protein 34	1.48288	1.37e-06	Up
409207	LOC409207	synaptic vesicle membrane protein VAT-1 homolog-like	1.48043	0.00687795	Up
100578215	LOC100578215	N-acetylgalactosaminyltransferase 6	1.47353	0.00304565	Up
727146	LOC727146	sphingomyelin phosphodiesterase	1.46993	2.77e-08	Up
724464	LOC724464	cuticular protein	1.45987	0.000153993	Up
100578232	LOC100578232	notch homolog 2 N-terminal-like protein	1.45108	1.2e-05	Up
411809	LOC411809	enolase-phosphatase E1	1.44991	0.0131049	Up
726755	LOC726755	pyrokinin-like receptor 2	1.44364	0.00549447	Up
410308	LOC410308	electron transfer flavoprotein subunit beta	1.44028	1.3e-18	Up
412215	LOC412215	chitin synthase chs-2	1.43871	0.00136573	Up
409490	GstD1	glutathione S-transferase D1	1.43854	0.000151207	Up
409306	LOC409306	2-oxoisovalerate dehydrogenase subunit beta、 mitochondrial	1.43836	2.38e-06	Up
551290	LOC551290	cathepsin O	1.43109	0.000324784	Up
409474	LOC409474	laminin subunit gamma-1	1.43057	1.89e-05	Up
725309	LOC725309	keratin-associated protein 19-2	1.42313	4.15e-07	Up
408280	LOC408280	cell surface glycoprotein 1	1.42098	3.7e-07	Up
411796	LOC411796	serine hydroxymethyltransferase	1.41907	6.65e-05	Up
725018	LOC725018	phosphomevalonate kinase	1.41208	0.0118566	Up
410687	LOC410687	senecionine N-oxygenase	1.41141	0.00946239	Up
725571	LOC725571	protein transport protein Sec61 subunit alpha	1.40564	1.96e-08	Up
726658	LOC726658	uncharacterized LOC726658	1.39559	0.000115119	Up
413894	Y-e3	yellow-e3	1.39533	9.76e-09	Up
551323	LOC551323	uncharacterized LOC551323	1.39051	0.000151207	Up
410432	LOC410432	L-threonine 3-dehydrogenase、 mitochondrial	1.38183	0.00746438	Up
412859	LOC412859	hemicentin-2	1.37027	0.00681057	Up
413678	LOC413678	serine--pyruvate aminotransferase、 mitochondrial	1.36644	0.0324849	Up
408774	LOC408774	lysosomal-trafficking regulator	1.36364	1.25e-05	Up
100576146	LOC100576146	aladin	1.35716	0.0126674	Up
726736	LOC726736	laminin subunit beta-1	1.35498	0.000115763	Up
411799	LOC411799	N-acetylgalactosaminyltransferase 7	1.34889	8.62e-06	Up
410172	LOC410172	translocating chain-associated membrane protein 1-like 1	1.34833	2.69e-09	Up
107964020	LOC107964020	alpha-tocopherol transfer protein	1.34447	0.00729254	Up
411191	LOC411191	DNA-directed RNA polymerase III subunit RPC8	1.34327	0.00770088	Up
411173	LOC411173	torso-like protein	1.34258	2.9e-07	Up
409165	LOC409165	calreticulin	1.34222	2.53e-20	Up
409893	LOC409893	protein alan shepard	1.33808	1.21e-06	Up
412304	DHRS4	dehydrogenase/reductase (SDR family) member 4	1.33659	2.01e-09	Up
550914	LOC550914	DNA ligase 1	1.33115	1.52e-14	Up
726414	LOC726414	protein windpipe	1.32987	6.42e-06	Up
552322	LOC552322	histone H2A	1.3246	2.61e-06	Up
410021	LOC410021	protein Skeletor	1.32277	0.00198413	Up
727239	LOC727239	protein P54-like	1.31681	0.00208605	Up
409354	Hex70c	hexamerin 70c	1.31399	0.00689187	Up
409645	LOC409645	MAPK regulated corepressor interacting protein 2	1.31325	3.96e-06	Up
100576270	LOC100576270	2-iminobutanoate/2-iminopropanoate deaminase	1.31322	9.23e-15	Up
410082	Sod2	superoxide dismutase 2、 mitochondrial	1.31094	5.82e-11	Up
412301	LOC412301	testicular acid phosphatase homolog	1.3097	5.51e-08	Up
727074	LOC727074	signal peptidase complex subunit 3	1.30758	2.16e-06	Up
726638	LOC726638	protein artemis	1.303	0.00156188	Up
107964838	LOC107964838	probable uridine nucleosidase 2	1.30296	0.0233893	Up
410148	LOC410148	carboxypeptidase Q	1.30035	1.22e-05	Up
552066	LOC552066	FAD-dependent oxidoreductase domain-containing protein 1	1.29852	1.2e-07	Up
410207	LOC410207	dihydropyrimidine dehydrogenase [NADP(+)]	1.29779	2.61e-08	Up
410167	LOC410167	sorbitol dehydrogenase	1.29703	0.00692102	Up
727622	LOC727622	probable aspartate aminotransferase、 cytoplasmic	1.2927	9.01e-17	Up
551857	LOC551857	sepiapterin reductase	1.28731	8.25e-06	Up
409245	LOC409245	beta-1、4-glucuronyltransferase 1	1.28584	0.00201557	Up
551205	LOC551205	neutral alpha-glucosidase AB	1.2853	5.15e-19	Up
412526	LOC412526	protein disulfide-isomerase A6 homolog	1.27698	5.26e-08	Up
552711	LOC552711	anoctamin-4	1.27628	0.0276929	Up
552295	LOC552295	translocon-associated protein subunit gamma	1.27502	9.02e-10	Up
410664	LOC410664	protein arginine N-methyltransferase 5	1.2739	0.00761757	Up
412612	LOC412612	carbohydrate sulfotransferase 4	1.27276	1.16e-08	Up
552667	LOC552667	protein charybde	1.27233	0.00268513	Up
107964323	LOC107964323	uncharacterized LOC107964323	1.27219	0.0193934	Up
725529	LOC725529	kynurenine/alpha-aminoadipate aminotransferase、 mitochondrial	1.27118	1.25e-05	Up
552692	LOC552692	D-aspartate oxidase	1.27099	1.22e-09	Up
413567	LOC413567	L-xylulose reductase	1.26864	1.94e-06	Up
551560	LOC551560	cytochrome P450 6k1	1.26839	3.7e-07	Up
100576383	LOC100576383	mannosyl-oligosaccharide 1、2-alpha-mannosidase IA	1.26817	2.38e-07	Up
551250	LOC551250	microsomal triglyceride transfer protein large subunit	1.26629	9.42e-05	Up
552259	LOC552259	staphylococcal nuclease domain-containing protein 1	1.26612	5.47e-19	Up
107965225	LOC107965225	ribulose-phosphate 3-epimerase	1.26589	2.67e-07	Up
409759	LOC409759	serine-rich adhesin for platelets	1.26248	4.33e-06	Up
102656465	LOC102656465	guanine nucleotide-binding protein G(o) subunit alpha	1.26227	0.0014071	Up
411088	LOC411088	probable maleylacetoacetate isomerase 2	1.25799	7.98e-09	Up
410343	LOC410343	nuclear pore complex protein Nup93	1.25763	0.00153361	Up
550955	LOC550955	putative gamma-glutamylcyclotransferase CG2811	1.25579	3.19e-07	Up
408516	LOC408516	protein D2	1.25513	1.36e-07	Up
412632	Adk1	adenylate kinase 1	1.25406	3.33e-05	Up
410550	LOC410550	aminomethyltransferase、 mitochondrial	1.25309	0.000368466	Up
411916	LOC411916	2-amino-3-ketobutyrate coenzyme A ligase、 mitochondrial	1.25106	0.0288063	Up
100576555	LOC100576555	cytochrome b561 domain-containing protein 2	1.24908	0.0238636	Up
551806	LOC551806	aquaporin	1.24581	0.00013049	Up
551154	LOC551154	glucose-6-phosphate isomerase	1.24549	1.53e-08	Up
551435	LOC551435	protein disulfide-isomerase	1.24163	2.38e-11	Up
412125	LOC412125	ubiquitin-conjugating enzyme E2-24 kDa	1.24085	0.00674308	Up
409329	LOC409329	mannose-1-phosphate guanyltransferase beta	1.23912	5.26e-12	Up
412045	LOC412045	dolichyl-diphosphooligosaccharide--protein glycosyltransferase subunit 2	1.23116	1.26e-08	Up
409150	LOC409150	enoyl Coenzyme A hydratase、 short chain、 1、 mitochondrial	1.23089	4.31e-11	Up
413478	LOC413478	spermine oxidase	1.23014	0.0117467	Up
408979	LOC408979	eukaryotic translation initiation factor 5	1.22452	1.06e-08	Up
408818	LOC408818	hexokinase-1	1.22379	1.89e-06	Up
414042	LOC414042	thioredoxin-related transmembrane protein 1	1.22341	0.000338735	Up
100576506	LOC100576506	uncharacterized LOC100576506	1.22236	1.77e-05	Up
411845	LOC411845	p21-activated protein kinase-interacting protein 1-like	1.21624	0.0228792	Up
727275	LOC727275	proliferating cell nuclear antigen	1.21551	1.21e-08	Up
552556	LOC552556	arginase-1	1.21498	0.00097942	Up
408953	LOC408953	peroxidase	1.21416	8.92e-06	Up
100577918	LOC100577918	uncharacterized LOC100577918	1.2102	1.54e-05	Up
552130	LOC552130	alpha-aminoadipic semialdehyde synthase、 mitochondrial	1.2082	0.0003383	Up
413749	LOC413749	serine protease inhibitor 88Ea	1.20773	6e-13	Up
409736	LOC409736	methylmalonate-semialdehyde dehydrogenase [acylating]-like protein	1.20619	3.61e-08	Up
552717	LOC552717	hydroxysteroid dehydrogenase-like protein 2	1.20286	4.78e-06	Up
724558	LOC724558	uncharacterized LOC724558	1.19832	0.0102946	Up
724692	LOC724692	protein AAR2 homolog	1.19779	0.0181576	Up
725832	LOC725832	beta-1、3-glucan-binding protein 1	1.19689	0.00217413	Up
412111	LOC412111	vigilin	1.1925	7.02e-19	Up
552086	LOC552086	aldose 1-epimerase	1.18807	4e-08	Up
551853	STT3B	STT3、 subunit of the oligosaccharyltransferase complex、 homolog B	1.18428	5.05e-09	Up
100578580	LOC100578580	guanine nucleotide exchange factor MSS4 homolog	1.18333	0.0373664	Up
552393	Tmem98	transmembrane protein 98	1.18053	0.00981122	Up
102656224	LOC102656224	uncharacterized LOC102656224	1.1795	1.1e-11	Up
724721	LOC724721	farnesol dehydrogenase	1.17012	0.00234464	Up
409160	LOC409160	dihydropteridine reductase	1.16859	4.48e-09	Up
552441	LOC552441	transmembrane protein 256 homolog	1.1622	0.0111872	Up
412231	LOC412231	trans-1、2-dihydrobenzene-1、2-diol dehydrogenase	1.16173	1.47e-08	Up
412025	LOC412025	very long-chain specific acyl-CoA dehydrogenase、 mitochondrial	1.15923	2.1e-09	Up
724932	LOC724932	xyloside xylosyltransferase 1	1.15805	0.00546122	Up
726429	LOC726429	uncharacterized LOC726429	1.15604	0.0028283	Up
408395	LOC408395	venom carboxylesterase-6-like	1.15491	0.00103622	Up
551282	LOC551282	ribokinase	1.15249	0.00109829	Up
107964884	LOC107964884	uncharacterized LOC107964884	1.14757	0.0203233	Up
410533	LOC410533	ceramide-1-phosphate transfer protein	1.14422	0.00162841	Up
113219230	LOC113219230	protein canopy homolog 3	1.14392	0.000561095	Up
409911	LOC409911	protein disulfide-isomerase A3	1.14342	4.17e-09	Up
413064	LOC413064	DNA replication licensing factor Mcm6	1.1388	0.0159003	Up
408365	LOC408365	uncharacterized LOC408365	1.13768	0.000509369	Up
551966	LOC551966	multifunctional protein ADE2	1.13537	0.0243355	Up
725816	LOC725816	homocysteine S-methyltransferase YbgG	1.13506	3.53e-06	Up
409881	LOC409881	myosin regulatory light chain 2	1.13421	4.77e-05	Up
725274	LOC725274	3-hydroxyacyl-CoA dehydrogenase type-2	1.13381	1.18e-08	Up
726952	LOC726952	ER degradation-enhancing alpha-mannosidase-like protein 2	1.13244	0.00177432	Up
100578113	LOC100578113	protein CUSTOS	1.1308	0.0203735	Up
411385	LOC411385	ester hydrolase C11orf54 homolog	1.12802	1.46e-06	Up
107965038	LOC107965038	zinc transporter 2	1.12393	0.00628288	Up
410465	LOC410465	UNC93-like protein	1.12253	0.0059429	Up
551986	LOC551986	deoxyribose-phosphate aldolase	1.11522	0.000131186	Up
552683	LOC552683	chitinase domain-containing protein 1	1.11392	0.00201034	Up
726163	LOC726163	methyltransferase-like protein 5	1.10884	0.000200234	Up
494503	TpnCIIa	troponin C type IIa	1.10782	0.0032641	Up
102656491	LOC102656491	signal peptidase complex subunit 1	1.1068	1.36e-05	Up
409196	LOC409196	alanine aminotransferase 1	1.10134	5.84e-14	Up
552763	LOC552763	cell division control protein 6 homolog	1.10118	0.00947171	Up
113218635	LOC113218635	nuclear transcription factor Y subunit gamma-like	1.10017	0.0052513	Up
100577690	LOC100577690	fas-associated death domain protein	1.09763	0.0216825	Up
725705	LOC725705	mitochondrial import inner membrane translocase subunit Tim13	1.09499	0.0282955	Up
551835	LOC551835	CTP synthase	1.09385	0.0101231	Up
551817	LOC551817	putative peptidyl-prolyl cis-trans isomerase dodo	1.09346	0.0499644	Up
726316	LOC726316	cytochrome b-c1 complex subunit 6、 mitochondrial	1.09156	1.67e-05	Up
413288	LOC413288	polycomb protein Pcl	1.09095	0.0235842	Up
551106	LOC551106	ubiquitin-fold modifier-conjugating enzyme 1	1.09056	1.16e-06	Up
411423	LOC411423	poly(ADP-ribose) glycohydrolase ARH3	1.08992	4.76e-07	Up
408398	LOC408398	cytochrome P450 306a1	1.08927	0.00393643	Up
724569	LOC724569	uncharacterized LOC724569	1.08538	0.0113202	Up
725390	LOC725390	leucine-rich melanocyte differentiation-associated protein	1.08012	0.000547246	Up
411014	LOC411014	malate dehydrogenase、 cytoplasmic	1.0736	4.06e-06	Up
409119	LOC409119	REST corepressor 3	1.07298	0.00135117	Up
406107	Gfat2	glucosamine-fructose-6-phosphate aminotransferase 2	1.07115	1.75e-07	Up
408790	LOC408790	protein croquemort	1.07022	1.44e-05	Up
552276	LOC552276	uncharacterized LOC552276	1.06884	2.88e-06	Up
724321	LOC724321	fumarate hydratase、 mitochondrial	1.06814	1.72e-07	Up
408718	LOC408718	leukocyte tyrosine kinase receptor	1.06767	0.000902234	Up
411272	LOC411272	putative acyl-CoA-binding protein	1.06445	0.0267646	Up
408596	LOC408596	clavesin-2	1.06391	0.0381876	Up
552343	LOC552343	electron transfer flavoprotein-ubiquinone oxidoreductase、 mitochondrial	1.06239	3.37e-10	Up
552835	LOC552835	glutaredoxin-related protein 5、 mitochondrial	1.06178	0.0011798	Up
410254	LOC410254	glutaryl-CoA dehydrogenase、 mitochondrial	1.05967	0.000509369	Up
726069	LOC726069	atrial natriuretic peptide receptor 1	1.05676	0.0438435	Up
107965041	LOC107965041	solute carrier organic anion transporter family member 4A1-like	1.05491	3.25e-08	Up
409267	LOC409267	glycogen phosphorylase	1.05447	9.49e-06	Up
724703	LOC724703	modular serine protease	1.05443	0.0124984	Up
409180	LOC409180	4-hydroxybutyrate coenzyme A transferase-like	1.05407	1.06e-11	Up
102655603	LOC102655603	transmembrane emp24 domain-containing protein 7	1.05233	7.84e-11	Up
409870	LOC409870	minor histocompatibility antigen H13	1.05144	8.78e-09	Up
410066	GlnS	glutamine synthetase	1.04889	0.00120191	Up
410408	LOC410408	conserved ATPase domain protein	1.04855	3.52e-09	Up
412929	LOC412929	androgen-induced gene 1 protein	1.04632	0.00159212	Up
100577407	LOC100577407	uncharacterized LOC100577407	1.04611	0.046717	Up
551578	LOC551578	protein O-mannosyl-transferase 2	1.04575	7.55e-05	Up
551531	LOC551531	ribosome biogenesis protein BOP1 homolog	1.04181	0.0193439	Up
100578560	LOC100578560	28S ribosomal protein S18c、 mitochondrial	1.04174	0.00395541	Up
408951	LOC408951	14-3-3 protein epsilon	1.0416	3.76e-05	Up
409442	LOC409442	protein NipSnap	1.04141	0.000329499	Up
408805	LOC408805	progestin and adipoQ receptor family member 3	1.04112	1.01e-07	Up
100577725	LOC100577725	probable chitinase 10	1.03954	0.00892853	Up
413947	LOC413947	sodium leak channel non-selective protein	1.03877	7.78e-08	Up
725460	LOC725460	hemicentin-1	1.03751	4.92e-05	Up
409790	LOC409790	multiple coagulation factor deficiency protein 2 homolog	1.03557	1.09e-07	Up
409397	LOC409397	signal peptidase complex catalytic subunit SEC11A	1.03508	2.53e-07	Up
552234	LOC552234	surfeit locus protein 4 homolog	1.03315	1.58e-10	Up
550687	LOC550687	aldehyde dehydrogenase、 mitochondrial	1.03189	0.0001294	Up
100577440	LOC100577440	uncharacterized LOC100577440	1.03168	0.0300623	Up
551619	LOC551619	transmembrane protein 8B	1.03159	0.000189419	Up
413792	LOC413792	nucleoprotein TPR	1.02747	3.23e-08	Up
551710	LOC551710	electron transfer flavoprotein subunit alpha、 mitochondrial	1.0266	6.35e-10	Up
412619	LOC412619	amidophosphoribosyltransferase	1.02552	0.0126569	Up
413867	LOC413867	transaldolase	1.02336	4.54e-08	Up
100577341	LOC100577341	uncharacterized LOC100577341	1.02332	0.0397718	Up
413878	LOC413878	glutamyl-tRNA(Gln) amidotransferase subunit A、 mitochondrial	1.0224	0.0166191	Up
727247	LOC727247	non-structural maintenance of chromosomes element 1 homolog	1.02198	0.00984852	Up
408293	LOC408293	exostosin-1	1.0217	0.0085152	Up
411647	LOC411647	calumenin	1.01916	3.19e-05	Up
724861	LOC724861	transcription factor Maf	1.01792	0.00617988	Up
410554	LOC410554	methylcrotonoyl-CoA carboxylase beta chain、 mitochondrial	1.01706	2.84e-05	Up
408456	LOC408456	facilitated trehalose transporter Tret1-2 homolog	1.01631	0.00944965	Up
550804	LOC550804	transketolase	1.01502	2.46e-06	Up
724947	LOC724947	lactosylceramide 1、3-N-acetyl-beta-D-glucosaminyltransferase	1.013	0.000130452	Up
100576497	LOC100576497	uncharacterized LOC100576497	1.01101	0.0045217	Up
102656130	LOC102656130	uncharacterized LOC102656130	1.00695	0.00175182	Up
410073	LOC410073	cell division control protein 45 homolog	1.0042	0.0155984	Up
102656890	LOC102656890	thioredoxin domain-containing protein 17-like	1.00395	0.00405453	Up
411700	LOC411700	heat shock protein 83	1.00181	0.0130377	Up
102654700	LOC102654700	protein MEMO1	1.00093	0.00124432	Up
107963965	LOC107963965	zinc finger HIT domain-containing protein 1	-1.00296	0.0266213	Down
727232	LOC727232	uncharacterized LOC727232	-1.00577	2.09e-05	Down
410259	LOC410259	nuclear factor 1 X-type	-1.00805	1.65e-05	Down
100577030	LOC100577030	QRFP-like peptide receptor	-1.00813	0.004238	Down
408863	LOC408863	J domain-containing protein	-1.01163	0.00854964	Down
413957	LOC413957	GATOR complex protein WDR24	-1.01468	0.0124062	Down
725936	LOC725936	titin homolog	-1.01534	2.02e-07	Down
410771	LOC410771	WD repeat-containing protein 47	-1.01613	6.75e-05	Down
551460	LOC551460	homeobox protein cut	-1.01693	0.00479288	Down
410423	LOC410423	uncharacterized LOC410423	-1.01712	2.85e-05	Down
107965147	LOC107965147	uncharacterized LOC107965147	-1.01806	0.000232663	Down
100578257	LOC100578257	uncharacterized LOC100578257	-1.0185	0.0169883	Down
552804	LOC552804	tubulin-specific chaperone cofactor E-like protein	-1.01982	5.7e-07	Down
411902	LOC411902	transmembrane protein 205	-1.02307	1.38e-06	Down
102656585	LOC102656585	CD151 antigen	-1.02463	0.000216242	Down
726289	LOC726289	transcription factor AP-1	-1.02693	1.64e-05	Down
412896	LOC412896	octopamine receptor beta-2R	-1.02782	0.00653677	Down
726045	LOC726045	apoptosis-resistant E3 ubiquitin protein ligase 1	-1.03047	0.00718685	Down
409221	LOC409221	uncharacterized LOC409221	-1.03153	0.000109969	Down
412644	LOC412644	josephin-2	-1.03214	0.0298169	Down
724498	LOC724498	uncharacterized LOC724498	-1.03279	0.00663554	Down
408996	LOC408996	1-phosphatidylinositol 4、5-bisphosphate phosphodiesterase	-1.03284	1.75e-07	Down
412197	LOC412197	protein lethal(2)essential for life	-1.03333	0.00760302	Down
100578031	LOC100578031	BTB/POZ domain-containing protein 6-B	-1.03557	0.0400501	Down
100576554	LOC100576554	cilia- and flagella-associated protein 69	-1.03587	0.00900833	Down
102654625	LOC102654625	uncharacterized LOC102654625	-1.03783	0.0318817	Down
725932	Cpap3-c	cuticular protein analogous to peritrophins 3-C	-1.03921	0.00278599	Down
412993	LOC412993	glutamate receptor ionotropic、 kainate 2	-1.04147	0.0010563	Down
100576948	LOC100576948	GTP-binding protein RAD-like	-1.04284	0.00610724	Down
551832	LOC551832	zinc finger matrin-type protein 2	-1.04391	0.0049356	Down
724706	LOC724706	trichohyalin	-1.04399	0.000469902	Down
100578298	LOC100578298	probable serine/threonine-protein kinase DDB_G0283337	-1.04402	0.00479288	Down
726798	LOC726798	sn1-specific diacylglycerol lipase beta	-1.0441	0.00507927	Down
726793	LOC726793	uncharacterized LOC726793	-1.04526	0.0460952	Down
100576853	LOC100576853	uncharacterized LOC100576853	-1.04782	0.00668854	Down
413310	LOC413310	F-actin-monooxygenase Mical	-1.05096	8.35e-10	Down
107964271	LOC107964271	uncharacterized LOC107964271	-1.05423	0.0266739	Down
726646	LOC726646	probable cytochrome P450 6a13	-1.0546	6.65e-05	Down
726149	LOC726149	sodium channel protein Nach	-1.05589	0.0498372	Down
411396	LOC411396	neprilysin-4	-1.0597	0.000133458	Down
725038	LOC725038	NPC intracellular cholesterol transporter 2 homolog a	-1.06103	4.06e-06	Down
551837	LOC551837	long-chain-fatty-acid--CoA ligase ACSBG2	-1.06222	0.00568084	Down
413428	LOC413428	uncharacterized LOC413428	-1.06668	0.0232819	Down
725051	LOC725051	multidrug resistance-associated protein 4	-1.06738	2.02e-05	Down
413328	LOC413328	phospholipid-transporting ATPase ID	-1.06753	0.00321693	Down
410725	LOC410725	uncharacterized LOC410725	-1.07427	8.87e-06	Down
724237	LOC724237	prostaglandin E2 receptor EP3 subtype	-1.07476	0.0169959	Down
552797	LOC552797	ETS-related transcription factor Elf-5	-1.07988	0.0050057	Down
727287	LOC727287	transcription factor Sox-7	-1.08009	0.00373863	Down
412041	LOC412041	testis-specific serine/threonine-protein kinase 1	-1.08211	0.0474237	Down
100578660	LOC100578660	eukaryotic translation initiation factor 2 subunit 2	-1.08397	4.36e-09	Down
410170	LOC410170	protein FAM13A	-1.08595	7.94e-07	Down
410052	Syt20	synaptotagmin 20	-1.08651	0.000136139	Down
408543	LOC408543	RING finger protein 44	-1.08663	0.000929428	Down
413186	LOC413186	mitochondrial pyruvate carrier 3	-1.08666	0.00751358	Down
408767	LOC408767	protein dachsous	-1.08703	2.59e-06	Down
409172	LOC409172	xaa-Pro aminopeptidase 1	-1.08722	0.00218768	Down
412890	LOC412890	A disintegrin and metalloproteinase with thrombospondin motifs 3	-1.08747	6.75e-06	Down
410690	LOC410690	haloacid dehalogenase-like hydrolase domain-containing 5	-1.09001	9.22e-08	Down
413054	LOC413054	myeloperoxidase	-1.09444	0.000724651	Down
725594	LOC725594	PDZ and LIM domain protein Zasp	-1.09493	3.7e-07	Down
408844	LOC408844	dual specificity protein phosphatase 10	-1.09748	0.00156007	Down
726866	LOC726866	uncharacterized LOC726866	-1.0975	1.54e-05	Down
113219372	LOC113219372	organic cation transporter protein-like	-1.10031	0.0109837	Down
412808	LOC412808	aminopeptidase Ey	-1.10228	5.53e-05	Down
102656661	LOC102656661	uncharacterized LOC102656661	-1.10232	0.000200537	Down
551746	LOC551746	transcriptional activator cubitus interruptus	-1.10405	0.00718433	Down
412065	LOC412065	proton-coupled amino acid transporter 4	-1.10525	0.0181461	Down
409182	LOC409182	protein GDAP2 homolog	-1.10857	4.45e-08	Down
100576384	LOC100576384	tyrosine-protein phosphatase 10D	-1.10865	6.25e-09	Down
724761	LOC724761	uncharacterized LOC724761	-1.1121	0.00995972	Down
408733	LOC408733	protein pinocchio	-1.11479	0.000198693	Down
724379	LOC724379	tubulin polyglutamylase TTLL4	-1.11535	0.00136058	Down
410336	LOC410336	dipeptidyl aminopeptidase-like protein 6	-1.11538	0.0145	Down
100577408	LOC100577408	leukocyte elastase inhibitor	-1.11688	0.000981769	Down
726469	LOC726469	lysine-specific histone demethylase 1A	-1.11735	1.17e-06	Down
551422	LOC551422	serine/threonine-protein kinase 11-interacting protein	-1.11959	1.5e-09	Down
413366	LOC413366	homeobox protein SIX1	-1.12048	0.0248813	Down
100577242	LOC100577242	sterile alpha and TIR motif-containing protein 1	-1.12272	0.000227311	Down
724300	LOC724300	uncharacterized LOC724300	-1.12589	6.97e-05	Down
113219256	LOC113219256	replication protein A 32 kDa subunit-like	-1.12757	0.00524962	Down
100577263	LOC100577263	RING finger protein 113A-like	-1.12764	0.000174419	Down
727091	LOC727091	forkhead box protein O	-1.12832	0.0010563	Down
107964460	LOC107964460	uncharacterized LOC107964460	-1.13117	0.0220694	Down
107964762	LOC107964762	transcription activator MSS11	-1.13352	0.0133089	Down
725651	LOC725651	uncharacterized LOC725651	-1.13477	0.00232355	Down
409924	LOC409924	synaptic vesicle glycoprotein 2B	-1.13932	0.0318817	Down
102653800	LOC102653800	glutamate receptor ionotropic、 kainate 2	-1.14088	0.000116389	Down
724893	LOC724893	zinc finger and BTB domain-containing protein 44	-1.14172	0.00198159	Down
408908	LOC408908	anoctamin-8	-1.14263	3.27e-05	Down
100577082	LOC100577082	uncharacterized LOC100577082	-1.14836	0.00223277	Down
409715	LOC409715	bumetanide-sensitive sodium-(potassium)-chloride cotransporter	-1.15314	0.0032866	Down
102655100	LOC102655100	protein Cep78 homolog	-1.15495	6.54e-09	Down
725556	LOC725556	intraflagellar transport protein 81 homolog	-1.1571	3.42e-05	Down
409876	LOC409876	interferon regulatory factor 2-binding protein-like B	-1.15756	0.0003383	Down
725893	LOC725893	uncharacterized LOC725893	-1.15955	0.000256991	Down
100577841	LOC100577841	carbonic anhydrase 7	-1.1606	0.00311883	Down
100578337	LOC100578337	uncharacterized LOC100578337	-1.16401	0.000193312	Down
102653658	LOC102653658	uncharacterized LOC102653658	-1.16445	0.0193254	Down
410498	LOC410498	potassium voltage-gated channel subfamily H member 6	-1.16445	0.000391815	Down
409452	LOC409452	maltase A2	-1.1654	4.65e-06	Down
410853	LOC410853	irregular chiasm C-roughest protein	-1.16819	0.0021034	Down
412777	LOC412777	sodium/potassium/calcium exchanger Nckx30C	-1.17214	0.0105256	Down
408963	LOC408963	pleckstrin homology domain-containing family G member 5	-1.17267	7.5e-08	Down
410091	LOC410091	ras guanine nucleotide exchange factor P	-1.17741	2.78e-10	Down
409273	LOC409273	midnolin-A	-1.17985	1.74e-12	Down
409942	LOC409942	interference hedgehog	-1.18083	0.00360838	Down
726727	LOC726727	ecotropic viral integration site 5 ortholog	-1.18629	0.0174046	Down
413248	LOC413248	uncharacterized LOC413248	-1.18889	0.00739335	Down
410643	LOC410643	homeobox protein abdominal-A homolog	-1.18909	0.0223845	Down
102656656	LOC102656656	uncharacterized LOC102656656	-1.19332	0.00051085	Down
409707	LOC409707	zwei Ig domain protein zig-8	-1.19509	2.82e-05	Down
408902	LOC408902	F-box/LRR-repeat protein 16	-1.19915	0.0486975	Down
107964419	LOC107964419	uncharacterized LOC107964419	-1.20066	0.0132883	Down
725131	LOC725131	microtubule-associated protein futsch	-1.20737	0.000104693	Down
410823	LOC410823	transient receptor potential-gamma protein	-1.2105	0.00311883	Down
411270	LOC411270	serine/threonine-protein kinase STE20	-1.2113	7.19e-05	Down
100576288	LOC100576288	uncharacterized LOC100576288	-1.21167	0.0235216	Down
551028	LOC551028	cytochrome P450 6a14-like	-1.21381	7.83e-05	Down
410925	LOC410925	hormone receptor 4	-1.21397	0.0064547	Down
409952	LOC409952	uncharacterized LOC409952	-1.21409	5e-06	Down
408369	LOC408369	putative glutathione-specific gamma-glutamylcyclotransferase 2	-1.21503	6.16e-08	Down
410803	LOC410803	solute carrier family 41 member 1	-1.21515	1.82e-05	Down
413103	LOC413103	cysteine and histidine-rich protein 1 homolog	-1.21734	0.000371408	Down
409108	LOC409108	uncharacterized LOC409108	-1.21993	0.00805981	Down
727161	Apd-2	apidermin 2	-1.2208	3.42e-05	Down
725946	LOC725946	integrin alpha-8	-1.22454	0.00289152	Down
100576116	LOC100576116	protein inscuteable homolog	-1.22471	0.000719074	Down
724167	LOC724167	putative uncharacterized protein DDB_G0289263	-1.22603	0.0116003	Down
726302	LOC726302	alpha-protein kinase 1	-1.22673	0.000188379	Down
408680	LOC408680	ryanodine receptor	-1.22738	5.24e-06	Down
100576805	LOC100576805	chromatin assembly factor 1 subunit A-B	-1.22989	1.85e-07	Down
412839	LOC412839	homeobox protein caupolican	-1.23119	0.0115682	Down
102655090	LOC102655090	uncharacterized LOC102655090	-1.23232	0.000126272	Down
410674	LOC410674	heterogeneous nuclear ribonucleoprotein L	-1.23463	4.15e-06	Down
725964	LOC725964	uncharacterized LOC725964	-1.23934	0.0123193	Down
411659	TpnCI	troponin C type I	-1.24063	6.05e-06	Down
410796	LOC410796	histone lysine demethylase PHF8	-1.24101	3.82e-05	Down
100576129	LOC100576129	uncharacterized LOC100576129	-1.24285	0.00452969	Down
413684	LOC413684	gustatory receptor for sugar taste 64f	-1.24429	0.00219268	Down
551214	LOC551214	uncharacterized LOC551214	-1.24491	0.0360018	Down
413596	LOC413596	receptor-type guanylate cyclase gcy-4	-1.2466	0.00321339	Down
408570	LOC408570	uncharacterized LOC408570	-1.2481	0.00290153	Down
410062	LOC410062	mitochondrial folate transporter/carrier	-1.24863	0.000129663	Down
100576975	LOC100576975	zinc finger protein 567	-1.25529	0.0104004	Down
725093	LOC725093	phosphofurin acidic cluster sorting protein 2	-1.25605	0.00410387	Down
725754	LOC725754	zinc finger protein castor homolog 1	-1.25683	0.000110379	Down
411586	LOC411586	GAS2-like protein pickled eggs	-1.26226	0.0124533	Down
410852	LOC410852	protein Fe65 homolog	-1.26939	2.79e-09	Down
726437	LOC726437	tctex1 domain-containing protein 2	-1.27396	0.000914897	Down
551533	LOC551533	pyridoxine/pyridoxamine 5'-phosphate oxidase	-1.27721	0.00828275	Down
411569	LOC411569	protein TANC2	-1.2793	1.64e-05	Down
410332	LOC410332	breast cancer anti-estrogen resistance protein 3	-1.2795	6.4e-06	Down
406104	AChE-2	acetylcholinesterase 2	-1.28139	0.00151472	Down
724251	LOC724251	alpha-sarcoglycan	-1.28222	0.000222811	Down
551628	LOC551628	protein borderless	-1.28667	0.000850606	Down
552366	LOC552366	uncharacterized LOC552366	-1.2917	1.04e-07	Down
410689	LOC410689	ELAV-like protein 2	-1.29863	0.00755199	Down
100578776	LOC100578776	uncharacterized LOC100578776	-1.29863	0.00163866	Down
552577	LOC552577	junctophilin-1	-1.30157	0.00163866	Down
100578697	LOC100578697	THUMP domain-containing protein 1 homolog	-1.30302	0.000974472	Down
107965237	LOC107965237	flocculation protein FLO11	-1.30592	0.000153673	Down
100577268	LOC100577268	uncharacterized LOC100577268	-1.31073	4.75e-05	Down
410747	LOC410747	glucose dehydrogenase [FAD、 quinone]	-1.31441	0.030735	Down
100577252	LOC100577252	transmembrane protein 145	-1.3166	0.0138655	Down
107964412	LOC107964412	N-glycosylase/DNA lyase	-1.31675	0.00246554	Down
412386	LOC412386	pleckstrin homology domain-containing family M member 1	-1.31765	8.03e-11	Down
413117	LOC413117	proton-coupled amino acid transporter-like protein pathetic	-1.32433	0.0325539	Down
107965194	LOC107965194	uncharacterized LOC107965194	-1.32484	0.00617988	Down
113218605	LOC113218605	DNA ligase 1-like	-1.33049	1.06e-07	Down
551587	LOC551587	RNA-binding protein 24	-1.33453	1.76e-07	Down
724760	LOC724760	G-protein coupled receptor Mth2	-1.34414	0.00127445	Down
552381	LOC552381	neutral and basic amino acid transport protein rBAT	-1.34913	2.23e-06	Down
100576293	LOC100576293	zinc finger protein 182	-1.35172	3.06e-08	Down
412528	LOC412528	eyes absent homolog 4	-1.36292	0.0352001	Down
102653599	LOC102653599	uncharacterized LOC102653599	-1.36345	2.25e-07	Down
411290	LOC411290	uncharacterized LOC411290	-1.36353	0.000202223	Down
552030	LOC552030	uncharacterized LOC552030	-1.36472	0.00562301	Down
410788	LOC410788	glutamate receptor ionotropic、 kainate 2	-1.36897	6.38e-07	Down
408306	LOC408306	sodium/hydrogen exchanger 3	-1.36937	5.75e-06	Down
551950	LOC551950	guanine nucleotide-binding protein subunit beta-2	-1.36982	0.0492384	Down
724451	LOC724451	FAD-linked sulfhydryl oxidase ALR	-1.36989	2.26e-07	Down
410514	LOC410514	uncharacterized LOC410514	-1.37193	0.00051085	Down
409016	LOC409016	uncharacterized LOC409016	-1.3735	0.00476017	Down
411718	LOC411718	ubiquitin-associated domain-containing protein 1	-1.37647	0.0010563	Down
100578777	LOC100578777	uncharacterized LOC100578777	-1.38821	0.00112943	Down
726230	LOC726230	cAMP-responsive element-binding protein-like 2	-1.39795	0.00136624	Down
552326	LOC552326	uncharacterized LOC552326	-1.39871	2.24e-05	Down
410730	LOC410730	dnaJ homolog subfamily C member 22	-1.40328	0.000902234	Down
408822	LOC408822	uncharacterized LOC408822	-1.40455	2.79e-09	Down
102655185	LOC102655185	serine-rich adhesin for platelets-like	-1.40528	0.00136886	Down
113218793	LOC113218793	uncharacterized LOC113218793	-1.41258	0.00799977	Down
408696	LOC408696	uncharacterized LOC408696	-1.42846	0.000516819	Down
107964751	LOC107964751	uncharacterized LOC107964751	-1.42895	0.0257347	Down
406131	Hbg3	alpha-glucosidase	-1.43976	0.00960619	Down
409327	LOC409327	uncharacterized LOC409327	-1.44078	0.00500408	Down
107965449	LOC107965449	ras-related protein RabJ	-1.44229	0.000271353	Down
412101	LOC412101	uncharacterized LOC412101	-1.45314	0.000626563	Down
410585	LOC410585	DE-cadherin	-1.45517	5.18e-08	Down
408322	LOC408322	uncharacterized LOC408322	-1.45776	5.47e-07	Down
100049571	Ancr-1	AncR-1 non-coding nuclear RNA	-1.45863	4.03e-23	Down
726690	LOC726690	probable cytochrome P450 6a14	-1.46038	0.000207083	Down
408695	LOC408695	uncharacterized LOC408695	-1.46532	7.22e-06	Down
552320	LOC552320	uncharacterized LOC552320	-1.46544	0.00459748	Down
726669	LOC726669	uncharacterized LOC726669	-1.46554	0.0223394	Down
100577913	LOC100577913	protein roadkill	-1.4712	5.82e-07	Down
410304	LOC410304	zinc finger homeobox protein 4	-1.47326	0.00816861	Down
410904	LOC410904	formin-like protein CG32138	-1.47902	3.65e-12	Down
726949	LOC726949	uncharacterized LOC726949	-1.48084	8.46e-14	Down
725381	LOC725381	uncharacterized LOC725381	-1.4818	6.51e-07	Down
551934	LOC551934	uncharacterized LOC551934	-1.48244	0.000899989	Down
410776	LOC410776	protein 60A	-1.48651	0.000400267	Down
727423	LOC727423	uncharacterized LOC727423	-1.4923	0.000744094	Down
724962	LOC724962	uncharacterized LOC724962	-1.49406	5.12e-09	Down
410577	LOC410577	acid sphingomyelinase-like phosphodiesterase 3a	-1.49893	0.00504477	Down
409792	LOC409792	electroneutral sodium bicarbonate exchanger 1	-1.51257	4.57e-09	Down
408643	LOC408643	uncharacterized LOC408643	-1.51445	0.000790024	Down
410780	LOC410780	sodium/hydrogen exchanger 9B2	-1.52206	7.51e-07	Down
726417	LOC726417	uncharacterized LOC726417	-1.52214	7.63e-09	Down
724907	LOC724907	1-acyl-sn-glycerol-3-phosphate acyltransferase alpha	-1.52495	0.000420566	Down
102655354	LOC102655354	uncharacterized LOC102655354	-1.52754	0.0263713	Down
408831	LOC408831	ribosome-releasing factor 2、 mitochondrial	-1.52959	5.84e-14	Down
412764	LOC412764	MFS-type transporter SLC18B1	-1.53432	3.42e-05	Down
724252	LOC724252	homeotic protein deformed	-1.53563	0.0122787	Down
411907	LOC411907	cytoplasmic polyadenylation element-binding protein 1	-1.53886	0.0191519	Down
102656011	LOC102656011	uncharacterized LOC102656011	-1.53892	0.00417621	Down
551395	LOC551395	acetyl-CoA acetyltransferase、 cytosolic	-1.53984	1.36e-05	Down
409677	Cyp6as5	cytochrome P450 6AS5	-1.54482	4.46e-06	Down
724636	LOC724636	myoblast determination protein 1 homolog	-1.55504	5.08e-06	Down
409159	LOC409159	G-protein coupled receptor moody	-1.55598	1.36e-05	Down
100577498	LOC100577498	actin cytoskeleton-regulatory complex protein PAN1	-1.55782	1.8e-09	Down
727284	LOC727284	transcription factor Sox-10	-1.56877	9.86e-06	Down
410278	LOC410278	putative inorganic phosphate cotransporter	-1.57624	0.00013049	Down
724418	LOC724418	venom acid phosphatase Acph-1-like	-1.57675	0.0169959	Down
409822	LOC409822	enhancer of split m7 protein	-1.5804	0.00198342	Down
102653797	LOC102653797	uncharacterized LOC102653797	-1.58049	0.015519	Down
409695	LOC409695	uncharacterized LOC409695	-1.58376	4.51e-06	Down
410428	LOC410428	uncharacterized LOC410428	-1.58621	1.22e-09	Down
100578200	LOC100578200	uncharacterized LOC100578200	-1.58878	0.0381175	Down
102654622	LOC102654622	uncharacterized LOC102654622	-1.59002	0.0205397	Down
410467	LOC410467	uncharacterized LOC410467	-1.59085	0.0146547	Down
552209	LOC552209	neo-calmodulin	-1.59091	6.75e-08	Down
551647	LOC551647	uncharacterized LOC551647	-1.59678	0.0450104	Down
113219398	LOC113219398	MATH and LRR domain-containing protein PFE0570w-like	-1.60024	7.32e-11	Down
552832	LOC552832	glycine N-methyltransferase	-1.60134	1.85e-07	Down
113218730	LOC113218730	myb-like protein D	-1.60893	0.0482386	Down
726651	LOC726651	Fanconi anemia group I protein	-1.6137	0.0311273	Down
551970	LOC551970	dual oxidase	-1.61494	1.03e-06	Down
408865	LOC408865	uncharacterized LOC408865	-1.61564	0.00405167	Down
100576736	LOC100576736	uncharacterized LOC100576736	-1.61605	0.002372	Down
412888	LOC412888	A disintegrin and metalloproteinase with thrombospondin motifs 7	-1.61789	0.00143475	Down
551213	LOC551213	lymphocyte cytosolic protein 2	-1.61999	5.51e-05	Down
413858	LOC413858	uncharacterized LOC413858	-1.62389	1.36e-17	Down
727486	LOC727486	BAG domain-containing protein Samui	-1.62655	4.15e-16	Down
100578939	LOC100578939	single Ig IL-1-related receptor	-1.62768	4.17e-09	Down
412209	LOC412209	probable cytochrome P450 6a17	-1.62908	2.42e-11	Down
107965722	LOC107965722	uncharacterized LOC107965722	-1.62944	0.00617852	Down
726544	LOC726544	serine/threonine-protein phosphatase 4 regulatory subunit 1	-1.63647	7.62e-12	Down
100576645	LOC100576645	probable serine/threonine-protein kinase DDB_G0276461	-1.63798	0.0178888	Down
413892	LOC413892	ankyrin repeat domain-containing protein 65	-1.64027	3.33e-15	Down
410462	LOC410462	uncharacterized LOC410462	-1.64171	0.000202223	Down
411303	nAChRa9	nicotinic acetylcholine receptor alpha9 subunit	-1.64255	5.49e-06	Down
410261	LOC410261	echinoderm microtubule-associated protein-like CG42247	-1.64495	0.0199352	Down
726543	LOC726543	proline-rich nuclear receptor coactivator 2	-1.64644	0.017853	Down
409932	LOC409932	b(0、+)-type amino acid transporter 1	-1.65746	5.17e-13	Down
100577847	LOC100577847	uncharacterized LOC100577847	-1.6611	0.0117467	Down
551737	LOC551737	synapsin	-1.66883	2.35e-07	Down
552651	LOC552651	stress response protein NST1	-1.66929	0.000171662	Down
102656717	LOC102656717	uncharacterized LOC102656717	-1.68055	0.0223579	Down
409097	MsrA	methionine sulphoxide reductase A	-1.68759	4.85e-08	Down
724616	LOC724616	neprilysin-1	-1.69068	0.000853909	Down
411664	LOC411664	uncharacterized LOC411664	-1.69136	0.0220801	Down
410748	LOC410748	glucose dehydrogenase [FAD、 quinone]	-1.69221	0.00239835	Down
724206	LOC724206	TBC1 domain family member 31	-1.70175	0.0313902	Down
408408	LOC408408	uncharacterized LOC408408	-1.70404	0.000204868	Down
411052	LOC411052	sialin	-1.70784	1.54e-06	Down
413816	LOC413816	sodium-independent sulfate anion transporter	-1.71743	0.00524962	Down
411158	LOC411158	leucine-rich repeat-containing protein 24	-1.72456	0.000624654	Down
102655568	LOC102655568	uncharacterized LOC102655568	-1.73223	0.0314858	Down
102655567	LOC102655567	uncharacterized LOC102655567	-1.73742	0.00769738	Down
411276	LOC411276	hybrid signal transduction histidine kinase D	-1.73862	0.0138903	Down
726827	LOC726827	coiled-coil domain-containing protein 170	-1.73958	0.00104528	Down
412778	LOC412778	chondroitin sulfate proteoglycan 4	-1.74552	2.67e-07	Down
725699	LOC725699	uncharacterized LOC725699	-1.74636	0.0345858	Down
102653951	LOC102653951	ras-related and estrogen-regulated growth inhibitor-like	-1.75259	0.00568357	Down
107964096	LOC107964096	uncharacterized LOC107964096	-1.75539	0.0228792	Down
413319	LOC413319	dynein regulatory complex subunit 7	-1.76484	1.68e-05	Down
725827	InR-2	insulin-like receptor-like	-1.77509	2.2e-05	Down
113218931	LOC113218931	uncharacterized LOC113218931	-1.77613	0.00713595	Down
102654567	LOC102654567	uncharacterized LOC102654567	-1.77696	0.0005775	Down
725510	LOC725510	arrestin domain-containing protein 17	-1.77826	0.000865503	Down
107965560	LOC107965560	uncharacterized LOC107965560	-1.79098	0.0121833	Down
410006	LOC410006	uncharacterized LOC410006	-1.80161	0.0001294	Down
410370	LOC410370	actin-binding Rho-activating protein	-1.80349	1.76e-09	Down
411830	Acph-1	venom acid phosphatase	-1.80853	0.00229027	Down
411252	LOC411252	GTP-binding protein 2	-1.80907	2.14e-14	Down
100577464	LOC100577464	uncharacterized LOC100577464	-1.80996	0.00680677	Down
410535	LOC410535	protein lozenge	-1.81917	1.39e-06	Down
410096	LOC410096	glutathione hydrolase 1 proenzyme	-1.8411	2.73e-07	Down
408660	LOC408660	uncharacterized LOC408660	-1.84409	0.000642606	Down
410894	LOC410894	chymotrypsin-1	-1.84533	0.0499685	Down
411155	LOC411155	teneurin-a	-1.84544	0.000241486	Down
100577905	LOC100577905	probable serine/threonine-protein kinase DDB_G0282963	-1.84577	0.00183248	Down
410882	LOC410882	mucin-5AC	-1.84738	0.0154462	Down
409003	NLG-3	neuroligin 3	-1.84818	0.0314124	Down
100576956	LOC100576956	metalloproteinase inhibitor 3	-1.84944	8.53e-15	Down
551232	LOC551232	probable nuclear hormone receptor HR38	-1.86416	0.00311883	Down
410562	LOC410562	serine/threonine-protein kinase meng-po	-1.86936	0.000614094	Down
724769	LOC724769	protein C10	-1.87116	0.00121841	Down
726079	nAChRb2	nicotinic acetylcholine receptor beta2 subunit	-1.87697	0.00193941	Down
411772	LOC411772	Y+L amino acid transporter 2	-1.87791	0.00303168	Down
725300	CPR13	cuticular protein 13	-1.89111	7.53e-06	Down
102654750	LOC102654750	uncharacterized LOC102654750	-1.89133	0.0323898	Down
725283	LOC725283	uncharacterized LOC725283	-1.91349	0.0375459	Down
100579026	LOC100579026	uncharacterized LOC100579026	-1.91479	0.0244523	Down
107966061	LOC107966061	uncharacterized LOC107966061	-1.9278	0.0316989	Down
408406	LOC408406	cyclin-dependent kinase 4	-1.948	5.19e-05	Down
725783	LOC725783	SET domain-containing protein SmydA-8	-1.951	0.0125208	Down
726423	LOC726423	transient receptor potential cation channel protein painless	-1.9617	5.99e-14	Down
414025	LOC414025	neurotrimin	-1.96626	3.59e-05	Down
113219319	LOC113219319	uncharacterized LOC113219319	-1.99364	0.035603	Down
551044	LOC551044	glucose dehydrogenase [FAD、 quinone]	-1.99846	1.09e-05	Down
408715	LOC408715	lachesin	-2.00487	0.000379384	Down
100577863	LOC100577863	uncharacterized LOC100577863	-2.00608	3.3e-06	Down
724934	LOC724934	paired mesoderm homeobox protein 2A	-2.00989	0.00409595	Down
725900	LOC725900	sodium/hydrogen exchanger 9B1	-2.01912	0.0001845	Down
724169	LOC724169	transcription factor kayak	-2.02494	5.07e-16	Down
102655849	LOC102655849	uncharacterized LOC102655849	-2.02605	0.00041732	Down
727598	LOC727598	probable cytochrome P450 6a13	-2.02778	6.49e-06	Down
412843	LOC412843	phosphoenolpyruvate carboxykinase	-2.03124	5.18e-08	Down
551102	LOC551102	S-adenosylmethionine synthase	-2.03415	1.59e-25	Down
725697	LOC725697	protein dead ringer	-2.04315	0.000957799	Down
724916	LOC724916	tetraspanin-12	-2.05434	0.000787162	Down
102656472	LOC102656472	uncharacterized LOC102656472	-2.05627	0.0343559	Down
726914	LOC726914	probable serine/threonine-protein kinase DDB_G0272282	-2.05871	4.85e-08	Down
413502	LOC413502	protein Wnt-1	-2.06571	0.00496776	Down
494511	Gat-1B	GABA neurotransmitter transporter-1B	-2.10892	0.00509595	Down
100578894	LOC100578894	isoaspartyl peptidase/L-asparaginase	-2.11062	0.000328977	Down
411264	LOC411264	aryl hydrocarbon receptor protein 1	-2.1165	3.56e-06	Down
113218907	LOC113218907	uncharacterized LOC113218907	-2.11858	1.5e-06	Down
725106	LOC725106	UDP-glucuronosyltransferase 1-8	-2.11907	3.24e-10	Down
102654867	LOC102654867	collagen alpha-2(IV) chain-like	-2.12388	0.0204946	Down
552193	LOC552193	proton-coupled amino acid transporter-like protein CG1139	-2.15565	3.25e-08	Down
409314	LOC409314	prohormone-2	-2.15952	0.0319691	Down
724358	LOC724358	neuroligin 1	-2.1744	1.97e-07	Down
102655512	LOC102655512	uncharacterized LOC102655512	-2.18089	0.000428111	Down
100578657	LOC100578657	uncharacterized LOC100578657	-2.18308	0.0298343	Down
411257	Hbg2	alpha-glucosidase	-2.19242	0.010686	Down
113219199	LOC113219199	uncharacterized LOC113219199	-2.19288	0.0381482	Down
726458	LOC726458	ETS-like protein pointed	-2.22736	0.0381591	Down
409345	CPR3	cuticular protein 3	-2.23553	0.0298583	Down
724367	LOC724367	protein lethal(2)essential for life	-2.23792	0.0162985	Down
100577135	LOC100577135	protein amnionless	-2.24767	1.16e-06	Down
413577	LOC413577	serine/threonine-protein kinase 32B	-2.25554	0.000124737	Down
412401	LOC412401	lipophorin receptor	-2.27205	7.38e-12	Down
551405	LOC551405	4-nitrophenylphosphatase	-2.2746	0.0127283	Down
107964610	LOC107964610	uncharacterized LOC107964610	-2.27927	0.0464156	Down
410291	LOC410291	dipeptidase 1	-2.29385	0.00962664	Down
726418	LOC726418	flavin-containing monooxygenase FMO GS-OX-like 4	-2.3077	2.14e-14	Down
412630	LOC412630	scavenger receptor class B member 1	-2.31294	9.71e-05	Down
113219108	LOC113219108	uncharacterized LOC113219108	-2.31411	0.0012276	Down
100577920	LOC100577920	uncharacterized LOC100577920	-2.31918	6.48e-11	Down
409674	LOC409674	uncharacterized LOC409674	-2.32031	0.00173085	Down
102654257	LOC102654257	uncharacterized LOC102654257	-2.35991	0.0157588	Down
725890	LOC725890	kinesin F	-2.37618	2.11e-05	Down
100577758	LOC100577758	G-protein coupled receptor moody	-2.37625	0.0187519	Down
413109	LOC413109	uncharacterized LOC413109	-2.38797	0.000189242	Down
409493	LOC409493	zinc finger protein 569	-2.40485	0.026363	Down
102653922	LOC102653922	organic cation transporter protein	-2.46157	0.00193015	Down
724520	LOC724520	uncharacterized LOC724520	-2.49472	0.000400799	Down
410087	LOC410087	uncharacterized LOC410087	-2.4973	6.65e-08	Down
726839	LOC726839	facilitated trehalose transporter Tret1	-2.51999	3.54e-06	Down
724465	LOC724465	enhancer of split mbeta protein	-2.55182	4.36e-05	Down
100577047	LOC100577047	uncharacterized LOC100577047	-2.58741	5.76e-11	Down
100576563	LOC100576563	growth factor receptor-bound protein 14	-2.60475	1.37e-12	Down
102653659	LOC102653659	uncharacterized LOC102653659	-2.61609	0.000213364	Down
551458	LOC551458	leucine-rich repeat-containing protein 20	-2.62356	1.46e-11	Down
100576888	LOC100576888	uncharacterized LOC100576888	-2.62433	4.41e-05	Down
100578955	LOC100578955	myosin-7	-2.63082	6.25e-20	Down
408645	LOC408645	glutamate receptor、 ionotropic、 kainate 2	-2.6614	0.0200652	Down
411166	Kr	krueppel	-2.70613	0.00420405	Down
100577822	LOC100577822	uncharacterized LOC100577822	-2.79426	0.00800141	Down
100576135	LOC100576135	glutamate receptor 1-like	-2.81365	2.75e-05	Down
724275	LOC724275	uncharacterized LOC724275	-2.83259	0.0464156	Down
724767	LOC724767	sodium channel protein Nach	-2.86071	2.18e-09	Down
552811	LOC552811	laccase-5	-2.889	0.0249614	Down
100577833	LOC100577833	histone H1.2	-2.90039	6.8e-29	Down
100578220	LOC100578220	uncharacterized LOC100578220	-2.91557	0.00228235	Down
100578992	LOC100578992	uncharacterized LOC100578992	-2.93306	0.0020659	Down
724301	LOC724301	paired mesoderm homeobox protein 2-like	-2.95187	0.0116963	Down
725220	LOC725220	homeobox protein Nkx-6.1	-2.99337	7.16e-11	Down
102653714	LOC102653714	uncharacterized LOC102653714	-3.02022	0.0421152	Down
102653826	LOC102653826	uncharacterized LOC102653826	-3.04752	0.00489291	Down
102653638	LOC102653638	uncharacterized LOC102653638	-3.1155	0.0418607	Down
102654114	LOC102654114	protamine-like protein	-3.12359	0.0393553	Down
408494	LOC408494	uncharacterized LOC408494	-3.14617	0.0249401	Down
100577074	LOC100577074	uncharacterized LOC100577074	-3.17051	3.42e-20	Down
726912	LOC726912	protein cortex	-3.17731	0.00557041	Down
107965965	LOC107965965	uncharacterized LOC107965965	-3.22735	0.00466704	Down
551223	LOC551223	probable cytochrome P450 305a1	-3.23229	0.00299846	Down
409042	Crzr	corazonin receptor	-3.25356	0.0128122	Down
113219298	LOC113219298	G-protein coupled receptor Mth2-like	-3.29979	8.9e-11	Down
107964083	LOC107964083	uncharacterized LOC107964083	-3.31379	0.0439659	Down
411414	LOC411414	dynein assembly factor with WDR repeat domains 1	-3.38493	2.29e-08	Down
724780	LOC724780	G-protein coupled receptor Mth2	-3.47517	8.61e-20	Down
113218628	LOC113218628	uncharacterized LOC113218628	-3.50341	0.00689154	Down
113218830	LOC113218830	UDP-glucuronosyltransferase 2B17-like	-3.51636	1.6e-14	Down
410920	LOC410920	putative inorganic phosphate cotransporter	-3.52785	2.07e-13	Down
107965056	LOC107965056	uncharacterized LOC107965056	-3.53309	0.0172631	Down
406081	LOC406081	glucose oxidase	-3.5444	0.000442214	Down
102655531	LOC102655531	uncharacterized LOC102655531	-3.60098	0.0430064	Down
724515	LOC724515	centromere-associated protein E	-3.63207	0.0446716	Down
551991	LOC551991	uncharacterized LOC551991	-3.76377	1.6e-17	Down
100577748	LOC100577748	uncharacterized LOC100577748	-3.81877	0.0422352	Down
107965601	LOC107965601	uncharacterized LOC107965601	-3.85566	0.0409364	Down
100577815	LOC100577815	uncharacterized LOC100577815	-3.88922	1.99e-06	Down
102655495	LOC102655495	uncharacterized LOC102655495	-3.94634	0.0275647	Down
107964408	LOC107964408	uncharacterized LOC107964408	-4.32015	0.0259955	Down
724783	LOC724783	uncharacterized LOC724783	-4.32039	0.0117043	Down
107965484	LOC107965484	uncharacterized LOC107965484	-4.38289	0.0179511	Down
100578965	LOC100578965	uncharacterized LOC100578965	-4.52125	0.000399893	Down
409692	LOC409692	disintegrin and metalloproteinase domain-containing protein 10	-4.61212	0.0245923	Down
724644	LOC724644	uncharacterized LOC724644	-4.77948	6.94e-29	Down
100577819	LOC100577819	uncharacterized LOC100577819	-4.80607	0.00388902	Down
102655966	LOC102655966	uncharacterized LOC102655966	-5.3684	0.0409364	Down
724199	LOC724199	early nodulin-75	-5.42253	0.000484611	Down
107965355	LOC107965355	uncharacterized LOC107965355	-5.46296	0.0487554	Down
102654728	LOC102654728	uncharacterized LOC102654728	-5.7403	0.0276763	Down
410654	LOC410654	cholecystokinin receptor-like	-5.79267	0.0225665	Down
100577751	LOC100577751	LIM/homeobox protein Lhx5	-5.80756	0.0233893	Down
102653929	LOC102653929	uncharacterized LOC102653929	-5.9343	0.0162985	Down
113219134	LOC113219134	uncharacterized LOC113219134	-5.95331	0.0123593	Down
102654212	LOC102654212	uncharacterized LOC102654212	-5.9545	0.0165491	Down
113218962	LOC113218962	uncharacterized LOC113218962	-5.9545	0.0165491	Down
725165	LOC725165	aquaporin AQPAe.a	-5.95553	0.0140093	Down
724239	LOC724239	kynurenine/alpha-aminoadipate aminotransferase、 mitochondrial	-6.06394	8.45e-13	Down
100577278	LOC100577278	uncharacterized LOC100577278	-6.0793	0.00870322	Down
107964592	LOC107964592	uncharacterized LOC107964592	-6.13275	0.00855795	Down
102655611	LOC102655611	uncharacterized LOC102655611	-6.13832	0.00640449	Down
100577590	LOC100577590	odorant receptor 20	-6.21795	0.00636831	Down
107964885	LOC107964885	uncharacterized LOC107964885	-6.2965	0.00784655	Down
102654286	LOC102654286	trichohyalin-like	-6.37115	0.0026278	Down
411675	LOC411675	UNC93-like protein	-6.40161	0.00406335	Down
100578741	LOC100578741	uncharacterized LOC100578741	-6.46972	0.0427649	Down
107964187	LOC107964187	uncharacterized LOC107964187	-6.60838	0.0010813	Down
102654936	LOC102654936	uncharacterized LOC102654936	-6.63069	3.59e-18	Down
100576230	LOC100576230	uncharacterized LOC100576230	-6.65155	0.00284793	Down
410005	LOC410005	beta-1、4-glucuronyltransferase 1	-6.76434	0.0166368	Down
102655477	LOC102655477	uncharacterized LOC102655477	-6.93532	0.0101231	Down
406109	Obp6	odorant binding protein 6	-7.14131	0.000614094	Down
100578512	LOC100578512	hydrocephalus-inducing protein	-7.39998	7.27e-05	Down
409776	LOC409776	bromodomain-containing protein 4	-7.9879	3.52e-07	Down
102655405	LOC102655405	uncharacterized LOC102655405	-8.63668	3.53e-09	Down
413908	LOC413908	cytochrome P450 6A1	-9.56952	1.67e-09	Down
