# Supplementary material for: Gut microbiota-derived butyrate primes systemic immunity in honey bees by mediating lipid metabolic reprogramming
Source: Nat Commun. 2026 Feb 2;17:2924. doi: 10.1038/s41467-026-69073-0 (PMC13031938; doi:10.1038/s41467-026-69073-0)
Supplement: Supplementary file 4 — Supplementary Dataset 2 [file 41467_2026_69073_MOESM4_ESM.xlsx]

## Sheet: Supplementary Table 2
Dataset S2. The fold changes (Butyrate/GF) of differentially expressed genes (DEGs) of honey bee hindgut 5 days after butyrate supplementation.
Gene ID	Gene symbol	Gene description	log2(FoldChange)	Padj	Regulated
113218784	LOC113218784	leucine-rich repeat transmembrane neuronal protein 4-like	25.615	5.56716e-08	Up
100576769	LOC100576769	uncharacterized LOC100576769	7.00369	3.2904e-22	Up
107964328	LOC107964328	bone morphogenetic protein 10	6.85454	0.00902296	Up
406083	Tk	tachykinin	6.42449	0.0499517	Up
113218918	LOC113218918	putative mediator of RNA polymerase II transcription subunit 26	6.22665	0.0355564	Up
406141	Pla2	phospholipase A2	4.71284	6.92925e-25	Up
100577773	LOC100577773	uncharacterized LOC100577773	4.64374	0.000811148	Up
100576444	LOC100576444	chymotrypsin inhibitor	4.60294	8.02917e-08	Up
410928	Est-6	venom carboxylesterase-6	4.43194	3.89429e-12	Up
406134	Mcdp	mast cell-degranulating peptide	4.38393	6.65702e-23	Up
724217	Nrx-1	neurexin 1	4.3478	3.66418e-07	Up
413833	LOC413833	cytochrome P450 4C1	4.31882	0.00462466	Up
678674	LOC678674	venom allergen Api m 6	4.19249	2.15519e-16	Up
725343	LOC725343	alkyldihydroxyacetonephosphate synthase	4.06274	0.017453	Up
406145	LOC406145	secapin	3.92168	4.80044e-36	Up
410013	LOC410013	calexcitin-2	3.62678	0.0499238	Up
102656383	LOC102656383	glutathione S-transferase 1-1-like	3.59969	0.0195807	Up
724227	LOC724227	synaptic vesicle glycoprotein 2B	3.35626	0.000268643	Up
494501	TpnCIIb	troponin C type IIb	3.27892	0.00106315	Up
100578112	LOC100578112	adenylate kinase isoenzyme 5	3.22758	0.0138116	Up
102653852	LOC102653852	uncharacterized LOC102653852	3.06691	0.000924107	Up
409143	LOC409143	venom serine protease 34	2.9694	1.02018e-07	Up
102656186	LOC102656186	trypsin-5	2.88883	5.37974e-06	Up
724153	Y-h	yellow-h	2.86165	0.011835	Up
408742	LOC408742	fatty-acid amide hydrolase 2-B	2.83308	0.000109065	Up
406130	Melt	melittin	2.79841	5.10044e-08	Up
100577883	LOC100577883	cytochrome P450 4aa1-like	2.77909	1.11178e-06	Up
726944	LOC726944	ATP-binding cassette sub-family G member 4	2.70695	0.0195807	Up
107965387	LOC107965387	uncharacterized LOC107965387	2.69053	0.00701517	Up
408508	LOC408508	uncharacterized LOC408508	2.65475	0.000253353	Up
410337	LOC410337	venom dipeptidylpeptidase IV	2.52471	1.0751e-06	Up
409881	LOC409881	myosin regulatory light chain 2	2.48543	8.02119e-05	Up
411186	LOC411186	synaptic vesicle glycoprotein 2C	2.44482	0.00558651	Up
411997	LOC411997	ATP-binding cassette sub-family G member 4	2.42807	0.000782214	Up
100577844	LOC100577844	uncharacterized LOC100577844	2.36634	0.000253353	Up
408868	LOC408868	inositol monophosphatase 2	2.32805	0.0197311	Up
409402	LOC409402	uncharacterized LOC409402	2.30691	0.00121547	Up
411272	LOC411272	putative acyl-CoA-binding protein	2.25104	0.00400036	Up
726850	LOC726850	cytochrome b5	2.23107	0.0391446	Up
724900	LOC724900	uncharacterized LOC724900	2.22946	0.00106348	Up
551098	LOC551098	uncharacterized LOC551098	2.18286	0.0118221	Up
727510	LOC727510	lactosylceramide 4-alpha-galactosyltransferase	2.17366	0.00278665	Up
100578733	LOC100578733	nose resistant to fluoxetine protein 6	2.15357	0.00607635	Up
409740	LOC409740	alpha-tocopherol transfer protein-like	2.09715	0.00650904	Up
726040	LOC726040	4-coumarate--CoA ligase 1	2.09402	2.48975e-05	Up
100577112	LOC100577112	astakine	2.06197	0.00155531	Up
410944	LOC410944	ATP-binding cassette sub-family C member Sur	2.02734	0.0146829	Up
410507	LOC410507	sodium-independent sulfate anion transporter	2.02705	0.000899996	Up
408666	LOC408666	uncharacterized LOC408666	2.01398	0.00635665	Up
410058	LOC410058	myosin light chain alkali	2.01065	0.000253353	Up
552367	LOC552367	neuronal PAS domain-containing protein 4	1.99339	0.0250739	Up
408414	LOC408414	tropomyosin-1	1.98624	6.71664e-05	Up
406146	LOC406146	hyaluronoglucosaminidase	1.92656	2.48975e-05	Up
551975	Tpx-4	thioredoxin peroxidase 4	1.92178	0.000782015	Up
408817	LOC408817	alanine--glyoxylate aminotransferase 2-like	1.85554	0.0153647	Up
408291	LOC408291	3-ketoacyl-CoA thiolase、 mitochondrial	1.85449	0.00378688	Up
726134	LOC726134	carboxylesterase	1.82362	0.00607522	Up
725967	LOC725967	D-3-phosphoglycerate dehydrogenase	1.81629	1.08229e-06	Up
552592	LOC552592	facilitated trehalose transporter Tret1	1.76248	0.000493624	Up
102654165	LOC102654165	transmembrane protein 132C	1.75248	0.0223229	Up
552210	LOC552210	fumarylacetoacetase	1.74992	0.00926385	Up
410815	TpnI	troponin I	1.73262	0.00902296	Up
406067	Mrjp8	major royal jelly protein 8	1.70265	0.00690451	Up
726102	LOC726102	transmembrane protein 135	1.68612	0.017453	Up
100576700	LOC100576700	class A basic helix-loop-helix protein 15	1.6826	1.08229e-06	Up
725148	LOC725148	uncharacterized LOC725148	1.66813	0.045006	Up
726445	Gpdh	glycerol-3-phosphate dehydrogenase	1.64718	1.26898e-05	Up
552667	LOC552667	protein charybde	1.6458	0.000266455	Up
724488	LOC724488	protein lethal(2)essential for life	1.63305	0.0190023	Up
551447	LOC551447	mannose-6-phosphate isomerase	1.63131	1.08229e-06	Up
550970	LOC550970	lysophosphatidylcholine acyltransferase	1.62297	0.00789438	Up
725274	LOC725274	3-hydroxyacyl-CoA dehydrogenase type-2	1.61718	0.0382882	Up
726260	LOC726260	uncharacterized LOC726260	1.60171	6.94996e-10	Up
413064	LOC413064	DNA replication licensing factor Mcm6	1.59928	0.0198683	Up
551553	LOC551553	facilitated trehalose transporter Tret1	1.59482	0.00561443	Up
406152	LOC406152	juvenile hormone epoxide hydrolase 1	1.58715	0.0235612	Up
408689	Fabp	fatty acid binding protein	1.56839	0.0029648	Up
410308	LOC410308	electron transfer flavoprotein subunit beta	1.54777	0.00760397	Up
412220	LOC412220	vesicular glutamate transporter 2.2	1.54451	0.0217961	Up
413789	LOC413789	elongation of very long chain fatty acids protein AAEL008004	1.53747	0.0479249	Up
412304	DHRS4	dehydrogenase/reductase (SDR family) member 4	1.53265	0.000253353	Up
550918	LOC550918	ATP-binding cassette sub-family G member 4	1.48443	0.00680383	Up
406135	Apamin	apamin protein	1.46684	1.90761e-06	Up
551490	LOC551490	collagen alpha chain CG42342	1.46543	0.0438137	Up
413936	LOC413936	uncharacterized LOC413936	1.46149	0.0112801	Up
410227	LOC410227	inactive hydroxysteroid dehydrogenase-like protein 1	1.44693	0.0209334	Up
551176	LOC551176	actin、 clone 205	1.44398	0.00549478	Up
724612	LOC724612	thyrotropin-releasing hormone-degrading ectoenzyme	1.43947	0.000530945	Up
727598	LOC727598	probable cytochrome P450 6a13	1.43676	0.0490756	Up
408583	LOC408583	tropomyosin	1.43039	0.00248881	Up
413914	LOC413914	carbohydrate sulfotransferase 11	1.42582	0.00697579	Up
409171	LOC409171	esterase FE4	1.41338	0.00556117	Up
409805	LOC409805	uncharacterized LOC409805	1.41279	0.00282065	Up
102656448	LOC102656448	glycerol-3-phosphate dehydrogenase [NAD(+)]、 cytoplasmic	1.38306	0.0193733	Up
409060	LOC409060	golgin subfamily A member 6-like protein 22	1.37575	0.0499238	Up
411285	LOC411285	muscle LIM protein Mlp84B	1.36193	0.000168968	Up
727460	LOC727460	FERM domain-containing protein 5	1.35233	0.000102105	Up
102655785	LOC102655785	uncharacterized LOC102655785	1.34246	0.0490018	Up
409363	LOC409363	uncharacterized LOC409363	1.32677	0.0199734	Up
410952	LOC410952	dehydrogenase/reductase SDR family protein 7-like	1.2494	0.0166298	Up
408774	LOC408774	lysosomal-trafficking regulator	1.23778	0.02707	Up
100577919	LOC100577919	probable serine/threonine-protein kinase kinX	1.2049	0.0146829	Up
113218863	LOC113218863	paramyosin、 short form-like	1.20083	0.0355564	Up
413613	LOC413613	B-cell receptor-associated protein 31	1.19903	0.0265319	Up
409307	LOC409307	uncharacterized LOC409307	1.19848	0.0479249	Up
552089	LOC552089	transmembrane protein 68	1.19794	0.000848975	Up
410905	LOC410905	sodium/potassium-transporting ATPase subunit beta-2	1.19009	0.00596287	Up
413638	LOC413638	RNA-binding protein fusilli	1.18791	0.0490756	Up
725325	LOC725325	glucose-6-phosphate 1-dehydrogenase	1.16581	0.0217961	Up
113218812	LOC113218812	protein anoxia up-regulated-like	1.16545	0.00290156	Up
412025	LOC412025	very long-chain specific acyl-CoA dehydrogenase、 mitochondrial	1.15794	0.0166298	Up
413297	LOC413297	transmembrane protein 185A	1.13822	0.0146829	Up
726668	LOC726668	PDZ and LIM domain protein 3	1.13015	0.0292543	Up
113218867	LOC113218867	paramyosin、 short form-like	1.11677	0.03148	Up
413795	LOC413795	WD repeat-containing protein 34	1.08936	0.00121547	Up
551966	LOC551966	multifunctional protein ADE2	1.06085	0.0255727	Up
410862	LOC410862	solute carrier family 41 member 3	1.04644	0.00701517	Up
408677	LOC408677	titin	-1.00303	0.0177604	Down
408697	LOC408697	KN motif and ankyrin repeat domain-containing protein 3	-1.02997	0.00779322	Down
100577113	LOC100577113	uncharacterized LOC100577113	-1.06141	0.00190623	Down
408780	LOC408780	signal-induced proliferation-associated 1-like protein 2	-1.09993	6.92552e-05	Down
409715	LOC409715	bumetanide-sensitive sodium-(potassium)-chloride cotransporter	-1.1338	7.47578e-06	Down
102655072	LOC102655072	microtubule-associated protein futsch-like	-1.13984	0.00119919	Down
102656644	LOC102656644	uncharacterized LOC102656644	-1.16585	0.0255744	Down
409159	LOC409159	G-protein coupled receptor moody	-1.17098	0.00333184	Down
102654016	LOC102654016	uncharacterized LOC102654016	-1.19476	0.00175008	Down
409942	LOC409942	interference hedgehog	-1.19599	0.0171799	Down
100578420	LOC100578420	uncharacterized LOC100578420	-1.21866	5.0672e-06	Down
408863	LOC408863	J domain-containing protein	-1.23751	0.0374496	Down
100576661	LOC100576661	uncharacterized LOC100576661	-1.24291	0.00160396	Down
551765	LOC551765	uncharacterized LOC551765	-1.24352	5.8193e-06	Down
409530	LOC409530	unconventional myosin-Ie	-1.29952	0.00184797	Down
724293	LOC724293	yellow-x1	-1.32557	0.0356388	Down
726866	LOC726866	uncharacterized LOC726866	-1.33799	0.00698134	Down
113218550	LOC113218550	uncharacterized LOC113218550	-1.35023	0.0356388	Down
100578547	LOC100578547	uncharacterized LOC100578547	-1.37181	0.0403327	Down
408844	LOC408844	dual specificity protein phosphatase 10	-1.40536	0.0139584	Down
113218641	LOC113218641	uncharacterized LOC113218641	-1.40638	0.00432233	Down
551604	LOC551604	Rh-like protein	-1.42531	0.00419928	Down
411805	LOC411805	WD repeat、 SAM and U-box domain-containing protein 1	-1.44987	0.00474584	Down
408578	LOC408578	armadillo repeat-containing protein 6 homolog	-1.45115	0.0499238	Down
410780	LOC410780	sodium/hydrogen exchanger 9B2	-1.48486	0.0142266	Down
408688	LOC408688	Down syndrome cell adhesion molecule-like protein Dscam2	-1.49458	0.0243774	Down
100576935	LOC100576935	uncharacterized LOC100576935	-1.52158	0.000530945	Down
410728	LOC410728	transmembrane channel-like protein 2	-1.54574	0.0127179	Down
113218886	LOC113218886	uncharacterized LOC113218886	-1.55631	0.0289582	Down
724890	LOC724890	laccase-1	-1.55925	0.00331175	Down
100577569	LOC100577569	uncharacterized LOC100577569	-1.57202	0.0409223	Down
552209	LOC552209	neo-calmodulin	-1.57412	0.00253263	Down
724803	LOC724803	neprilysin-4	-1.60632	0.0181207	Down
726283	LOC726283	neuronal calcium sensor 2	-1.61785	4.75877e-05	Down
100578051	LOC100578051	uncharacterized LOC100578051	-1.63356	0.0318306	Down
102654950	LOC102654950	uncharacterized LOC102654950	-1.63539	0.0366482	Down
100578716	LOC100578716	protein singed wings 2	-1.64558	0.0110821	Down
100577920	LOC100577920	uncharacterized LOC100577920	-1.70309	0.000305384	Down
410627	LOC410627	putative aminopeptidase W07G4.4	-1.72114	0.0235488	Down
406070	DopR2	dopamine receptor 2	-1.72767	0.0255997	Down
410261	LOC410261	echinoderm microtubule-associated protein-like CG42247	-1.82212	0.00154282	Down
102656664	LOC102656664	uncharacterized LOC102656664	-1.8234	0.00382583	Down
107964083	LOC107964083	uncharacterized LOC107964083	-1.88118	5.0672e-06	Down
551454	LOC551454	voltage-dependent calcium channel subunit alpha-2/delta-3	-1.88186	3.65466e-05	Down
107965336	LOC107965336	uncharacterized LOC107965336	-1.95275	0.0312625	Down
100578777	LOC100578777	uncharacterized LOC100578777	-2.03258	0.00595846	Down
726119	LOC726119	inactive	-2.07548	0.0016498	Down
102656636	LOC102656636	uncharacterized LOC102656636	-2.07822	0.0016742	Down
726288	LOC726288	uncharacterized LOC726288	-2.11385	0.0423359	Down
107963974	LOC107963974	uncharacterized LOC107963974	-2.13221	0.000924107	Down
410063	LOC410063	uncharacterized LOC410063	-2.15167	2.88259e-09	Down
102654210	LOC102654210	uncharacterized LOC102654210	-2.17212	0.000899996	Down
408595	LOC408595	locomotion-related protein Hikaru genki	-2.2102	0.00453004	Down
102654188	LOC102654188	uncharacterized LOC102654188	-2.23034	0.0225903	Down
551562	LOC551562	dynein beta chain、 ciliary	-2.75564	0.0200833	Down
112939925	LOC112939925	cytochrome P450 6a13-like	-2.98012	2.60489e-09	Down
102654285	LOC102654285	uncharacterized LOC102654285	-3.03612	1.39036e-06	Down
410467	LOC410467	uncharacterized LOC410467	-3.1205	5.37974e-06	Down
113219044	LOC113219044	uncharacterized LOC113219044	-3.14278	0.0261016	Down
102655757	LOC102655757	uncharacterized LOC102655757	-3.25028	0.0359466	Down
102654429	LOC102654429	uncharacterized LOC102654429	-3.36774	0.00129236	Down
107965418	LOC107965418	uncharacterized LOC107965418	-3.49816	0.00788158	Down
102656472	LOC102656472	uncharacterized LOC102656472	-3.93179	0.0174229	Down
102653797	LOC102653797	uncharacterized LOC102653797	-4.52391	0.000982294	Down
409493	LOC409493	zinc finger protein 569	-4.78379	0.0494176	Down
102656387	LOC102656387	uncharacterized LOC102656387	-5.43826	8.09989e-05	Down
102654507	LOC102654507	uncharacterized LOC102654507	-6.42987	0.0195807	Down
725513	LOC725513	innexin shaking-B	-6.46727	0.0181207	Down
107965859	LOC107965859	uncharacterized LOC107965859	-6.60657	0.0143348	Down
102656562	LOC102656562	uncharacterized LOC102656562	-6.84105	0.00340626	Down
100577024	LOC100577024	odorant receptor 30a	-6.98159	0.00231981	Down
551524	LOC551524	zinc carboxypeptidase	-7.86568	0.0492603	Down
