# Supplementary material for: Gut microbiota-derived butyrate primes systemic immunity in honey bees by mediating lipid metabolic reprogramming
Source: Nat Commun. 2026 Feb 2;17:2924. doi: 10.1038/s41467-026-69073-0 (PMC13031938; doi:10.1038/s41467-026-69073-0)
Supplement: Supplementary file 5 — Supplementary Dataset 3 [file 41467_2026_69073_MOESM5_ESM.xlsx]

## Sheet: Supplementary Table 3
Dataset S3. The fold changes (Butyrate/GF) and abundance (peak heights for the quantification at the specific retention index) of metabolites of honey bee abdomen 5 days after butyrate supplementation. The metabolites are ordered according to fold change, with larger values indicating greater concentration in Butyrate groups.
Metabolite	VIP	Fold Change (Butyrate/GF)	P value	FDR	Butyrate						GF
3-Pyridinecarboximidamide, N-(2-hydroxy-3-(1-piperidinyl)propoxy)-	2.4879	5.1447	0.0003752	0.001074	3.971	5.667	3.558	1.769	4.135	4.045	0.58	2.109	0.8227	0.1207	0.1192	0.7478
Cis-12-Oxophytodienoic acid	2.7685	3.5592	4.26e-06	3.96e-05	4.453	5.089	5.222	4.507	4.775	5.171	0.9558	1.011	0.9987	1.027	1.021	3.191
PA(8:0/10:0)	2.7326	2.7544	2.18e-11	9.87e-09	5.344	5.243	5.325	4.792	5.171	4.816	1.812	1.869	1.856	1.846	1.86	1.895
Daumone	2.6832	2.5765	3.41e-06	3.11e-05	5.566	6.221	5.291	4.772	5.133	5.464	0.8531	1.765	3.04	2.367	2.358	2.212
CDP-DG(i-20:0/LTE4)	2.5613	2.1994	2.2e-06	2.51e-05	4.936	5.469	5.234	5.143	5.622	6.295	2.198	3.665	2.246	2.277	2.271	2.213
3-Fluoro-2-oxopropanoic acid	2.0597	2.0774	0.002534	0.004939	5.283	5.236	5.122	1.836	5.181	3.93	1.853	2.579	1.897	2.07	1.9	2.497
3,4-dihydroxyphenylpyruvate	2.2064	2.0423	0.0001071	0.0003747	4.659	4.767	4.619	4.691	4.636	4.442	1.849	2.928	2.154	3.773	1.75	1.168
Deferitrin	2.353	2.0317	3.69e-05	0.0001699	5.857	5.748	5.654	3.781	5.751	4.343	2.396	2.454	2.441	2.552	3.004	2.48
Nafamostat	2.1076	2.0228	0.001099	0.002558	4.357	5.455	4.36	4.17	4.539	4.793	1.488	1.548	3.97	1.565	3.607	1.502
Xanthorhamnin	2.3805	1.9609	2.48e-05	0.0001261	5.482	5.714	6.123	5.382	5.568	4.568	2.738	2.61	2.966	3.841	3.013	1.579
Veliparib	2.517	1.9208	7.69e-05	0.0003202	6.517	7.22	6.207	5.569	6.077	6.382	3.732	3.532	2.661	4.262	4.043	1.541
3-O-Demethylfortimicin A	1.9647	1.8764	0.002044	0.004279	4.32	4.567	4.237	6.048	5.326	2.378	2.319	2.381	2.367	2.398	2.392	2.466
Blasticidin S	1.9437	1.8287	0.02616	0.03835	5.481	5.269	5.615	4.9	5.129	5.253	0.9211	3.459	5.21	0.9918	0.986	5.735
Hydroxycortisol	2.2129	1.8051	1.85e-05	0.0001018	5.498	5.143	5.472	4.091	6.107	4.533	2.734	2.882	3.102	2.769	2.783	2.818
Butanoyl (2S)-2-amino-5-(diaminomethylideneamino)pentanoate	2.2195	1.795	8.18e-08	2.7e-06	4.928	4.706	4.95	4.416	5.485	4.994	3.061	2.679	2.665	2.696	2.69	2.632
Nicotinamide ribotide	2.33	1.789	1.3e-05	8.79e-05	6.321	6.207	6.102	4.542	6.21	4.903	3.148	3.21	3.196	3.228	3.221	3.163
Ser Thr Ile	2.0942	1.756	0.001025	0.002409	5.323	5.302	5.247	5.157	5.355	5.1	1.565	3.245	4.316	2.917	1.636	4.249
O-feruloylquinate	2.2107	1.7259	1.01e-05	6.54e-05	5.596	5.459	5.763	4.599	6.262	4.843	2.911	3.696	2.955	3.33	2.959	2.995
DG(13:0/0:0/PGF1alpha)	2.3831	1.7253	4.54e-12	6.86e-09	5.807	6.039	5.757	5.67	5.935	5.833	3.443	3.365	3.271	3.301	3.404	3.527
N-Oleoyl Glutamine	1.9208	1.7137	0.006689	0.01136	4.577	5.097	5.156	5.327	5.383	5.418	2.002	2.059	4.831	2.036	2.05	5.091
4-Hydroxyphenytoin glucuronide	2.3219	1.6869	9.3e-09	6.27e-07	5.935	6.125	5.936	6.025	5.576	5.504	3.331	3.389	3.93	3.365	3.379	3.415
Panipenem	1.6986	1.6612	0.01182	0.01874	4.825	5.127	4.808	3.403	5	3.699	3.542	3.419	1.183	3.412	1.067	3.546
DG(a-15:0/PGJ2/0:0)	2.1986	1.6429	4.48e-06	4.09e-05	6.074	5.628	5.734	5.256	5.973	5.312	3.086	4.043	3.134	4.157	3.159	3.101
PGP(a-13:0/PGF1alpha)	2.0308	1.6289	0.0005437	0.001439	5.237	5.437	5.494	5.484	5.496	5.376	2.256	3.891	4.112	2.719	2.329	4.659
Vertilmicin	1.7729	1.6182	0.01616	0.02498	5.662	5.399	5.161	4.662	5.128	4.143	4.335	1.728	1.715	4.526	4.651	1.682
17-Epiestriol	2.182	1.6129	7.93e-09	5.54e-07	5.619	5.559	5.587	5.077	5.887	5.27	3.334	3.515	3.44	3.413	3.407	3.349
PG(16:1(9Z)/PGF1alpha)	2.041	1.5959	3.38e-06	3.37e-05	5.072	4.352	4.774	5.218	5.172	5.718	3.022	3.558	3.07	3.101	3.202	3.037
5-Ethyl-4-methylthiazole	1.9146	1.5901	7.84e-10	1.36e-07	4.292	4.255	4.185	4.435	4.231	4.342	2.646	2.63	2.616	2.647	2.641	3.007
Acetophenazine	1.772	1.587	0.003024	0.005729	4.787	4.775	4.772	4.674	5.038	4.425	3.328	3.583	3.891	3.912	1.612	1.614
10-Formyldihydrofolate	2.0357	1.5756	0.0002102	0.0006881	5.658	5.111	5.724	5.108	6.113	5.901	4.28	2.84	4.053	2.857	2.851	4.453
DG(14:0/20:4(6E,8Z,11Z,14Z)+=O(5)/0:0)	2.2834	1.5721	1.21e-12	1.42e-09	6.207	6.466	6.112	6.168	6.197	6.147	3.909	3.967	3.954	3.943	3.957	3.993
DG(14:0/18:3(6Z,9Z,12Z)/0:0)	2.2424	1.5532	8.41e-11	3.54e-08	6.174	6.339	6.155	5.992	6.215	6.171	3.819	3.877	4.267	4.006	3.978	3.903
2,4-dimethylheptanedioylcarnitine	2.0308	1.5427	2.79e-08	1.28e-06	5.356	5.252	5.251	4.99	5.119	5.244	3.22	3.28	3.904	3.254	3.268	3.304
CDP-DG(18:3(9,11,15)-OH(13)/20:1(11Z))	2.0418	1.5341	5.29e-06	4.64e-05	5.567	5.259	5.767	5.402	5.468	5.49	3.321	3.383	3.369	3.4	3.394	4.614
20-Cooh ltb4	1.9622	1.5283	1.16e-05	8.14e-05	5.146	4.956	5.339	5.179	5.619	4.652	3.689	3.904	2.854	3.036	3.07	3.66
Asp Pro Phe	1.7843	1.525	0.004186	0.007741	5.128	5.167	5.015	5.282	5.163	4.937	1.82	4.101	4.327	3.081	2.209	4.587
Cholylalanine	2.1205	1.5115	2.22e-07	5.13e-06	5.93	6.055	6.014	6.006	5.739	6.033	3.744	3.802	4.723	3.778	3.792	3.828
Scopolamine	1.705	1.5102	0.002868	0.005615	4.627	4.971	4.418	6.195	5.136	3.14	3.081	3.143	3.129	3.161	3.253	3.096
N-Acetylneuraminic acid	1.849	1.5086	0.003129	0.005902	5.719	5.65	5.768	5.538	5.825	5.601	4.608	2.212	4.607	4.469	2.202	4.503
Subaphylline	1.7947	1.5028	0.005864	0.01011	5.486	5.722	5.674	5.668	5.747	5.451	1.065	4.294	4.313	4.238	4.448	4.098
DG(a-13:0/0:0/20:4(6E,8Z,11Z,13E)-2OH(5S,15S))	2.0541	1.4866	0.0003575	0.001032	6.362	6.732	6.318	6.547	6.545	6.43	4.175	5.298	4.8	4.523	4.864	2.529
PE(22:6(4Z,7Z,10Z,12E,16Z,19Z)-OH(14)/22:4(7Z,10Z,13Z,16Z))	1.9488	1.4855	5.49e-07	1e-05	5.452	5.59	5.02	5.097	4.614	5.491	3.462	3.524	3.51	3.542	3.535	3.477
Rhizonin A	1.9232	1.4794	7.55e-08	2.57e-06	5.13	5.105	5.211	5.076	5.137	4.688	3.054	3.518	3.429	3.277	3.566	3.668
Aypgkf	1.8516	1.4788	1.03e-05	7.53e-05	4.839	4.065	5.224	4.979	5.454	4.77	3.26	3.322	3.308	3.339	3.333	3.275
Glyceryl 5-hydroxydecanoate	1.7808	1.4767	5.51e-08	2.19e-06	4.56	4.542	4.365	3.982	4.134	4.494	2.897	2.959	2.945	2.976	2.97	2.912
4-Alanylaminoantipyrine	1.8238	1.4727	7.73e-05	0.0003215	5.137	5.911	4.802	4.407	4.736	4.822	3.268	3.565	3.759	2.812	3.473	3.367
PE(14:1(9Z)/18:3(9,11,15)-OH(13))	1.9184	1.4725	9.23e-10	1.51e-07	5.087	5.092	4.995	4.783	5.073	5.002	3.259	3.615	3.307	3.339	3.356	3.519
1-Methyl-2-nonyl-4(1H)-quinolinone	1.8734	1.469	3.31e-06	3.05e-05	4.968	5.176	4.667	5.319	4.92	5.259	3.252	3.31	4.152	3.286	3.3	3.336
Stachyoside A	1.8736	1.458	2.07e-06	2.2e-05	5.079	4.578	5.249	4.697	5.552	5.483	3.577	3.491	3.478	3.468	3.482	3.517
Galactaric acid	2.0942	1.4562	2.18e-07	5.13e-06	6.293	6.516	6.29	6.444	6.102	5.966	4.412	4.536	4.605	4.474	4.033	3.771
DL-Sulforaphane	1.8106	1.4548	1.08e-05	7.75e-05	4.893	4.768	4.798	5.014	4.8	4.919	3.001	2.952	3.8	2.969	3.368	3.975
MGDG(18:3/2:0)	1.363	1.4536	0.03019	0.04364	2.627	3.78	3.194	5.633	4.738	2.987	2.542	2.604	2.59	2.622	2.877	2.557
4-Ketocyclophosphamide	2.0112	1.4511	6.06e-08	2.26e-06	5.867	5.702	5.954	5.484	6.177	5.598	4.047	4.014	4.095	3.838	3.735	4.239
DG(PGF2alpha/0:0/i-13:0)	2.0694	1.4502	4.35e-07	7.63e-06	6.216	6.403	6.012	6.155	6.058	6.048	4.541	4.878	3.997	3.987	4.001	4.036
Glutathione episulfonium ion	1.8964	1.4472	7.49e-07	1.21e-05	5.328	5.341	5.189	5.081	5.155	5.339	3.259	3.321	3.916	3.339	3.872	4.014
LysoPE(P-16:0/0:0)	1.8591	1.4472	0.000699	0.001682	4.265	5.469	5.88	5.572	6.143	6.071	4.541	4.256	3.302	3.292	3.548	4.138
Ethinamate	1.8557	1.4434	5.3e-05	0.0002444	5.219	5.571	5.271	5.621	5.295	5.136	3.214	3.877	3.889	3.293	3.287	4.685
(2S,3R)-3-Hydroxy-2-methylbutanoylcarnitine	1.7328	1.4417	1.47e-05	9.58e-05	4.642	4.459	4.621	4.439	4.74	4.384	2.857	2.919	3.967	3.083	2.93	3.17
Pedunculoside	1.792	1.4398	0.0002135	0.0006971	5.105	5.248	5.15	5.108	5.147	5.241	2.472	3.521	4.37	3.206	3.923	4.038
1alpha,3beta,22R-Trihydroxyergosta-5,24E-dien-26-oic acid 3-O-b-D-glucoside 26-O-[b-D-glucosyl-(1->4)-b-D-glucosyl-(1->2)-6-acetyl-b-D-glucosyl] ester	1.8739	1.4387	3.02e-06	3.14e-05	5.114	5.626	5.629	5.386	5.268	4.502	3.606	3.668	3.654	3.685	3.679	3.621
Bioside	1.7864	1.4336	7.37e-06	5.85e-05	4.938	4.886	4.722	5.263	4.261	4.934	3.024	3.429	3.071	3.665	3.469	3.577
(5E)-3-Hydroxyhept-5-enoylcarnitine	1.9454	1.4302	1.33e-06	1.62e-05	5.849	5.73	5.781	5.571	5.622	5.817	3.246	4.111	4.382	4.12	4.228	3.945
Spirolide A	1.866	1.4262	3.97e-06	3.76e-05	5.271	5.271	5.353	5.227	5.43	5.412	3.344	4.167	4.292	3.407	3.827	3.376
Epsilon-(Carboxyethyl)lysine	1.7302	1.4218	8.74e-08	2.84e-06	4.473	4.543	4.576	4.603	4.617	4.027	3.073	3.298	3.121	3.152	3.146	3.088
N-Phenyldiethanolamine	1.7196	1.4205	3.76e-07	7.01e-06	4.508	4.677	4.532	4.395	4.669	4.222	2.92	3.404	3.376	3.308	2.952	3.048
PG(i-12:0/20:3(6,8,11)-OH(5))	1.8962	1.4172	5.94e-07	9.22e-06	5.789	5.635	5.542	5.256	5.179	5.704	3.743	3.801	4.418	3.778	3.792	3.827
Tetrahydroneopterin	1.8505	1.417	3.07e-09	3.26e-07	5.295	5.007	5.172	4.919	4.931	5.197	3.494	3.556	3.542	3.656	3.779	3.509
Sulbactam	1.7336	1.4121	0.0003011	0.0009053	4.61	4.935	5.202	5.432	5.136	5.253	3.307	3.369	3.355	3.386	3.38	4.852
L-Serine	1.903	1.4109	2.03e-07	5e-06	5.557	5.542	5.686	5.222	6.013	5.234	3.886	3.798	4.13	3.957	3.894	3.902
1,2-Dihexanoyl-sn-glycero-3-phosphoethanolamine	1.7573	1.4093	6.95e-07	1.04e-05	4.716	4.882	4.854	4.699	5.071	4.662	3.114	3.431	3.807	3.665	3.283	3.198
Meclizine	1.893	1.4087	1.57e-05	0.0001007	5.725	5.681	6.033	5.4	5.991	5.643	3.745	3.807	3.793	4.765	4.602	3.76
Bucillamine	1.8527	1.4072	1.23e-07	3.46e-06	5.151	5.125	5.307	5.177	5.263	5.185	3.831	3.613	3.193	3.751	3.832	3.957
Pinoquercetin	1.7606	1.4061	3.16e-11	2.27e-08	4.691	4.747	4.656	4.614	4.466	4.727	3.26	3.322	3.308	3.34	3.333	3.275
DG(18:4(6Z,9Z,12Z,15Z)/15:0/0:0)	2.008	1.4012	3.28e-09	3.57e-07	6.163	6.224	6.298	6.091	6.252	6.205	4.257	4.315	4.644	4.292	4.306	4.76
1-(beta-D-Ribofuranosyl)-1,4-dihydronicotinamide	1.6422	1.3972	0.002217	0.004427	5.716	5.587	5.574	3.566	5.497	4.474	3.583	3.641	3.629	3.618	3.632	3.667
6-methyl-2-(2-morpholin-4-yl-2-oxoethyl)pyridazin-3-one	1.7646	1.3967	2.37e-06	2.67e-05	5.068	5.073	4.923	4.853	4.915	4.977	3.076	3.922	4.012	3.483	3.438	3.408
Leu Asp Phe	1.8084	1.3965	4.06e-07	7.97e-06	5.188	5.201	5.14	5.168	5.332	4.822	3.638	3.575	3.561	4.202	3.586	3.528
Sulforaphene	1.764	1.3911	8.7e-05	0.0003509	5.309	5.38	5.451	5.733	4.826	5.295	3.216	4.177	4.506	3.296	3.95	3.854
7alpha-Hydroxy-3-oxo-4-cholestenoate	1.8619	1.3893	3.73e-10	8.3e-08	5.515	5.532	5.423	5.274	5.277	5.331	3.851	3.826	4.069	3.926	3.837	3.779
Zedoarol	1.8623	1.3885	4.42e-06	4.06e-05	6	5.759	6.134	4.953	5.636	5.57	3.993	4.055	4.041	4.357	4.066	4.008
Biotin sulfone	1.6052	1.3881	4.61e-05	0.0001998	4.429	4.334	4.977	3.626	4.567	4.486	3.127	3.185	3.172	3.162	3.176	3.211
Gly Val Gln	1.7611	1.3843	1.93e-05	0.0001174	5.567	5.132	5.243	5.204	5.095	5.097	3.362	3.617	4.041	3.666	3.435	4.517
1-(2-Hydroxyethyl)-2-(hydroxymethyl)piperidine-3,4,5-triol	1.6857	1.3824	0.001081	0.002416	5.189	5.433	5.45	5.514	5.531	5.225	2.96	4.337	4.73	3.703	3.021	4.646
Cyclochlorotine	1.6988	1.3783	6.13e-05	0.0002468	5.241	4.795	5.463	4.756	5.563	4.592	3.505	4.324	3.55	3.54	3.554	3.589
N-(3-oxo-octanoyl)-homoserine lactone	1.6945	1.3775	9.46e-05	0.0003722	5.054	5.041	5.146	4.873	5.3	4.886	3.854	3.763	3.665	4.076	3.983	2.653
L-Glutamic acid	1.6595	1.3771	1.24e-05	8.48e-05	4.735	4.54	4.773	4.56	4.89	4.464	3.294	3.229	4.11	3.247	3.24	3.182
Alcesefoliside	1.8523	1.3739	3.44e-05	0.0001608	6.023	6.253	6.656	5.944	6.083	5.064	4.233	4.091	4.577	4.654	4.351	4.313
Ginsenoside Ra2	1.8223	1.3733	3.05e-07	6.67e-06	5.369	5.63	5.621	5.618	5.523	5.015	3.808	3.87	4.267	3.888	3.881	4.156
5-S-Cysteinyl-D-dopa	1.7495	1.3733	0.0004387	0.001159	6.032	5.976	6	4.88	6.174	5.396	4.378	4.868	3.692	3.681	4.739	3.731
PA(20:5(5Z,8Z,11Z,14Z,16E)-OH(18R)/19:2(10Z,13Z))	1.8263	1.3724	5.45e-06	4.73e-05	5.681	5.753	5.729	5.732	5.683	5.313	4.165	4.316	4.516	3.377	4.034	4.289
Ala Val Phe	1.7215	1.3695	2.95e-09	3.25e-07	4.937	4.93	4.61	4.594	4.92	4.828	3.461	3.523	3.509	3.54	3.534	3.476
Cyclo(D-trp-D-asp-pro-D-val-leu)	1.7702	1.3694	1.8e-05	0.0001118	5.319	5.503	5.431	5.51	5.522	5.169	3.592	3.876	3.64	3.672	4.754	4.168
Estradiol cypionate	1.822	1.3675	1.58e-05	0.0001012	5.299	5.683	5.911	5.577	6.065	6.051	3.89	3.857	4.731	3.874	4.421	4.519
Undecanedioylcarnitine	1.6493	1.3661	0.0007979	0.001964	5.358	5.24	5.2	4.944	5.057	5.368	2.387	4.071	4.262	4.044	4.094	3.954
Rphdhd	1.6751	1.3651	4.77e-05	0.0002265	5.241	5.028	5.1	4.966	5.022	4.615	3.947	4.379	3.423	3.334	3.635	3.236
Cibaric acid	1.7484	1.3638	1.18e-05	7.29e-05	5.365	5.288	5.574	4.975	5.621	5.002	3.539	3.743	4.421	4.145	3.624	3.862
DG(20:3(8Z,11Z,14Z)-2OH(5,6)/a-13:0/0:0)	1.8929	1.3624	5.19e-06	4.13e-05	6.233	6.225	6.196	6.052	6.283	6.187	4.232	4.29	5.431	4.267	4.56	4.51
N-Oleoyl Histidine	1.7432	1.36	1.58e-05	9.11e-05	5.607	5.333	5.515	5.19	5.39	5.288	3.479	3.36	4.221	4.34	4.197	4.168
3-Hydroxyindolin-2-one-sulfate	1.9014	1.3574	1.64e-07	4.3e-06	6.198	6.144	6.306	5.801	6.592	5.854	4.361	4.522	4.67	4.503	4.547	4.574
Velagliflozin	1.6205	1.357	0.000663	0.001614	5.151	5.142	5.128	5.188	5.136	4.977	3.14	4.149	4.538	3.174	3.189	4.447
N-Hydroxy-N'-(4-hydroxy-4-pyridin-3-ylbutyl)methanimidamide	1.8585	1.3569	2.5e-08	1.18e-06	5.855	6.033	5.686	5.728	5.868	5.525	4.289	4.395	4.01	4.417	4.118	4.343
8(R)-Hydroperoxylinoleic acid	1.6631	1.3551	2.34e-05	0.0001208	5.138	5.022	4.94	4.97	4.787	4.974	3.206	3.688	4.318	3.241	3.677	3.885
Isoferulic acid	1.4777	1.3551	0.0002223	0.00072	4.103	4.781	3.909	3.904	4.026	4.054	2.857	2.769	3.104	2.795	3.672	3.087
Imidazole-4-acetaldehyde	1.5741	1.354	2.69e-05	0.0001495	4.514	4.331	4.893	4.156	4.912	3.976	3.212	3.412	3.26	3.386	3.285	3.227
Avenanthramide L	1.406	1.3502	0.002621	0.005236	4.489	4.037	4.346	3.152	5.159	3.915	3.052	3.114	3.1	3.132	3.125	3.067
N-Linoleoyl Threonine	1.7243	1.3484	9.32e-05	0.0003678	5.78	5.632	5.656	5.352	5.52	5.34	3.436	3.498	4.594	4.2	4.282	4.67
Soyasapogenol C	1.6698	1.3483	2.4e-05	0.0001374	5.664	5.05	5.216	4.614	5.096	4.785	3.646	3.682	3.667	4.244	3.692	3.635
Glycerylphosphorylcholine	1.9228	1.3458	2.67e-07	5.96e-06	6.262	6.424	6.572	6.119	6.694	6.225	5.07	4.679	4.522	4.934	4.83	4.424
Mestranol	1.6795	1.3457	5.59e-06	4.79e-05	5.104	5.092	5.053	5.049	4.946	4.955	3.465	3.527	3.513	4.25	3.538	4.148
4-Hydroxycinnamoylagmatine	1.8241	1.3454	0.0003171	0.00094	6.58	7.531	5.894	5.576	6.29	6.996	5.061	4.729	4.561	5.054	4.969	4.514
2-Phenyl-1,3-propanediol monocarbamate	1.6413	1.345	0.0001995	0.0006635	5.165	5.161	5.197	4.992	5.295	5.227	3.264	3.448	4.534	3.343	4.384	4.101
5,6-Dihydro-5-hydroxy-6-methyl-2H-pyran-2-one	1.4006	1.3443	0.0239	0.03492	4.617	4.761	5.131	5.379	5.098	5.629	3.034	3.092	4.944	3.069	3.083	5.557
Asp Ile Phe	1.6394	1.3426	4.46e-06	4.08e-05	4.772	4.914	4.822	4.648	5.021	4.699	3.377	3.93	4.019	3.475	3.381	3.323
Histidyllysine	1.4824	1.3416	0.0002622	0.0008141	4.43	4.336	4.683	3.714	4.839	3.686	3.144	3.206	3.192	3.224	3.217	3.159
Ancistrocladine	1.615	1.3382	9.42e-05	0.0003409	5.117	5.168	4.92	4.884	5.342	4.719	3.66	4.089	3.932	3.937	2.899	4.01
Ser Tyr Asp Glu	1.7373	1.338	0.0001007	0.0003588	5.792	5.388	6.029	5.357	6.255	6.14	4.621	4.433	4.612	3.526	4.249	4.688
Turicine	1.5644	1.3365	0.0005453	0.001376	4.956	4.669	5.181	4.626	5.247	4.752	3.034	3.786	4.345	3.068	4.166	3.621
Isoscopoletin	1.5641	1.3355	2.13e-05	0.0001275	4.666	4.664	4.522	4.565	4.52	4.461	3.02	3.361	3.678	3.94	3.499	3.013
Ala Gly Leu Val Ser	1.6047	1.3353	0.001077	0.002409	5.37	5.344	5.398	5.691	5.394	5.393	3.403	4.747	4.556	3.411	3.425	4.867
D-Arabinono-1,4-lactone	1.7732	1.3348	9.51e-07	1.28e-05	5.577	5.494	6.102	5.404	5.765	5.791	4.098	4.156	4.398	4.133	4.147	4.638
Zeatin	1.6265	1.334	0.0004355	0.001209	5.419	5.352	5.384	5.044	5.39	5.234	2.777	3.929	4.349	4.078	4.421	4.304
Valganciclovir, (S)-	1.6853	1.3291	9.29e-05	0.0003373	5.71	5.496	5.626	5.327	5.781	5.569	4.521	4.2	4.474	3.234	4.118	4.661
Prostaglandin F-main urinary metabolite	1.5872	1.3281	3.63e-05	0.0001675	5.18	4.712	4.707	5.107	4.664	4.771	3.387	3.445	4.279	3.882	3.456	3.494
Dioncophylline C	1.4821	1.3275	0.005911	0.01017	4.9	5.356	5.159	5.44	5.288	5.181	3.621	3.611	4.754	2.503	4.217	4.895
Isorhamnetin-3-O-Rutinoside	1.5024	1.3273	0.001161	0.002681	4.944	5.164	5.555	4.709	4.849	3.637	3.578	3.64	3.626	3.657	3.651	3.593
Quillaic acid 3-[galactosyl-(1->2)-glucuronide]	1.8529	1.3263	1.75e-08	9.45e-07	6.166	6.177	6.213	6.171	6.208	6.157	4.779	4.432	5.025	4.408	4.63	4.691
2-[4-(sulfooxy)phenyl]acetic acid	1.6945	1.3258	0.0001298	0.0004757	5.69	5.83	5.764	5.328	5.922	5.649	4.453	3.484	4.519	4.185	4.059	5.08
Leu Pro Phe	1.6155	1.3234	0.0005019	0.001354	5.414	5.56	5.296	5.652	5.346	5.343	3.917	3.963	4.74	3.527	3.49	5.005
(+)-Bicuculline	1.6146	1.3229	2.58e-05	0.0001453	5.184	5.245	5.068	4.774	4.989	4.899	4.091	4.118	4.115	3.775	3.38	3.322
Creatinine lactate	1.5291	1.3229	0.0003503	0.0009683	4.896	4.772	4.946	4.604	5.035	4.805	4.035	3.479	3.987	3.153	3.007	4.306
1-Tert-butyl 4-ethyl 5-oxoazepane-1,4-dicarboxylate	1.7111	1.3209	3.7e-07	6.98e-06	5.49	5.346	5.675	5.114	5.616	5.308	3.87	3.928	4.287	4.182	4.292	4.085
2,3-Dinor-TXB2	1.6755	1.3193	3.13e-09	3.26e-07	5.186	5.119	5.143	4.904	4.991	5.126	3.74	3.802	4	3.983	3.813	3.755
12,20-Dioxo-leukotriene B4	1.6624	1.3174	4.85e-09	4.32e-07	5.17	5.088	5.043	4.896	4.928	5.06	3.631	3.836	3.934	3.922	3.704	3.89
Niazicinin	1.6834	1.3164	5.73e-08	2.18e-06	5.323	5.318	5.266	5.148	5.13	5.317	3.838	4.134	4.301	3.822	3.826	4.007
Petunidin 3-O-(6''-acetyl-galactoside)	1.5593	1.3139	0.002078	0.004335	6.026	5.813	5.982	4.821	5.852	4.153	4.095	4.157	4.143	4.174	4.168	4.11
Valylproline	1.675	1.3134	1.17e-08	7.38e-07	5.248	5.155	5.089	5.015	5.104	5.265	4.197	3.963	3.871	3.798	3.792	3.887
11,13-Dihydrotaraxinic acid glucosyl ester	1.4025	1.3123	0.003906	0.007293	5.275	4.938	4.724	3.518	5.012	3.817	3.418	3.48	3.466	3.498	3.491	3.433
(x)-2-Heptanol glucoside	1.6467	1.3121	1.1e-05	7.85e-05	5.439	5.319	5.322	5.123	5.158	5.371	3.551	3.716	4.455	4.278	4.287	3.9
Yohimbine	1.6145	1.312	2.32e-05	0.00012	5.387	5.255	5.164	5.06	4.977	5.192	3.457	4.206	4.307	3.594	3.778	4.313
Asp Lys Leu	1.4767	1.3106	0.0003277	0.0009653	4.587	4.533	4.174	5.091	4.514	4.799	3.244	3.307	4.216	3.788	3.317	3.259
Non-6-enedioylcarnitine	1.6588	1.3102	4.08e-06	3.85e-05	5.406	5.344	5.392	5.161	5.446	5.181	3.963	4.541	3.773	4.299	3.7	4.099
Aristospan	1.6748	1.3097	3.4e-06	3.39e-05	5.442	5.453	5.56	5.223	5.504	5.222	3.839	4.437	4.429	3.852	3.845	4.345
Sirolimus	1.6103	1.3089	0.0002436	0.0007711	5.464	5.575	5.344	5.495	5.373	5.291	3.908	4.774	4.652	3.541	3.535	4.451
Annonacin	1.7964	1.3087	3.34e-07	6.56e-06	6.364	6.376	6.062	6.099	5.883	6.076	4.945	4.709	4.79	4.354	4.487	4.882
Epsilon-Deoxy-fructosyl-lysine	1.6824	1.3087	2.32e-10	6.21e-08	5.399	5.121	5.289	5.222	5.36	5.123	3.968	4.026	4.013	4.003	4.017	4.053
2-[[10-(2-Hydroxyethoxy)anthracen-9-yl]methylamino]-2-methylpropane-1,3-diol	1.6927	1.3083	0.0003563	0.0009822	6.099	6.319	6.255	5.878	6.315	5.77	4.867	4.526	5.329	4.219	3.75	5.309
4-Hydroxydebrisoquine	1.6239	1.3082	0.0001412	0.0004632	5.426	5.503	5.683	5.274	5.58	5.265	3.985	4.464	4.771	3.607	3.621	4.57
N(6)-(1-Carboxyethyl)-L-lysine	1.6562	1.3047	7.1e-07	1.06e-05	5.45	5.223	5.354	5.068	5.515	5.294	4.243	4.012	4.262	3.807	3.821	4.31
Quercetin 3-O-rhamnosyl-(1->2)-rhamnosyl-(1->6)-glucoside	1.5035	1.3044	0.001086	0.002533	5.117	5.349	5.854	5.087	5.201	3.913	3.854	3.916	3.902	3.933	3.927	3.869
Valeryl 4-hydroxy valsartan	1.5367	1.3042	0.0003494	0.001014	5.163	5.056	4.919	4.991	5.113	4.799	3.462	4.438	4.584	3.541	3.535	3.477
Filipin II	1.5026	1.3042	0.0007868	0.001942	5.175	4.746	4.876	4.88	4.977	4.88	3.224	3.905	4.535	3.304	3.324	4.351
5-Oxohexanoylcarnitine	1.6555	1.3038	2.56e-05	0.0001441	5.74	5.5	5.499	5.545	5.743	5.117	3.866	4.209	3.894	4.442	4.841	4.168
Peltatol A	1.4855	1.3033	0.0008087	0.001982	4.295	4.926	4.808	5.001	5.153	4.538	4.575	3.802	3.615	3.297	3.444	3.304
DG(i-13:0/0:0/20:4(6E,8Z,11Z,13E)-2OH(5S,15S))	1.6817	1.3027	8.96e-06	6.7e-05	5.454	6.002	5.477	5.644	5.816	5.254	4.101	4.163	4.149	4.757	4.541	4.116
DL-2-Aminooctanoic acid	1.4936	1.3009	7.69e-05	0.0003202	4.869	4.732	4.718	4.594	4.415	4.557	3.251	3.99	3.367	3.596	4.059	3.174
21-Deoxycortisone	1.6041	1.2987	1.42e-05	9.38e-05	5.29	5.323	5.073	4.998	5.449	4.968	3.695	4.244	4.428	4.108	3.646	3.828
Glu-val-phe	1.5096	1.2968	3.37e-05	0.0001756	4.673	4.689	4.7	4.754	4.989	4.452	3.378	3.538	3.791	3.458	4.232	3.393
Gynocardin	1.5746	1.2966	3.88e-08	1.63e-06	5.112	4.93	4.793	4.641	4.646	4.786	3.671	3.729	3.716	3.706	3.72	3.756
Hydratopyrrhoxanthinol	1.5741	1.2952	9.92e-08	3.02e-06	4.989	4.939	4.609	4.794	4.879	4.721	3.614	3.676	3.662	3.694	3.687	4.004
PS(14:1(9Z)/22:6(4Z,7Z,11E,13Z,15E,19Z)-2OH(10S,17))	1.566	1.2952	9.84e-05	0.0003818	5.152	5.2	5.106	5.646	4.867	5.273	3.875	4.281	4.215	3.295	4.335	4.128
PE(14:1(9Z)/20:3(8Z,11Z,14Z))	1.7036	1.2948	3.3e-05	0.0001733	6.14	6.014	5.925	6.284	5.875	5.949	4.28	5.388	4.656	4.978	4.353	4.295
Cyclazocine	1.5212	1.2941	9.32e-05	0.0003678	4.508	5.142	4.933	5.036	5.238	4.686	3.559	3.622	3.943	3.639	3.632	4.436
Cysteinyl-Proline	1.5598	1.2925	2.6e-06	2.86e-05	5.033	4.889	5	4.671	4.768	4.989	3.503	3.64	4.013	3.799	3.616	4.136
3-Chloro-D-alanine	1.2723	1.2922	0.02058	0.03087	5.091	5.261	5.103	3.267	5.278	3.996	4.117	4.073	3.215	3.321	3.76	3.182
Beta-D-Glucopyranuronic acid	1.1993	1.2902	0.02311	0.03392	4.364	5.666	3.262	3.493	4.072	4.75	3.263	3.321	3.308	3.297	3.311	3.347
Dendrolasin	1.4413	1.2888	0.0006776	0.001714	4.266	4.933	5.274	4.832	5.162	4.238	3.958	3.616	4.234	3.512	3.505	3.447
9-Aminocamptothecin	1.6155	1.2885	0.0002093	0.0006321	5.72	5.747	5.982	5.613	5.976	5.742	4.294	4.42	4.232	4.221	4.235	5.594
4-Oxopentanoylcarnitine	1.6159	1.2883	1.49e-06	1.9e-05	5.28	5.281	5.387	5.163	5.446	5.05	3.657	4.21	4.392	4.025	4.066	4.184
17-Ethynyl-16-fluoroestradiol	1.4607	1.2867	0.0009169	0.002193	4.904	5.386	4.792	4.974	4.871	4.503	4.817	3.74	3.602	3.674	3.548	3.49
Metaxalone	1.4238	1.2854	0.0005663	0.001419	4.665	4.804	4.743	4.634	4.636	4.702	3.839	2.868	4.125	3.491	3.375	4.225
5-Nonadecyl-1,3-benzenediol	1.5707	1.2837	0.0001982	0.0006608	5.786	5.628	5.654	5.321	5.437	5.246	4.047	3.459	4.672	4.376	4.458	4.754
Galactosylpyridinoline	1.4699	1.2837	0.005061	0.008956	6.308	6.038	5.938	4.599	6.054	5.137	5.398	4.199	3.886	4.319	4.686	4.058
5-(3E-Pentenyl)tetrahydro-2-oxo-3-furancarboxylic acid	1.4009	1.2837	0.0002367	0.0007547	4.559	4.307	4.467	4.19	4.511	4.139	3.494	3.565	4.049	3.085	3.141	3.056
Testosterone decanoate	1.482	1.282	0.001063	0.002382	4.938	5.433	5.298	5.44	5.268	5.372	4.162	3.653	4.658	3.63	3.644	5.022
PC(20:5(7Z,9Z,11E,13E,17Z)-3OH(5,6,15)/2:0)	1.5313	1.2812	9.3e-05	0.0003677	5.277	5.185	5.243	5.056	5.503	4.602	3.749	3.86	4.295	3.829	3.822	4.534
3,7,8,15-Scirpenetetrol	1.5991	1.2803	8.74e-07	1.36e-05	5.161	5.07	5.236	5.186	5.379	5.101	4.098	4.013	3.637	4.104	4.364	4.105
Micronomicin	1.5031	1.2796	0.0005539	0.001461	5.243	5.276	4.997	5.552	5.218	5.122	3.602	4.136	5.05	3.851	3.675	4.231
5-hydroxyindole thiazolidine carboxylate	1.6153	1.2787	2.73e-05	0.0001511	5.514	5.687	5.772	5.732	5.509	5.621	4.404	4.779	4.635	4.351	3.661	4.628
DG(16:0/0:0/i-13:0)	1.5691	1.2787	5.12e-05	0.0002151	5.43	5.264	5.541	5.367	5.523	5.244	3.953	4.068	4.696	3.9	3.914	4.783
Salicylamide glucuronide	1.422	1.278	0.002294	0.004556	5.047	5.068	4.949	5.108	4.975	5.251	3.824	4.196	4.839	3.11	3.37	4.447
Dihydrodiethylstilbestrol	1.5619	1.2768	4.48e-08	1.82e-06	5.071	4.838	4.846	5.203	4.722	5.013	3.831	3.889	3.876	3.865	3.879	3.915
N-Decanoyl-DL-Homoserine Lactone	1.4525	1.276	0.0004627	0.001271	5.311	4.813	5.208	5.424	4.994	4.013	3.842	3.904	3.89	3.922	3.915	3.857
Hebevinoside I	1.4977	1.2745	0.0001593	0.0005581	5.412	5.19	5.078	5.065	4.931	4.69	3.939	4.404	4.447	3.708	3.849	3.477
Quercetin 3-O-(2-O-beta-D-xylopyranosyl-beta-D-galactopyranoside)	1.4411	1.2742	0.003763	0.007078	5.623	6.54	5.092	4.321	5.149	5.897	4.221	4.283	4.268	4.3	4.294	4.236
S-(2-Methylpropionyl)-dihydrolipoamide-E	1.6013	1.2738	9.51e-07	1.28e-05	5.463	5.308	5.532	5.311	5.522	5.272	4.053	4.111	4.098	4.088	4.469	4.622
Leu-Pro-Ile	1.4888	1.2736	0.0004418	0.001166	5.156	5.316	5.249	5.332	5.267	5.048	3.618	4.062	4.717	3.779	3.666	4.787
Hyzetimibe	1.3137	1.2735	0.01283	0.02034	5.24	5.554	5.233	4.182	5.41	4.501	4.601	4.613	3.767	3.621	4.211	2.837
Guanosine 3'-monophosphate	1.6255	1.2734	0.0001475	0.0005258	6.024	5.983	6.105	5.752	6.186	6.059	4.998	4.654	4.68	4.145	4.301	5.576
6-(2-Hydroxyethoxy)-6-oxohexanoylcarnitine	1.5689	1.2709	2.55e-06	2.53e-05	5.237	5.311	5.432	5.093	5.477	5.09	3.896	4.025	3.906	4.245	4.418	4.403
LysoPA(O-18:0/0:0)	1.468	1.2704	0.0009251	0.00221	4.091	5.212	5.15	5.243	5.857	5.339	4.006	4.069	4.054	4.086	4.079	4.022
Quercetin-3-O-Vicianoside	1.6444	1.2684	0.0003746	0.001021	6.56	7.418	6.137	5.689	6.223	6.794	4.973	5.364	5.012	5.259	5.234	4.767
(+)-lariciresinol	1.5733	1.2674	4.9e-06	4.01e-05	5.716	5.545	5.313	5.198	5.185	5.492	3.904	4.429	4.571	4.237	4.122	4.337
Jasmolone glucoside	1.4986	1.2655	7.47e-06	5.9e-05	4.837	4.998	4.978	4.79	5.111	4.739	3.796	4.128	3.467	4.085	4.079	3.72
Methionine glutamate	1.6476	1.2654	0.0007721	0.001911	6.922	6.977	6.905	6.054	7.046	6.352	5.577	5.892	4.838	5.417	5.756	4.332
2-Hydroxy-4-[(1R)-1-hydroxy-8-methyl-6-oxononyl]-3-methyl-2H-furan-5-one	1.4676	1.2654	3.47e-06	3.44e-05	4.808	4.669	4.829	4.661	4.494	4.719	3.608	3.363	3.894	3.73	3.649	4.031
Gly Ile Leu	1.5411	1.2649	1.54e-05	9.9e-05	5.349	5.307	5.187	5.196	5.336	5.227	3.834	4.237	4.6	4.162	3.714	4.435
Gentamicin C	1.5604	1.2632	4.98e-05	0.000211	5.701	5.623	5.636	5.518	5.469	5.63	4.246	4.648	4.554	4.799	4.657	3.673
3-Hydroxy-cis-5-octenoylcarnitine	1.6095	1.2625	7.41e-07	1.21e-05	5.42	5.814	5.673	5.677	5.481	5.582	4.069	4.448	4.503	4.641	4.334	4.66
PA(20:4(6E,8Z,11Z,14Z)-OH(5S)/15:0)	1.5398	1.2619	0.0001789	0.0006126	5.829	5.869	5.782	5.169	5.789	5.15	4.595	4.401	4.674	3.811	4.32	4.817
Tfllr-NH2	1.4875	1.2601	7.21e-05	0.0002781	5.163	5.362	5.111	5.078	5.324	5.068	4.121	4.686	4.295	3.648	4.211	3.722
Isorhamnetin-3-O-Neohespeidoside	1.5283	1.2597	0.000639	0.001568	5.873	6.033	6.438	5.775	5.846	5.166	3.831	5.06	4.74	4.779	4.964	4.514
Tributyrylglycerol	1.3503	1.2592	0.001797	0.00384	4.92	4.736	4.84	4.653	4.617	4.86	3.546	3.268	3.905	4.489	4.365	3.163
Alpha-Ketoglutarate cyanohydrin	1.3766	1.2588	0.0006688	0.001624	4.668	4.697	5.153	4.574	5.069	4.353	4.292	3.54	4.13	3.483	3.318	3.886
Ferulic Acid	1.4295	1.2579	4.83e-05	0.0002282	5.156	4.846	4.692	4.659	4.672	4.455	3.574	3.632	3.46	4.077	4.064	3.832
N1-trans-Feruloylagmatine	1.4479	1.2567	0.003759	0.007078	5.879	6.947	5.396	4.699	5.534	6.055	4.282	4.708	4.65	4.538	4.633	4.65
Gibberellin A36	1.5674	1.2565	1.98e-06	2.15e-05	5.562	5.502	5.581	5.465	5.438	5.464	3.929	4.7	4.615	4.362	4.421	4.249
Glutarylcarnitine	1.4781	1.2564	1.44e-06	1.68e-05	4.919	4.821	4.971	4.803	4.972	4.768	3.916	3.846	4.023	4.081	3.961	3.456
Homoanserine	1.4006	1.2563	0.0002683	0.0007767	4.949	4.953	4.828	4.591	4.683	4.85	3.318	4.014	4.224	4.054	4.07	3.286
Metanephrine	1.5594	1.2558	2.16e-09	3.03e-07	5.135	5.245	5.219	5.192	5.31	5.207	4.095	4.374	4.048	4.162	4.087	4.167
(9E,11E,15Z)-9-Hydroxyoctadeca-9,11,15-trienoylcarnitine	1.6579	1.2555	1.19e-05	8.25e-05	6.427	6.427	6.366	6.207	6.115	6.084	4.93	4.961	5.198	4.503	4.814	5.563
Sar-Arg-Val-Tyr-Val-His-Pro-Ala	1.4946	1.2555	0.0005887	0.001537	4.94	5.589	5.115	5.61	5.564	5.672	4.091	4.094	3.731	4.618	4.33	5.015
5-Hexyl-2-furanoctanoic acid	1.6042	1.2549	0.0002989	0.0009011	6.383	6.562	6.206	6.19	6.479	6.113	4.104	5.233	5.237	5.437	5.563	4.655
N-Palmitoyl Glutamic acid	1.3913	1.2542	0.001446	0.003076	5.07	5.119	5.22	5.159	5.164	5.032	3.857	3.477	4.391	4.435	3.467	4.903
N4-Acetylaminobutanal	1.7756	1.2541	3.45e-07	6.68e-06	7.022	7.012	7.152	6.683	7.452	6.725	5.469	5.541	5.695	5.612	5.573	5.639
Pro Leu Asp	1.3406	1.2541	0.006768	0.01174	5.064	5.182	5.088	5.409	4.917	5.341	3.318	3.928	4.934	4.138	3.391	5.014
(2r,3r,5s,6r)-2,6-Bis(hydroxymethyl)piperidine-3,4,5-triol	1.5004	1.2537	7.43e-05	0.0003128	5.463	5.256	5.353	5.282	5.337	5.304	3.48	4.454	4.343	4.329	4.254	4.658
DIPROTIN A	1.4005	1.2536	0.001813	0.003731	5.143	5.29	5.253	5.565	5.233	5.168	4.079	4.46	4.645	4.037	3.166	4.863
2-Mercaptopropanoic acid	1.6047	1.2525	1e-06	1.32e-05	6.009	5.867	5.935	5.611	5.607	5.785	4.455	4.35	4.857	4.552	4.869	4.717
Cinncassiol A	1.4818	1.2516	2.35e-05	0.0001361	5.191	5.188	5.103	5.149	5.159	5.015	3.52	4.392	3.915	4.124	4.354	4.308
Gluconasturtiin	1.1147	1.2515	0.04227	0.05809	5.244	3.827	5.13	4.028	4.931	3.174	3.193	3.299	3.238	3.917	4.12	3.277
Hydroxyzileuton	1.4219	1.2492	0.0004497	0.001183	4.821	4.94	5.272	5.479	5.17	5.298	3.984	3.884	4.357	3.826	3.838	4.908
9(S)-HOTrE	1.6085	1.2472	1.02e-06	1.33e-05	5.922	6.025	5.838	5.864	5.932	5.992	4.483	5.015	4.99	4.456	4.966	4.615
Citreoviridin	1.5026	1.2463	2.38e-07	5.59e-06	5.162	5.115	5.02	5.17	5.014	5.087	4.051	4.424	4.147	3.942	3.887	4.075
2-Aminoheptanedioic Acid	1.7163	1.2461	6.84e-07	1.15e-05	6.73	6.712	6.854	6.386	7.166	6.405	5.297	5.367	5.436	5.393	5.417	5.394
LysoPE(20:1(11Z)/0:0)	1.4454	1.246	0.001318	0.00297	4.396	5.167	5.544	5.678	6.142	5.651	4.311	4.374	4.359	4.391	4.384	4.327
DG(15:0/18:4(6Z,9Z,12Z,15Z)/0:0)	1.6635	1.2443	5.59e-08	2.14e-06	6.038	6.24	6.298	6.245	6.501	6.175	5.012	4.852	5.034	4.893	5.083	5.258
O-Adipoylcarnitine	1.5888	1.2439	8.1e-07	1.29e-05	5.626	5.717	5.944	5.584	6.055	5.651	4.704	4.453	4.529	4.693	4.914	4.505
DG(14:1(9Z)/18:3(9Z,12Z,15Z)/0:0)	1.7094	1.2406	8.62e-08	2.87e-06	6.65	6.864	6.642	6.78	6.793	6.579	5.165	5.68	5.614	5.274	5.474	5.284
Puerarin	1.4419	1.2404	0.0005216	0.001326	5.376	5.46	5.023	5.714	4.902	5.163	3.822	4.834	3.867	4.57	4.293	4.12
Triterpenoid	1.3849	1.2404	0.001074	0.002403	5.148	5.072	5.059	5.553	5.095	5.401	3.842	4.118	4.366	3.876	3.891	5.158
L-Isoleucine	1.3825	1.2397	0.007903	0.01336	5.664	5.766	5.602	5.84	5.606	5.843	3.776	5.039	5.558	3.81	4.104	5.395
Tyr-ile-gly-ser-arg	1.1586	1.2394	0.01757	0.02687	4.635	5.651	4.086	3.942	3.786	4.857	3.452	3.602	3.614	3.83	3.992	3.26
Val Gly Tyr	1.3947	1.2369	0.0002587	0.0008054	5.216	5.183	5.029	4.596	5.157	4.64	3.644	4.405	4.263	3.916	4.196	3.686
3-Hydroxydodecanedioic acid	1.4333	1.2354	0.0005501	0.001385	5.657	5.601	5.521	5.347	5.333	5.505	3.487	4.699	4.899	4.405	4.582	4.611
N6-(1,2-Dicarboxyethyl)-AMP	1.4436	1.2342	0.001625	0.003528	5.676	6.059	5.87	5.627	6.088	5.898	4.866	5.375	5.494	4.118	4.63	4.054
3-Ketosphingosine	1.5313	1.2339	2.93e-06	3.09e-05	5.571	5.75	5.355	5.842	5.633	5.519	4.626	4.637	4.511	4.16	4.536	4.82
Ile Pro Ile	1.4829	1.2339	0.0001865	0.00063	5.676	5.783	5.673	5.815	5.704	5.508	4.362	4.646	5.126	4.207	4.17	5.173
10-Nitrolinoleic acid	1.4218	1.2325	0.001056	0.002474	5.358	5.748	5.523	5.806	5.671	5.606	3.908	4.488	5.147	4.006	4.606	5.2
Val Val Val	1.3989	1.2319	0.0001061	0.0004044	5.051	5.08	5.075	4.835	5.017	4.868	3.849	3.931	4.668	3.731	3.836	4.28
Cinncassiol C3	1.4665	1.2317	2.2e-05	0.00013	5.412	5.388	5.355	5.235	5.284	5.349	3.712	4.533	4.604	4.434	4.438	4.279
O-Demethylmetoprolol	1.3485	1.2315	0.001294	0.002928	5.338	5.005	5.06	5.329	4.896	4.563	3.969	4.333	4.854	3.82	3.673	3.868
Zolmitriptan N-Oxide	1.367	1.2311	0.0003354	0.0009365	4.88	5.054	5.021	5.169	5.067	4.886	3.597	4.418	4.598	3.631	3.924	4.263
(2E)-4-hydroxy-5-methyl-2-propylidene-3(2H)-furanone	1.357	1.2309	6.55e-06	4.8e-05	4.318	4.487	4.048	4.567	4.372	4.503	3.592	3.566	3.428	3.765	3.636	3.372
3,5-Dimethyl-3'-isopropyl-L-thyronine	1.4065	1.2286	3.47e-05	0.0001617	5.087	5.139	5.073	5.047	5.208	4.823	3.787	4.389	4.412	3.888	4.376	3.872
Non-5-enedioylcarnitine	1.3866	1.228	4.28e-09	3.99e-07	4.642	4.615	4.557	4.35	4.564	4.483	3.646	3.709	3.694	3.726	3.719	3.662
Val Ser Val	1.425	1.2279	1.18e-06	1.63e-05	4.972	5.035	4.99	4.759	5.034	4.826	3.929	3.991	4.309	3.788	4.151	3.948
Isorhamnetin	1.2281	1.2279	0.02335	0.03462	5.196	5.379	5.714	5.004	5.164	4.644	3.163	4.726	4.782	4.52	4.912	3.231
Ile Glu Val	1.3599	1.2277	0.0002407	0.0007639	4.973	4.972	4.836	4.919	5.014	4.792	3.323	4.066	4.42	3.997	4.342	3.89
Dihydroxylysinonorleucine	1.4347	1.2273	0.0001552	0.0005464	5.685	5.546	5.454	5.171	5.27	5.108	3.865	4.739	4.556	4.697	4.288	4.114
Valyl-prolyl-glycyl-valyl-glycine	1.3393	1.2262	0.001979	0.004017	5.576	5.427	5.404	5.104	5.194	5.007	3.606	4.895	4.55	4.641	4.479	3.69
Lysinoalanine	1.435	1.2251	9.2e-05	0.0003647	5.468	5.428	5.418	5.347	5.529	5.272	4.755	4.575	4.575	4.261	4.611	3.72
Microcystin-LR	1.3039	1.2245	0.004379	0.00806	5.099	5.563	5.39	5.281	4.887	4.966	4.953	4.91	3.752	4.357	3.777	3.719
N-Linoleoyl Glutamine	1.3396	1.2235	0.0007538	0.001873	4.795	5.186	4.943	4.976	5.278	5.265	4.408	3.652	4.584	3.67	3.998	4.573
Nicotine-N-oxide	1.3241	1.2235	1.37e-05	8.15e-05	4.65	4.562	4.397	4.472	4.377	4.478	3.365	3.823	4.01	3.731	3.595	3.49
PI(20:1(11Z)/PGE1)	1.2636	1.2231	0.006372	0.01116	4.846	5.092	5.128	4.599	5.443	4.303	3.86	4.42	4.803	3.658	3.652	3.654
12S-HHT	1.5033	1.2227	2.28e-08	1.1e-06	5.582	5.411	5.521	5.548	5.557	5.357	4.611	4.381	4.571	4.453	4.324	4.629
(2E)-Decenoyl-ACP	1.2881	1.2225	0.002329	0.004753	5.2	5.309	5.187	4.452	5.078	4.539	4.498	4.214	4.361	3.748	4.104	3.423
1-Nonadecanoyl-glycero-3-phosphoserine	1.2579	1.2217	0.002696	0.005355	4.824	5.221	5.04	3.952	5.253	4.279	3.852	3.914	3.899	3.931	3.925	3.867
N-OCTANOYL-L-HOMOSERINE LACTONE	1.5487	1.2212	8.81e-07	1.2e-05	6.19	5.988	5.994	6.057	6.237	5.574	4.757	4.924	4.92	4.988	4.982	4.943
Muricatacin	1.4661	1.2208	2.92e-07	6.17e-06	5.274	5.366	5.373	5.266	5.35	5.352	4.322	4.46	4.353	4.491	4.018	4.553
Ser Ile Leu	1.3626	1.2207	0.0008847	0.002132	5.226	5.327	5.223	5.085	5.182	5.112	3.431	4.449	4.894	4.133	4.188	4.431
Val Ala Phe Asp	1.2788	1.2191	0.005469	0.009549	5.616	5.326	5.281	5.149	5.287	5.029	4.748	4.83	4.256	4.678	4.344	3.136
8,8a-Diepiswainsonine	1.4334	1.219	1.26e-05	7.62e-05	5.443	5.381	5.37	5.114	5.403	5.317	3.918	4.297	4.624	4.31	4.653	4.475
Val Thr Leu	1.3558	1.2185	7.59e-05	0.0003172	4.94	5.071	4.786	4.696	4.974	4.78	3.826	4.028	4.548	3.746	3.772	4.079
3-(6'-methylthio)hexylmalate	1.5107	1.2174	1.02e-09	1.51e-07	5.513	5.574	5.47	5.603	5.579	5.629	4.499	4.427	4.676	4.641	4.627	4.539
3-Phenyl-2-thioxoimidazolidin-4-one	1.1254	1.2171	0.03518	0.04939	4.732	4.701	4.989	5.307	4.587	5.316	3.335	4.137	5.049	3.383	3.384	5.059
(10E,15Z)-9,12,13-Trihydroxyoctadeca-10,15-dienoylcarnitine	1.5106	1.2168	1.84e-05	0.0001017	6.201	6.075	6.374	5.573	5.96	5.948	4.855	5.003	4.578	5.187	4.972	5.097
Galactoarabinan	1.5086	1.2165	5.97e-06	5.01e-05	5.963	5.871	5.872	5.81	5.816	5.793	4.462	4.889	5.215	4.885	4.487	4.936
His Pro Gln	1.5195	1.2153	6.7e-09	5.2e-07	5.792	5.732	5.665	5.722	5.737	5.626	4.517	4.616	4.774	4.764	4.868	4.659
TG(8:0/8:0/i-15:0)	1.6263	1.215	1.12e-08	6.93e-07	6.412	6.573	6.607	6.62	6.734	6.513	5.378	5.29	5.377	5.399	5.37	5.666
LysoPE(18:1(9Z)/0:0)	1.4223	1.2142	0.000681	0.001647	5.175	5.59	6.144	5.795	6.475	6.192	5.088	4.78	4.941	4.905	4.995	4.42
Islatravir	1.4212	1.2138	5.34e-06	4.66e-05	5.425	5.205	5.187	5.262	5.031	5.37	4.456	4.069	4.506	4.404	4.476	4.022
Hydroxyprolyl-Threonine	1.413	1.2131	1.69e-07	4.41e-06	5.141	5.271	5.086	4.978	5.096	4.995	4.033	4.239	4.435	4.188	4.119	4.185
Gibberellin A14	1.3535	1.2131	1.3e-05	8.76e-05	4.922	4.944	4.798	4.766	4.71	4.788	3.781	4.032	4.436	3.948	3.854	3.796
Kaempferol 3-O-rhamnosyl-rutinoside	1.2137	1.2125	0.0296	0.0423	4.958	5.317	5.867	5.033	5.284	4.246	3.804	3.862	5.538	3.838	4.398	3.888
Adenosine monophosphate	1.4173	1.2124	7.02e-06	5.62e-05	5.277	5.374	5.363	4.845	5.532	5.287	4.433	4.278	4.3	4.296	4.588	4.231
Ibuprofen	1.352	1.2114	0.000745	0.001774	5.627	5.712	5.857	4.769	5.431	4.993	4.339	4.81	4.443	4.141	4.477	4.524
Valylvaline	1.4122	1.2111	1.03e-06	1.5e-05	5.217	5.226	5.229	5.035	5.143	5.093	4.092	4.273	4.386	4.263	3.998	4.534
Ile Leu Ile	1.3142	1.2111	0.0005673	0.001489	4.949	5.082	4.971	4.776	4.998	4.857	3.48	4.044	4.754	3.934	4.087	4.169
7-Acetylintermedine	1.3664	1.2109	0.000176	0.0005531	5.421	5.351	5.324	5.239	5.174	5.348	3.88	4.499	4.683	4.782	4.522	3.945
Ethyl butylacetylaminopropionate	1.4203	1.2108	8.64e-06	5.82e-05	5.42	5.286	5.444	5.227	5.576	5.164	4.164	4.517	4.756	4.487	4.159	4.441
N-Oleoyl Glutamic acid	1.3655	1.2107	0.001761	0.003635	5.611	5.702	5.759	5.914	5.838	5.853	4.146	4.782	5.358	4.519	4.289	5.55
(6Z,8E)-3-Hydroxydeca-6,8-dienoylcarnitine	1.3722	1.2093	7.71e-06	5.36e-05	5.171	5.146	5.073	4.897	5.022	4.926	4.023	4.238	4.407	4.253	3.778	4.304
Manoalide	1.3514	1.209	0.0004049	0.001139	5.445	5.289	5.28	5.319	5.37	5.336	4.252	4.529	4.588	4.791	3.623	4.717
Lotaustralin	1.364	1.2082	6.33e-06	4.7e-05	5.032	4.971	5.15	4.77	5.089	4.929	3.866	4.284	4.322	4.171	4.259	3.878
Asp Ile Lys	1.4475	1.2068	3.67e-06	3.57e-05	5.599	5.684	5.593	5.549	5.654	5.368	4.325	4.869	4.859	4.458	4.73	4.471
7-Methylinosine	1.3898	1.2065	3.85e-05	0.0001747	5.391	5.296	5.722	5.168	5.721	5.026	4.229	4.531	4.319	4.573	4.569	4.569
2-Amino-3-sulfanylpropanal	1.4721	1.2063	7.45e-07	1.08e-05	5.846	5.672	5.857	5.556	5.736	5.712	4.668	4.48	4.648	4.781	4.991	4.929
Oleoyl glycine	1.3363	1.206	0.01117	0.01784	6.139	6.12	6.31	6.417	6.629	6.496	4.803	4.907	6.156	4.332	4.966	6.435
(R)-Amphetamine	1.1556	1.2054	0.003839	0.007187	4.42	4.435	4.915	4.062	4.022	4.096	3.139	3.201	3.948	3.828	3.616	3.795
1,4-Bis((m-methoxyphenoxy)acetyl)piperazine	1.3346	1.2052	0.0002571	0.0007489	5.568	5.232	5.143	5.366	5.211	4.952	3.908	4.896	4.483	4.136	4.427	4.264
Epidermin	1.3391	1.2049	0.001422	0.003032	5.642	5.399	6.145	5.053	6.208	5.348	4.448	4.456	4.579	4.853	5.155	4.557
DG(12:0/20:4(6E,8Z,11Z,13E)-2OH(5S,15S)/0:0)	1.4357	1.2041	5.44e-05	0.0002241	5.914	5.7	5.778	5.854	5.887	5.913	5.226	4.838	5.033	4.216	4.755	5.039
But-2-enoic acid	1.1926	1.2032	0.001952	0.003973	4.726	4.717	4.518	4.378	4.331	4.609	3.029	4.022	4.159	4.016	3.888	3.561
4-Amino-5-hydroxymethyl-2-methylpyrimidine	1.3435	1.2027	0.000362	0.001042	5.44	5.338	5.251	5.216	5.497	5.543	4.189	4.363	4.512	4.948	4.902	3.93
Tetraethylene glycol monododecyl ether	1.0389	1.2022	0.04666	0.06357	4.219	3.831	4.651	3.345	5.531	4.356	3.271	3.736	3.861	3.305	3.669	3.729
Atenolol	1.4837	1.2013	0.0001701	0.0005887	6.447	6.594	6.145	6.716	6.307	6.54	5.515	5.256	5.85	5	4.858	5.776
Fructose-lysine	1.4378	1.2009	7.19e-06	5.18e-05	5.774	5.679	5.739	5.648	5.775	5.742	4.842	4.762	5.152	4.444	4.476	4.934
Elarofiban	1.3853	1.2006	0.0001828	0.000623	5.854	5.748	5.575	5.608	5.504	5.643	4.982	4.911	5.004	4.241	4.199	4.924
Ala Val Val	1.2958	1.2005	0.0002578	0.0008035	5.021	5.049	4.897	4.652	4.993	4.848	3.775	3.927	4.72	3.913	4.116	4.089
Leukotriene E3	1.2412	1.2005	0.002462	0.004979	4.901	5.309	4.886	4.589	5.045	5.596	4.017	4.44	4.743	4.336	4.046	3.679
Prontosil	1.1315	1.2004	0.02655	0.03887	5.448	5.656	5.555	3.917	5.652	4.531	4.637	4.569	4.05	4.004	4.524	3.839
7',8'-Dihydro-8'-hydroxyreticulataxanthin	1.1767	1.1997	0.03438	0.04894	5.347	5.554	5.985	5.878	6.273	6.075	5.253	3.95	5.683	3.968	4.35	6.063
N-Acetyl-a-neuraminic acid	1.422	1.1996	0.0003004	0.0008509	6.167	6.052	6.129	5.952	6.026	6.064	4.645	4.804	5.554	4.576	5.159	5.6
[3-[2-Aminoethoxy(hydroxy)phosphoryl]oxy-2-hydroxypropyl] hexadecanoate	1.2046	1.1994	0.02493	0.03671	6.352	5.421	6.016	6.1	5.968	5.403	4.212	4.568	4.637	5.456	6.302	4.227
DG(18:3(6Z,9Z,12Z)/14:0/0:0)	1.5909	1.1988	4.25e-08	1.75e-06	6.814	6.829	6.765	6.715	6.754	6.824	5.334	5.785	5.826	5.769	5.618	5.614
PC(18:1(9Z)/TXB2)	1.3739	1.1985	0.0004635	0.001272	5.867	6.16	5.629	5.765	5.578	5.749	4.44	5.377	4.56	5.248	4.909	4.456
24-Hydroxytetracosanoic acid	1.1507	1.1983	0.03282	0.04637	5.832	5.21	6.232	4.706	6.192	5.701	3.832	5.5	3.877	5.244	5.093	4.722
5-Hydroxyferulate	1.5126	1.1982	5.29e-07	8.54e-06	6.138	6.299	6.138	6.252	6.198	6.005	5.121	5.249	5.011	5.47	5.154	4.903
Threonylproline	1.2594	1.1982	0.003218	0.006194	5.266	5.287	5.084	5.287	5.173	5.032	3.873	4.282	5.211	3.952	3.946	4.717
Methionine sulfoxide	1.2576	1.1977	0.007126	0.01202	5.666	5.626	5.803	5.456	5.799	5.672	5.139	4.687	5.126	3.797	4.112	5.541
Hexadecadienylcarnitine	1.407	1.1974	7.83e-05	0.0002981	5.856	6.019	5.824	5.865	5.603	5.768	4.496	5.245	5.192	4.853	4.435	4.957
DG(PGD2/0:0/a-13:0)	1.4965	1.1968	7.15e-07	1.06e-05	6.089	6.25	6.045	6.17	6.253	6.156	5.085	5.401	5.375	4.891	5.179	4.956
ROSAMICIN	1.0904	1.1964	0.02772	0.04001	3.686	4.89	3.937	5.401	4.977	3.977	3.698	3.756	3.743	3.733	3.747	3.783
Gamma2-Solamarine	1.2305	1.1962	0.001979	0.004162	4.933	4.987	4.986	4.741	5.024	4.892	4.243	4.721	3.442	4.444	4.125	3.739
PE(PGD2/P-18:1(11Z))	1.274	1.1959	0.001795	0.003838	5.406	5.306	5.255	4.933	4.836	4.887	3.889	4.854	4.723	3.969	3.962	4.209
Cinnamaldehyde	1.2376	1.1955	0.0002956	0.0008929	4.404	5.047	4.239	4.972	4.361	4.643	3.847	3.847	3.83	3.778	3.884	3.954
Gly Leu Asp	1.2876	1.1952	0.0009628	0.002284	5.293	5.288	5.093	5.388	5.34	5.311	3.839	4.342	4.876	3.977	4.613	4.884
Eicosanedioic acid	1.5539	1.195	6.33e-09	5.13e-07	6.521	6.659	6.453	6.397	6.41	6.533	5.319	5.438	5.322	5.528	5.423	5.586
Zolmitriptan	1.2153	1.195	0.008325	0.01378	5.403	5.329	5.314	5.202	5.131	5.394	4.373	3.749	5.244	3.978	4.066	5.179
Henatinib	1.2721	1.1947	0.001006	0.002367	5.573	5.231	5.203	5.078	5.181	4.988	4.716	4.632	4.328	4.646	4.199	3.638
Adenylosuccinic acid	1.2868	1.1942	0.002153	0.004313	5.331	5.622	5.534	5.207	5.7	5.55	4.657	5.047	5.326	4.132	4.245	4.182
3-Methyl-5-pentyl-2-furannonanoic acid	1.412	1.1936	1.74e-07	4.47e-06	5.582	5.484	5.532	5.368	5.494	5.571	4.394	4.67	4.813	4.504	4.562	4.728
Hymenoxon	1.2441	1.1929	0.0005416	0.001435	4.956	4.921	4.811	4.8	4.699	4.827	3.348	4.056	4.389	4.167	4.316	4.047
(S,E)-2-(5-Hydroxy-8,9-dihydro-5H-benzo[7]annulen-6(7H)-ylidene)acetic acid	1.1988	1.1928	0.0004207	0.001174	4.47	4.631	4.434	4.482	4.423	4.468	3.242	3.968	3.983	4.056	3.869	3.442
Asp Glu Leu	1.3055	1.1925	2.96e-05	0.0001596	4.933	5.106	4.917	5.081	5.075	4.776	4.078	3.972	4.435	3.989	4.53	4.059
Supinine	1.4882	1.1919	9.77e-09	6.39e-07	6.121	6.1	6.151	5.877	6.255	5.983	5.045	5.14	5.092	5.165	5.076	5.093
N-Deschlorobenzoyl indomethacin	1.3533	1.1914	5.66e-07	9e-06	5.279	5.289	5.155	5.035	5.08	5.09	4.163	4.511	4.495	4.212	4.323	4.258
1,7-Dimethylguanosine	1.0838	1.1904	0.04021	0.05558	6.005	5.838	5.454	4.779	4.164	5.377	4.1	4.158	4.545	4.134	4.148	5.478
Adenosine 5'-Monophosphate	1.377	1.1896	0.0001753	0.0005519	5.805	5.924	5.944	5.519	6.144	6.018	5.047	4.545	5.15	4.521	5.29	5.166
Butenoylcarnitine	1.2103	1.1888	0.0003225	0.0009055	4.789	4.466	4.814	4.282	4.779	4.415	3.437	3.953	3.974	4.092	3.99	3.723
Daprodustat	1.1821	1.1888	0.001877	0.003848	4.651	4.783	4.745	4.906	5.064	4.569	4.023	3.808	4.318	4.193	4.473	3.338
Norbixin	1.3628	1.1884	6.1e-07	9.42e-06	5.371	5.304	5.279	5.232	5.264	5.267	4.321	4.54	4.77	4.304	4.391	4.36
Flupirtine	1.302	1.1884	6.76e-05	0.0002912	5.193	5.162	5.08	4.987	5.007	5.193	3.775	4.46	4.491	4.127	4.503	4.407
H-D-Tyr-val-gly-OH	1.1774	1.1884	0.01447	0.0224	5.378	5.561	5.428	5.625	5.472	5.499	3.297	5.034	5.121	4.492	4.557	5.236
Endoxifen	1.2644	1.1877	0.0001295	0.0004331	5.076	4.988	4.994	4.859	4.888	5.003	4.148	3.605	4.382	4.496	4.208	4.255
4-Hydroxycyclohexylcarboxylic acid	1.1154	1.1874	0.008669	0.01427	4.918	4.566	5.231	4.211	5.096	4.681	3.688	3.982	3.668	4.389	4.702	3.747
Helenalin	1.3339	1.1872	3.78e-10	8.3e-08	4.968	4.981	4.905	4.824	4.902	4.915	4.161	4.141	4.214	4.065	4.085	4.177
3-Methoxytyramine	1.2742	1.1872	2.14e-05	0.0001128	4.825	4.868	5.029	4.661	5.039	4.655	4.054	4.327	4.239	4.056	3.796	4.019
Ser Val Trp	1.2565	1.1869	0.000475	0.001297	5.1	4.98	4.969	4.923	5.093	4.921	3.658	4.517	4.675	4.143	4.302	3.969
PE(22:4(7Z,10Z,13Z,16Z)/22:6(4Z,8Z,10Z,13Z,16Z,19Z)-OH(7))	1.4382	1.1868	4.04e-07	7.97e-06	5.744	5.818	5.991	5.863	6.008	5.907	4.769	4.972	5.14	4.825	4.889	5.178
Gomisin D	1.1494	1.1866	0.008333	0.01378	5.016	5.119	4.898	5.398	4.781	5.23	3.733	4.788	4.568	3.837	3.781	4.946
Ile Asp Ile	1.4261	1.1865	3.93e-07	7.93e-06	5.781	5.864	5.869	5.83	5.886	5.505	4.696	5.028	4.972	4.948	4.78	4.849
Tectorigenin 7-sulfate	1.3008	1.186	0.0006748	0.001708	5.568	5.536	5.572	5.534	5.558	5.601	4.305	5.099	4.53	5.32	4.672	4.21
Etiracetam	1.3464	1.1859	7.27e-05	0.0002803	5.566	5.525	5.574	5.353	6.155	5.396	4.396	4.833	4.714	4.743	4.779	4.84
10-EdAM	1.2428	1.1855	0.00581	0.01004	5.043	5.158	5.52	5.693	6.213	6.044	4.944	4.532	4.513	4.467	4.481	5.466
Tryptophyl-Threonine	1.3672	1.1851	8.93e-05	0.0003283	5.694	5.752	5.998	5.673	5.942	5.904	5.044	4.559	5.023	4.72	4.702	5.456
PGP(20:5(7Z,9Z,11E,13E,17Z)-3OH(5,6,15)/16:1(9Z))	1.1486	1.1851	0.01234	0.01967	4.513	4.878	4.382	4.855	5.173	5.438	4.17	4.55	3.528	4.745	3.903	3.774
N-Butyrylglycine	1.5071	1.1848	4.12e-06	3.54e-05	6.812	6.674	6.785	6.346	7.131	6.446	5.601	5.638	5.698	5.638	5.644	5.704
7-Glucosyl-luteolin	1.2359	1.1846	0.000218	0.0007086	4.881	5.009	4.976	4.871	4.577	4.719	3.867	3.929	3.914	4.294	4.571	3.936
Isosorbide Mononitrate	1.2652	1.1844	5.63e-06	4.82e-05	4.741	4.697	4.816	4.704	4.791	4.613	4.034	3.849	4.064	3.753	3.94	4.309
Cyanoketone	1.3504	1.1843	4.16e-05	0.0002043	5.605	5.62	5.587	5.562	5.542	5.472	4.532	4.403	4.695	4.808	4.512	5.242
Ecgonine Ethyl Ester	1.4049	1.1842	3.26e-07	6.46e-06	5.84	5.783	5.745	5.593	5.737	5.551	4.62	4.968	4.976	4.745	4.886	4.727
4-Aminohex-5-ynoic acid	1.291	1.1835	1.85e-05	0.0001019	5.081	5.136	5.053	4.987	5.112	5.016	3.922	4.235	4.442	4.652	4.219	4.206
Leu Leu Phe	1.286	1.1833	8.52e-05	0.000346	5.093	5.401	5.072	4.956	5.179	5.086	4.333	4.414	4.748	4.382	3.93	4.209
Nivacortol	1.2823	1.1832	0.0006348	0.001561	5.41	5.463	5.382	5.476	5.442	5.419	4.073	4.726	5.138	4.33	4.305	4.973
Hydrocinnamic acid	1.2727	1.1828	4.32e-06	3.99e-05	4.881	4.999	4.822	4.713	4.841	4.548	4.159	3.83	4.087	4.199	4.077	4.004
Cyclopassifloside X	1.2576	1.1824	6.02e-05	0.00027	5.311	4.874	5.032	4.618	4.567	5.003	4.098	4.16	4.146	4.178	4.171	4.113
Asp Phe Leu	1.2227	1.1819	0.0004045	0.001139	4.776	5.001	4.76	4.751	5.072	4.605	3.769	4.419	4.44	3.848	3.842	4.183
2-hydroxy-3-methylbutanedioylcarnitine	1.3617	1.1818	5.55e-06	4.77e-05	5.523	5.63	5.559	5.568	5.446	5.463	4.227	4.868	4.774	4.716	4.709	4.787
Leu Glu Leu	1.3381	1.1818	5.47e-05	0.0002492	5.583	5.688	5.545	5.582	5.62	5.251	4.449	4.842	5.019	4.761	4.799	4.282
N2-Acetyl,n6-methyllysine	1.2412	1.1816	8.81e-06	5.92e-05	4.728	4.652	4.657	4.577	4.763	4.619	3.838	4.118	4.091	3.928	3.611	4.111
Methylisopelletierine	1.333	1.1809	1.39e-06	1.64e-05	5.487	5.26	5.22	4.991	5.438	5.248	4.396	4.455	4.539	4.481	4.354	4.571
(-)-Slaframine	1.2397	1.1807	5.55e-05	0.0002277	4.909	4.907	4.826	4.661	4.76	4.756	3.802	4.396	4.352	3.892	3.903	4.066
Leu Pro Ile	1.3606	1.1805	1.95e-05	0.0001185	5.545	5.779	5.66	5.891	5.626	5.524	4.589	4.942	4.906	4.681	4.534	5.169
Histidylarginine	1.3445	1.1805	2.4e-06	2.42e-05	5.582	5.474	5.347	5.294	5.35	5.438	4.253	4.605	4.749	4.66	4.731	4.517
2-Amino-3,4-dihydroxypentanedioic acid	1.0885	1.1799	0.03165	0.04545	5.723	5.889	5.457	4.032	5.689	4.61	4.717	4.641	4.287	4.539	4.383	4.042
Heliotron	1.3953	1.1795	2.08e-07	4.97e-06	5.705	5.774	5.874	5.503	5.963	5.645	4.833	4.863	4.854	4.948	4.91	4.813
Descladinose roxithromycin	1.484	1.1792	5.25e-07	8.5e-06	6.388	6.353	6.502	6.596	6.602	6.453	5.799	5.328	5.489	5.304	5.444	5.619
Hydrocotarnine	1.3287	1.179	0.0003783	0.001081	5.953	5.764	5.852	5.853	5.746	5.735	4.537	4.707	5.421	4.681	4.788	5.468
Cyclo(glycylglycylleucylleucylleucylprolylprolylphenylalanyl)	1.2724	1.1777	0.0001967	0.0006562	5.111	5.438	5.149	5.263	5.261	5.31	4.558	5.013	4.155	4.467	4.141	4.438
Arginylphenylalanine	1.2386	1.1771	0.0001167	0.0004007	5.045	4.969	4.862	4.883	4.949	4.954	3.706	4.121	4.588	4.298	4.166	4.319
Hawkinsin	1.0657	1.1768	0.02823	0.04064	5.314	5.627	5.423	4.017	5.488	4.57	4.662	4.612	4.242	3.776	4.529	4.046
2-[4-[4-(4-Carbamimidoylphenyl)piperazin-1-yl]piperidin-1-yl]acetic acid	1.3246	1.1761	1.06e-05	6.77e-05	5.552	5.473	5.532	5.344	5.382	5.537	4.241	4.667	4.775	4.796	4.88	4.545
Streptidine	1.2769	1.1761	3.13e-06	3.19e-05	5.08	4.998	4.991	4.874	4.806	5.029	4.016	4.131	4.45	4.146	4.183	4.394
3-Methylglutarylcarnitine	1.3575	1.1759	5.97e-06	5.01e-05	5.767	5.619	5.712	5.507	5.825	5.378	4.631	4.796	5.118	4.766	4.71	4.729
N-Monodesmethyl-rizatriptan	1.3719	1.1756	2.04e-06	2.19e-05	5.893	5.733	5.825	5.628	5.693	5.816	4.663	4.81	5.056	5.083	5.087	4.726
Beta-hydroxyprednisolone	1.3409	1.1753	3.94e-05	0.0001766	5.853	5.739	5.761	5.693	5.677	5.746	4.32	4.94	5.166	4.934	5.064	4.904
2,3-Dihydroxypropyl 4-phenylbutanoate	1.1783	1.1753	0.0002519	0.0007366	4.866	4.775	4.679	4.45	4.44	4.746	3.535	4.237	4.065	3.95	4.153	3.846
3-Hydroxynona-5,7-dienoylcarnitine	1.428	1.1731	6.08e-08	2.3e-06	6.207	6.155	6.12	5.982	6.085	6.122	4.984	5.304	5.375	5.155	5.184	5.258
Cis-Caffeic acid	1.3676	1.1726	2.19e-05	0.0001151	5.765	6.051	5.525	6.15	5.974	5.923	4.882	5.006	5.091	5.354	4.963	4.886
(S)-2-Aceto-2-hydroxybutanoic acid	1.2465	1.1722	6.25e-05	0.0002772	5.099	5.098	5.019	4.937	4.879	4.951	4.242	4.336	3.758	4.37	4.465	4.407
Streptonigrin	1.0897	1.1718	0.04024	0.0556	5.604	5.413	5.589	5.442	5.421	5.678	4.788	3.865	5.729	4.013	4.195	5.697
Diethadione	1.2837	1.1717	2.01e-06	2.17e-05	5.2	5.176	5.242	4.971	5.35	4.89	4.278	4.42	4.337	4.421	4.358	4.493
Pro Pro Ile	1.2696	1.1714	0.001255	0.002852	5.715	5.742	5.686	5.824	5.789	5.609	4.183	5.049	5.374	4.719	4.67	5.34
7-Acetyllycopsamine	1.3122	1.1713	3.65e-05	0.0001682	5.738	5.646	5.633	5.543	5.472	5.649	4.473	4.707	4.993	5.077	5.01	4.492
6-Aminopenicillanic acid	1.0376	1.1705	0.01493	0.02325	4.406	4.445	4.694	4.842	4.482	4.857	3.428	4.247	4.523	3.507	3.501	4.483
Ile Val Phe	1.195	1.1704	0.001432	0.003181	5.189	5.248	5.203	4.912	5.362	5.081	4.457	4.599	4.98	4.52	3.923	4.007
Adenylosuccinate	1.302	1.1703	0.001149	0.002537	5.931	6.351	6.121	5.905	6.31	6.198	5.276	5.671	5.879	4.8	4.981	4.849
1-Octen-3-yl glucoside	1.2982	1.17	9.53e-05	0.0003437	5.719	5.826	5.827	5.183	5.51	5.548	4.563	4.642	5.014	4.809	5.046	4.651
N-Stearoyl Cysteine	1.2975	1.1698	0.001178	0.002586	6.037	6.101	6.07	6.328	6.052	6.283	4.873	5.138	5.862	4.852	4.962	5.832
Ser Pro Phe	1.2624	1.1694	0.0001175	0.0004396	5.192	5.459	5.313	5.487	5.345	5.218	4.179	4.774	4.863	4.443	4.321	4.797
(S)-2-Azetidinecarboxylic acid	1.2177	1.1683	0.00063	0.001551	5.299	5.338	5.198	5.459	5.296	5.345	4.117	4.633	4.932	4.115	4.576	4.962
N-Oleoyl Phenylalanine	1.1147	1.1683	0.0398	0.05502	5.844	6.061	5.985	6.461	6.259	6.583	4.776	5.029	6.109	4.607	4.621	6.691
MG(PGF1alpha/0:0/0:0)	1.3353	1.1676	8.59e-06	5.81e-05	5.651	5.885	5.619	5.817	5.614	5.779	5.157	4.529	5.051	4.88	4.868	4.944
Genipic acid	1.1953	1.1664	1e-05	7.33e-05	4.695	4.728	4.617	4.547	4.808	4.451	3.893	4.049	3.934	4.194	3.757	4.047
PA(24:1(15Z)/LTE4)	1.2857	1.1654	6.68e-05	0.000289	5.636	5.884	5.578	5.525	5.677	5.132	4.625	4.677	4.935	4.734	4.687	5.03
LysoPC(20:2(11Z,14Z)/0:0)	1.2851	1.165	9.44e-06	6.98e-05	5.572	5.399	5.395	5.409	5.213	5.372	4.437	4.499	4.602	4.955	4.51	4.771
Tetranor-PGFM	1.1637	1.165	0.0001366	0.0004521	4.969	4.828	4.56	4.537	4.514	4.804	3.679	4.27	4.129	4.069	4.032	4.036
4-Hydroxy-3-methoxy-cinnamoylglycine	1.269	1.1647	9.19e-06	6.81e-05	5.406	5.366	5.188	5.207	5.149	5.17	4.27	4.731	4.624	4.575	4.27	4.563
2-Methylthio-N6-(delta2-isopentenyl)adenosine	1.3649	1.1646	6.52e-06	5.32e-05	6.175	6.06	6.043	5.866	5.947	6.112	4.848	5.256	5.511	5.084	5.18	5.208
Epsilon-(Hexanoyl)lysine	1.2012	1.1646	3.66e-05	0.0001861	4.902	4.855	4.756	4.774	4.745	4.758	3.739	4.247	4.346	3.989	4.107	4.293
Lobetyolin	1.3008	1.1641	1.24e-06	1.55e-05	5.57	5.504	5.498	5.294	5.388	5.47	4.535	4.866	4.866	4.536	4.592	4.715
Leu Val Met	1.1236	1.164	0.009273	0.01535	5.12	5.313	5.167	4.897	5.18	5.033	4.113	4.181	5.384	4.225	3.9	4.578
4-Deacetylneosolaniol	1.1868	1.1636	8.14e-05	0.0003346	4.956	4.865	4.811	4.65	4.584	4.81	3.874	4.246	4.349	4.285	3.84	4.047
Quercetin	1.1047	1.1634	0.02814	0.04093	5.843	6.554	5.942	5.471	5.683	5.911	4.678	4.476	4.689	5.687	6.208	4.695
Octadecanamide	1.3555	1.163	1.78e-05	0.0001108	6.23	6.271	6.149	6.196	5.909	6.02	5.094	4.908	5.394	5.342	5.296	5.588
N-Methyl-L-histidine	1.1688	1.1619	0.0001996	0.0006089	4.996	4.928	4.831	4.812	4.742	4.895	4.022	4.051	4.535	4.308	4.418	3.8
6,7-Dimethoxy-2-(piperazin-1-yl)quinazolin-4-amine	1.4019	1.1617	6.16e-07	9.46e-06	6.253	6.356	6.558	6.216	6.666	6.265	5.443	5.482	5.483	5.54	5.61	5.426
O-Desmethylvenlafaxine glucuronide	1.2793	1.1611	1.38e-07	3.9e-06	5.355	5.215	5.307	5.179	5.29	5.304	4.55	4.391	4.754	4.568	4.47	4.524
Salutaridinol	1.178	1.1611	5.57e-05	0.0002281	4.789	4.756	4.722	4.704	5.106	4.687	3.876	4.177	4.392	4.193	4.187	3.951
9-Hydroxymegastigma-4,6,7-trien-3-one	1.2086	1.161	2.67e-05	0.0001488	5.086	5.001	4.964	4.851	4.774	5.044	3.978	4.091	4.49	4.433	4.337	4.272
Diethylenetriamine crosslinked with epichlorohydrin	1.213	1.1608	5.21e-05	0.0002177	5.205	5.381	4.975	5.104	5.065	4.854	4.46	4.266	4.571	4.479	4.485	4.082
O-Pimeloylcarnitine	1.2448	1.1607	9.18e-05	0.0003643	5.504	5.379	5.43	5.106	5.257	5.345	4.129	4.631	4.883	4.616	4.716	4.616
Thr Glu Ile	1.0855	1.1606	0.00718	0.01232	5.045	5.222	5	4.957	5.107	4.937	4.079	4.737	4.511	4.663	4.639	3.455
16-Ketoestradiol	1.2037	1.1605	8.42e-05	0.0003439	5.075	5.085	4.999	5.059	5.015	5.003	4.204	4.005	4.427	4.777	4.43	4.208
18-Hydroxycorticosterone	1.0612	1.1604	0.007003	0.01208	4.953	4.726	4.441	5.063	4.653	4.511	4.38	4.642	3.722	3.753	4.246	3.689
2-Ethylpropanedioylcarnitine	0.9842	1.1599	0.03326	0.04748	4.902	4.323	5.358	3.959	5.469	4.448	3.709	4.002	4.183	3.981	4.242	4.415
3-Hydroxydodec-7-enedioylcarnitine	1.2812	1.1597	0.0001955	0.0005993	6.024	5.91	5.962	5.855	5.819	5.934	4.511	5.109	5.307	5.393	5.375	4.918
Hex-3-enedioylcarnitine	1.17	1.1595	0.001461	0.003233	5.285	5.18	5.286	4.917	5.304	4.915	4.374	4.608	4.987	4.43	3.908	4.334
Sporol	1.1323	1.1587	0.003657	0.006907	5.067	5.322	5.376	5.157	5.436	4.75	4.451	4.517	3.976	4.789	4.993	4.125
Gly Ile Tyr	1.2381	1.1583	1.92e-06	2.3e-05	5.168	5.116	5.133	5.036	5.062	4.961	4.296	4.52	4.591	4.406	4.337	4.159
2-amino-5-(amino-dimethylamino-methylidene)amino-pentanoic acid	1.0417	1.1583	0.01467	0.02291	4.953	4.959	4.993	4.979	5.101	5.129	4.59	4.945	4.634	3.598	3.65	4.582
[(1R,5R)-5-(6-Aminopurin-9-yl)cyclohex-3-en-1-yl]methanol	1.3346	1.1579	7.94e-07	1.12e-05	5.869	5.957	6.078	5.774	6.119	5.709	5.01	5.131	5.212	5.118	5.019	5.175
Delta-Hydroxylysylnorleucine	1.1427	1.1577	0.001715	0.003555	5.166	5.034	5.099	5.267	5.025	5.201	3.789	4.555	4.965	4.235	4.535	4.517
D-Glucamine	1.305	1.1575	5e-05	0.0002342	6.076	5.972	6.059	5.605	6.404	5.697	5.128	5.054	5.165	5.21	5.169	5.215
Prolyl-Lysine	1.259	1.157	8.4e-05	0.0003135	5.679	5.648	5.651	5.609	5.648	5.539	4.554	4.973	5.249	4.505	4.849	5.059
Phe Tyr	1.0612	1.1569	0.02212	0.03299	4.894	5.088	5.203	4.942	5.228	5.125	4.704	4.55	3.684	4.987	4.847	3.573
Guanosine monophosphate	1.2586	1.1568	0.0004688	0.001283	5.607	5.82	5.873	6.129	5.991	6.218	4.905	5.239	5.425	4.784	4.901	5.556
Celgosivir	1.371	1.1566	4.81e-07	8.16e-06	6.245	6.229	6.385	6.066	6.52	6.129	5.375	5.444	5.455	5.462	5.469	5.279
Sucrose, 1-laurate	1.3643	1.156	4.57e-07	7.89e-06	6.249	6.234	6.241	6.143	6.234	6.246	5.117	5.499	5.588	5.362	5.257	5.488
Lysyllysine	1.2919	1.1559	2.5e-06	2.76e-05	5.603	5.681	5.623	5.637	5.794	5.467	4.705	4.854	5.057	4.661	4.953	5.017
Val Ile Leu	1.2549	1.1557	0.0004067	0.001143	5.776	5.937	5.892	5.709	5.802	5.57	4.725	5.053	5.565	4.9	4.608	5.163
N-Linoleoyl Phenylalanine	1.2195	1.1552	0.003244	0.006104	6.139	6.089	6.038	6.018	5.918	6.142	4.947	5.441	5.961	4.768	4.712	5.637
(2E)-Hexenedioylcarnitine	1.2089	1.155	0.0004203	0.001173	5.546	5.429	5.572	5.225	5.611	5.203	4.783	4.785	5.217	4.457	4.442	4.531
Dihydroartemisinin (DHA)	1.2821	1.1547	2.53e-05	0.0001433	5.904	5.804	5.843	5.606	5.635	5.821	4.704	4.738	5.157	5.231	5.167	4.978
Galactosylhydroxylysine	1.1512	1.1546	0.0005392	0.001431	5.201	4.887	5.019	4.745	4.829	4.9	3.759	4.426	4.458	4.419	4.116	4.439
3,5-Dihydroxy-6,7-megastigmadien-9-one	1.2134	1.1539	2.11e-05	0.0001263	5.325	5.214	5.241	5.078	4.943	5.289	4.314	4.335	4.675	4.615	4.656	4.353
Cucurbitacin IIa	1.2148	1.1531	4.59e-05	0.0002203	5.207	5.434	5.344	5.35	5.455	4.985	4.653	4.491	4.809	4.585	4.299	4.72
Valtrate	1.0641	1.153	0.0005267	0.001335	4.296	4.34	4.618	4.319	4.33	4.366	3.455	4.109	3.66	3.989	3.61	3.959
Alpha-Eleostearic acid	1.2873	1.1525	0.0001149	0.0003949	6.129	6.079	6.154	5.923	6.094	6.116	5.036	5.089	5.608	5.004	5.199	5.729
5(6)-Epoxy Prostaglandin E1	1.2459	1.1521	0.0002432	0.0007702	5.948	5.813	5.825	5.621	5.699	5.813	4.442	4.969	5.271	5.271	5.216	4.961
Endralazine	1.2067	1.1521	3.93e-05	0.0001764	5.278	5.358	5.394	4.957	5.436	5.068	4.302	4.719	4.626	4.659	4.543	4.49
Methyl epijasmonate	1.0127	1.1516	0.02071	0.03075	5.098	5.421	4.841	4.555	4.899	5.174	3.72	4.774	4.875	4.196	4.671	3.804
3-Hydroxyhexadecadienoylcarnitine	1.3642	1.1515	2.72e-06	2.92e-05	6.487	6.421	6.471	6.513	6.363	6.336	5.274	5.702	5.824	5.539	5.435	5.74
Agmatine	1.1127	1.1511	0.0003486	0.001012	4.532	4.969	4.789	4.469	4.76	4.913	3.957	4.281	4.329	3.802	4.236	4.096
Beta-Thujaplicin	1.2658	1.151	4.5e-09	4.06e-07	5.372	5.423	5.344	5.223	5.284	5.362	4.672	4.599	4.53	4.667	4.672	4.672
Orciprenaline	1.1391	1.151	3.32e-05	0.0001738	4.813	4.653	4.644	4.593	4.728	4.461	3.736	3.95	4.19	4.153	4.043	4.16
Oxoglutaric acid	1.3171	1.1507	0.0009378	0.00215	6.875	6.771	7.113	6.752	6.988	6.816	5.94	5.589	6.42	5.727	5.572	6.659
L-trans-5-Hydroxy-2-piperidinecarboxylic acid	1.3345	1.1506	1.21e-07	3.53e-06	6.131	6.08	6.076	6.048	6.065	6.081	5.03	5.312	5.439	5.213	5.326	5.381
Latrunculin B	1.1972	1.1504	0.0001523	0.0005389	5.392	5.41	5.312	5.265	5.202	5.321	4.134	4.847	4.866	4.504	4.778	4.603
Suloctidil	1.2286	1.1497	2.95e-05	0.0001431	5.482	5.565	5.529	5.477	5.543	5.263	4.497	4.897	5.1	4.796	4.681	4.609
9-(5-Pentylfuran-2-yl)nonanoylcarnitine	1.363	1.1494	0.0001993	0.0006085	7.279	7.176	7.191	6.935	6.803	6.896	5.553	6.406	6.466	5.926	6.148	6.288
2-Hydroxy-2,6,6-trimethylcyclohexanone	1.1755	1.1494	2.67e-07	5.8e-06	4.706	4.727	4.729	4.755	4.69	4.824	4.256	3.942	4.177	4.195	4.128	4.035
5-Acetamidovalerate	1.2192	1.1492	3.28e-05	0.0001729	5.446	5.505	5.321	5.345	5.418	5.178	4.291	4.854	4.88	4.661	4.691	4.657
1,8-Naphthyridine, 2-fluoro-	1.272	1.149	8.27e-05	0.0003111	6.253	6.158	5.864	6.229	5.752	5.608	5.139	5.204	5.041	5.352	5.142	5.336
PE(15:0/20:3(6,8,11)-OH(5))	1.2432	1.1488	0.0001217	0.0004132	5.981	5.9	5.903	5.84	5.284	5.97	4.904	5.151	5.071	5.305	5.003	4.925
Phenylacetylglutamine	1.1452	1.1487	0.001909	0.003902	5.168	5.305	5.387	5.211	5.448	4.954	4.615	4.542	4.008	4.737	5.086	4.412
DG(a-13:0/0:0/22:6(5Z,8E,10Z,13Z,15E,19Z)-2OH(7S, 17S))	1.4051	1.1486	1.22e-06	1.67e-05	6.669	7.008	6.812	6.94	7.069	6.785	5.712	6.086	5.95	6.061	6.12	6.012
Prostaglandin E2	1.2722	1.1484	1.47e-05	8.59e-05	5.722	5.675	5.533	5.717	5.49	5.675	5.135	4.826	4.594	4.793	4.994	5.096
(2R,3R,4R,5R)-2-Amino-4,5,6-trihydroxy-3-[(2R)-1-oxopropan-2-yl]oxyhexanal	1.1296	1.1483	0.000192	0.000592	4.853	4.762	4.995	4.568	5.215	4.698	4.278	4.141	4.408	4.328	4.046	4.133
PE(18:3(9,11,15)-OH(13)/P-18:0)	1.2287	1.1478	1.89e-06	2.28e-05	5.465	5.389	5.314	5.391	5.221	5.092	4.71	4.553	4.588	4.492	4.771	4.653
Phe Leu Gly	1.1641	1.1468	0.0001033	0.0003969	5.134	5.294	5.158	5.037	5.248	4.933	4.365	4.195	4.64	4.793	4.316	4.552
3-Oxooctanoic acid	1.2139	1.1466	2.85e-05	0.0001395	5.628	5.523	5.504	5.384	5.278	5.525	4.476	4.775	4.929	4.924	4.958	4.583
Histidylisoleucine	1.2028	1.1466	7.11e-05	0.0002755	5.58	5.529	5.483	5.361	5.315	5.537	4.375	4.813	5.012	4.86	4.962	4.591
N-oleoyl taurine	1.2113	1.1464	0.003697	0.006824	6.339	6.426	6.584	6.495	6.624	6.622	5.664	5.213	6.013	5.224	5.414	6.569
Leu Gly Val	1.2247	1.146	0.0002301	0.0007413	5.816	5.765	5.725	5.796	5.699	5.718	4.48	5.238	5.416	4.928	5.019	5.041
Val Val Glu	1.1418	1.1457	0.001329	0.002987	5.27	5.405	5.256	5.232	5.285	5.109	4.054	4.783	5.126	4.42	4.635	4.526
Aditoprim	1.2303	1.1455	9.85e-07	1.45e-05	5.48	5.519	5.352	5.222	5.285	5.357	4.697	4.615	4.823	4.507	4.751	4.727
Dihydrolipoamide	1.1829	1.1455	2.11e-05	0.0001264	5.335	5.149	5.23	4.988	5.033	5.258	4.425	4.259	4.555	4.659	4.714	4.445
3-Methylazelaic acid	1.2217	1.1453	1.11e-05	6.98e-05	5.633	5.584	5.514	5.307	5.349	5.532	4.504	4.868	4.958	4.888	4.838	4.687
Leu Asn Val	1.2405	1.1438	6.22e-05	0.0002763	5.838	5.844	5.927	5.568	5.992	5.516	4.805	5.116	5.366	4.942	5.029	5.068
Dofequidar	1.2622	1.1433	0.0002016	0.0006677	6.24	6.243	6.18	5.976	6.16	6.213	4.833	5.669	5.716	5.314	5.387	5.456
2-Ethylpentanedioylcarnitine	1.2055	1.1429	3e-05	0.0001611	5.404	5.402	5.541	5.305	5.81	5.419	4.67	4.957	4.729	4.897	4.925	4.592
Gly Leu Phe	1.1738	1.1429	0.0001273	0.0004275	5.311	5.288	5.331	5.153	5.422	5.205	4.428	4.722	5.062	4.525	4.368	4.637
N-Docosahexaenoyl Valine	1.3439	1.1427	1.35e-08	8.02e-07	6.408	6.479	6.389	6.338	6.255	6.283	5.502	5.637	5.534	5.53	5.487	5.695
Dioscoretine	1.1919	1.1424	0.0002718	0.0008381	5.687	5.524	5.675	5.319	5.471	5.393	4.417	4.864	5.225	4.682	4.811	4.944
Cyclic ADP-Ribose	1.0684	1.1416	0.03665	0.05126	6.357	6.284	6.356	6.367	6.364	6.443	5.383	5.388	6.395	4.253	5.604	6.415
Caffeic Acid	1.3897	1.1415	4.37e-06	3.69e-05	6.933	7.141	6.69	7.253	6.998	7.093	6.092	6.134	6.137	6.412	6.097	6.017
4-(1-Hydroxy-2-methoxyethyl)-5-(hydroxymethyl)-2-methylpyridin-3-ol	1.2442	1.1415	4.95e-06	4.41e-05	5.841	5.707	5.687	5.675	5.752	5.701	4.776	4.896	5.139	5.026	4.959	5.308
1-Methoxy-1-(2,4,5-trimethoxyphenyl)-2-propanol	1.0272	1.1414	0.01096	0.01752	5.406	5.344	5.392	5.563	4.699	5.175	4.576	5.121	4.74	4.561	3.874	4.793
17-O-deacetylvindoline	1.1625	1.1411	0.0003116	0.0008786	5.703	5.518	5.543	5.393	5.38	5.516	4.361	4.745	4.981	5.143	5.042	4.698
4-Chloro-2-nitrobenzylalcohol	1.2733	1.1404	0.0004678	0.001282	6.557	6.709	6.53	6.716	6.598	6.47	5.862	6.047	5.491	6.233	5.878	5.201
Monotropein	1.0901	1.1404	0.007027	0.01187	5.608	5.547	4.989	5.723	4.847	4.953	4.493	4.584	4.177	4.798	4.851	4.864
L-erythro-4-Hydroxyarginine	1.1704	1.1403	8.61e-05	0.0003484	5.323	5.373	5.286	5.472	5.354	5.468	4.358	4.957	4.749	4.497	4.786	4.959
Leu Val Ala	1.22	1.1399	0.0001007	0.0003894	5.815	5.914	5.863	5.64	5.812	5.662	4.939	5.132	5.543	4.857	4.867	5.105
Methionyl-Threonine	1.1638	1.1399	4.2e-05	0.0002055	5.254	5.282	5.355	5.001	5.17	5.318	4.551	4.762	4.726	4.535	4.255	4.701
Pyridinoline	1.1922	1.1397	0.01947	0.02938	7.576	7.412	7.573	7.284	7.295	7.487	6.314	5.892	7.375	5.828	6.086	7.663
(3S,4R,5R)-1,3,4,5,6-Pentahydroxy-1-morpholin-4-ylhexan-2-one	1.3269	1.1394	2.44e-07	5.67e-06	6.429	6.436	6.419	6.538	6.352	6.318	5.439	5.532	5.823	5.718	5.591	5.675
Ecgonine	1.2086	1.1393	3.35e-06	3.09e-05	5.596	5.632	5.511	5.366	5.408	5.42	4.622	5.005	4.952	4.741	4.763	4.824
6'-Hydroxybuspirone	1.1426	1.1389	0.0003048	0.0009147	5.446	5.348	5.339	5.23	5.274	5.331	4.18	4.753	4.829	4.915	4.891	4.501
Ile Pro Tyr	1.2214	1.1388	1.79e-05	0.0001111	5.683	5.783	5.688	5.73	5.724	5.563	4.821	5.157	5.345	4.984	4.851	4.848
(4E)-3-Hydroxyhex-4-enoylcarnitine	1.18	1.1386	3.25e-05	0.000154	5.6	5.359	5.528	5.383	5.429	5.083	4.533	4.82	4.925	4.716	4.645	4.8
3h-Adrenaline	1.1586	1.1386	7.28e-05	0.0002803	5.327	5.19	5.533	4.996	5.551	5.193	4.492	4.594	4.706	4.587	4.746	4.795
Rhein	1.0861	1.1383	0.0002121	0.0006936	4.749	4.907	4.787	4.821	4.899	4.629	4.079	4.143	4.395	3.978	4.107	4.591
2-O-(6-Phospho-alpha-mannosyl)-D-glycerate	1.2246	1.1382	0.0001124	0.0003883	6.176	6.055	6.191	5.735	5.998	6.07	5.098	5.378	5.207	5.082	5.32	5.737
Benzo[a]pyrene-7,8-diol	1.1766	1.1382	3.91e-05	0.0001762	5.539	5.347	5.493	5.301	5.49	5.502	4.956	4.601	4.932	4.517	4.678	5.022
N-alpha-Benzoyl-L-arginine	1.1413	1.1375	8.35e-05	0.0003129	5.363	5.315	5.264	5.106	5.069	5.255	4.172	4.721	4.723	4.641	4.718	4.606
P-Coumaraldehyde	1.1867	1.1374	0.0002784	0.0008004	5.325	5.782	5.504	5.801	5.438	5.637	4.823	4.838	4.694	4.843	4.875	5.367
MG(20:3(11Z,14Z,17Z)/0:0/0:0)	1.11	1.1374	0.003643	0.006888	5.744	5.905	5.478	5.628	5.715	5.71	4.178	5.133	5.119	5.341	5.277	5
1,2-dibutyrin	1.0994	1.1373	0.0004008	0.001131	5.102	4.984	4.959	4.901	5.149	4.831	3.893	4.416	4.58	4.577	4.358	4.489
Val Glu Leu	1.1774	1.1371	9.05e-07	1.38e-05	5.225	5.227	5.266	5.207	5.087	5.046	4.338	4.64	4.645	4.594	4.536	4.56
Hydroxyethyl methacrylic acid	1.1029	1.1371	6.64e-05	0.0002615	5.03	4.967	4.852	4.734	4.679	4.856	3.95	4.341	4.451	4.347	4.311	4.205
Beta-D-ribosylnicotinate	1.0835	1.1371	0.002419	0.004912	5.183	5.359	5.386	5.3	5.481	4.936	4.608	4.558	4.396	4.938	5.115	4.216
4-Hydroxy-N-phenyl-3,5-bis(1-pyrrolidinylmethyl)benzamide	1.2003	1.137	1.14e-06	1.47e-05	5.511	5.479	5.449	5.42	5.359	5.438	4.613	4.756	4.943	4.947	4.831	4.635
Ile Asp Val	1.1472	1.137	7.13e-05	0.0003034	5.22	5.239	5.306	5.308	5.351	5.043	4.321	4.8	4.772	4.794	4.595	4.398
Dihydrolipoate	1.1112	1.1367	0.001085	0.002422	5.471	5.44	5.612	5.183	5.515	5.403	4.589	4.619	4.731	4.459	4.954	5.348
Deoxycholic acid glycine conjugate	1.2512	1.1358	9.09e-07	1.38e-05	5.965	5.932	5.861	5.923	5.832	5.903	4.975	5.042	5.261	5.382	5.276	5.247
2-Fluoro-2',3'-dideoxyadenosine	1.0162	1.1357	0.002435	0.00478	4.873	4.653	4.774	4.282	5.194	4.489	4.13	4.201	4.077	4.288	3.93	4.261
Salsoline-1-carboxylate	1.1567	1.1353	4.71e-06	3.89e-05	5.181	5.168	5.276	4.979	5.284	5.016	4.431	4.667	4.685	4.481	4.454	4.501
Hydroxyhexadecenoylcarnitine	1.2258	1.1344	1.77e-05	9.87e-05	5.984	6.045	6.055	5.887	5.931	5.912	5.269	5.382	5.382	5.196	4.869	5.474
4-(Nitrosomethylamino)-1-pyridin-3-ylbutan-1-ol	1.1293	1.1343	7.39e-06	5.23e-05	5.073	5.135	4.835	5.023	4.949	4.986	4.263	4.482	4.537	4.495	4.208	4.462
4-hydroxysphinganine	1.1514	1.1341	0.0001873	0.0006318	5.694	5.702	5.555	5.464	5.333	5.383	4.953	4.542	5.115	4.837	4.67	5.096
Nelfinavir	1.1066	1.1341	0.0001224	0.0004524	5.155	5.186	5.134	5.272	4.649	4.851	4.398	4.46	4.446	4.478	4.471	4.413
11-HpODE	1.2519	1.134	4.06e-06	3.51e-05	6.123	6.175	6.12	6.143	5.952	6.139	5.394	5.585	5.556	5.44	5.18	5.17
N-(2-propan-2-yl-[1,2,4]triazolo[1,5-a]pyridin-8-yl)cyclopropanecarboxamide	1.1057	1.1338	0.000134	0.0004876	5.081	5.034	5.001	4.866	4.896	5.006	3.981	4.443	4.622	4.399	4.348	4.563
Caryophyllen-beta	1.1959	1.1336	3e-06	2.85e-05	5.701	5.592	5.63	5.428	5.446	5.596	4.703	4.819	5.071	5.012	4.965	4.889
Muricin A	1.2656	1.1335	1.6e-05	9.2e-05	6.433	6.408	6.272	6.464	6.376	6.398	5.279	5.726	5.802	5.668	5.461	5.898
2-[(4,7-dimethyl-1,3-benzothiazol-2-yl)-methylamino]acetic acid	1.0883	1.1333	5.02e-05	0.0002343	4.826	4.86	4.879	4.641	4.727	4.742	4.246	4.297	4.408	4.19	3.875	4.285
Phenylalanylglutamic acid	1.1295	1.1331	2.42e-05	0.0001382	5.221	5.161	5.054	5.007	4.947	5.096	4.252	4.467	4.641	4.523	4.33	4.69
Pumiliotoxin A	1.1478	1.133	0.0001863	0.00063	5.617	5.631	5.555	5.299	5.616	5.352	5.092	4.916	5.16	4.79	4.611	4.619
Trans-10-Heptadecenoic acid	1.318	1.1328	9.54e-08	2.96e-06	6.512	6.659	6.505	6.541	6.558	6.533	5.699	5.84	5.67	5.905	5.643	5.938
Paeonimetabolin I	1.0591	1.1327	0.0009342	0.002228	5.028	4.865	5.021	4.698	5.001	4.676	4.336	4.482	4.692	4.235	3.97	4.141
(2'E,4'Z,7'Z,8E)-Colnelenic acid	1.2155	1.1325	4.28e-07	7.53e-06	5.708	5.606	5.664	5.727	5.678	5.672	5.143	4.906	5.069	4.808	5.003	5.145
4-Hydroxy-3-methyl-2-(2-propynyl)-2-cyclopentene-1-one	1.2364	1.1323	7.31e-06	5.82e-05	6.211	6.052	6.067	5.853	5.898	6.117	5.165	5.207	5.351	5.502	5.518	5.225
Phenylalanylarginine	1.2479	1.1322	2.91e-06	2.78e-05	6.059	6.078	6.263	5.916	6.383	5.994	5.318	5.453	5.379	5.45	5.472	5.331
Leu Glu Glu	1.123	1.1319	0.0004047	0.001139	5.422	5.555	5.601	5.292	5.596	5.18	4.7	5.061	4.971	4.82	4.908	4.381
Cinchonidine	1.1192	1.1312	1.83e-05	0.0001013	5.193	5.121	5.109	4.946	4.964	5.092	4.189	4.445	4.664	4.537	4.58	4.484
Tolmetin	1.2701	1.1309	1.45e-05	8.5e-05	6.391	6.449	6.63	6.271	6.589	6.331	5.897	5.624	5.37	5.81	5.703	5.78
3-Amino-2,3-dihydrobenzoic acid	1.1488	1.1308	0.00049	0.001329	5.656	5.923	5.69	5.903	5.805	5.775	4.695	5.339	5.342	4.957	4.928	5.473
AMINOHYDROXYBUTYRIC ACID	1.1424	1.1306	0.0006869	0.00166	5.879	5.822	5.81	5.842	5.724	5.882	4.827	5.199	5.478	4.903	4.889	5.621
Xi-3-Methyl-3-cyclohexen-1-ol	1.164	1.1304	1.76e-07	4.5e-06	5.269	5.143	5.245	5.301	5.267	5.235	4.749	4.564	4.679	4.53	4.547	4.758
Dodeca-4,6,8-trienedioylcarnitine	1.07	1.1293	0.001789	0.003686	5.455	5.488	5.555	5.252	5.54	5.207	4.76	5.127	5.001	4.85	4.857	4.181
Tyrosyl-Leucine	1.0324	1.1292	0.001944	0.004102	5.037	4.958	5.143	5.054	5.146	4.818	4.452	4.76	4.236	4.698	4.623	3.938
D-4'-Phosphopantothenate	1.0468	1.1287	0.01155	0.01838	5.824	5.684	5.752	5.648	5.78	5.869	4.93	5.032	5.665	4.452	4.77	5.767
LysoPG(18:1(9Z)/0:0)	1.0943	1.1284	0.003984	0.007419	6.106	6.131	6.457	5.276	6.024	5.807	5.527	5.253	5	5.268	5.169	5.513
3-Methylsuberic acid	1.081	1.1278	1.4e-05	8.27e-05	4.963	4.85	4.83	4.724	4.71	4.826	4.028	4.269	4.414	4.416	4.221	4.274
(2R,3S)-3-Hydroxy-1,1-dimethylpyrrolidin-1-ium-2-carboxylate	1.1938	1.1277	8.88e-05	0.0003267	6.198	6.083	6.223	5.818	6.283	6.057	5.205	5.248	5.431	5.316	5.769	5.54
Ile Gly Thr	1.1861	1.1277	2.75e-05	0.0001518	5.831	5.887	5.801	5.794	5.813	5.68	4.906	5.295	5.435	4.908	5.12	5.198
21-Deoxycortisol	1.1497	1.1277	1.28e-05	7.74e-05	5.522	5.487	5.474	5.362	5.404	5.451	4.901	4.93	5.082	4.647	4.599	4.837
2,3-Dinor-TXB1	1.0923	1.1274	0.0006772	0.001638	5.659	5.305	5.68	5.509	5.548	5.208	4.972	4.568	4.979	4.714	5.25	4.708
Ile Ile Ser	1.1102	1.1271	7.11e-05	0.000303	5.207	5.384	5.338	5.017	5.437	5.001	4.64	4.678	4.842	4.625	4.587	4.474
Gamma-Glutamylalanine	1.0153	1.1271	0.004127	0.007508	5.107	5.199	5.306	5.065	5.36	5.14	4.694	4.718	4.78	4.313	4.053	5.101
Leu Val Gly	1.0763	1.1266	0.0006397	0.001644	5.237	5.33	5.308	4.874	5.348	4.92	4.41	4.791	4.844	4.571	4.562	4.357
(2S)-2-Amino-6-[(3-formylpiperidin-1-yl)amino]hexanoic acid	1.0478	1.1261	0.001166	0.002568	5.102	5.225	5.2	4.94	5.043	4.99	4.383	4.599	4.989	4.506	4.502	4.104
Histidylvaline	1.1022	1.1258	0.0007704	0.001909	5.487	5.547	5.562	5.637	5.657	5.628	4.616	5.199	5.305	4.777	4.649	5.225
10-Piperazinylpropylphenothiazine	1.0949	1.1257	3.04e-05	0.0001461	5.233	5.149	5.083	5.021	5.051	5.024	4.5	4.634	4.685	4.324	4.311	4.698
Cholylserine	1.0703	1.1254	0.000119	0.0004065	5.129	5.13	5.167	5.143	4.615	4.861	4.404	4.462	4.449	4.438	4.453	4.488
Ile Pro Glu	1.1009	1.1237	0.0003203	0.000947	5.46	5.527	5.45	5.373	5.619	5.168	4.623	4.763	5.225	4.697	4.723	4.98
DG(6 keto-PGF1alpha/0:0/13:0)	1.2661	1.1233	6.35e-08	2.29e-06	6.519	6.46	6.482	6.552	6.559	6.501	5.756	5.857	5.983	5.641	5.727	5.821
Benzocaine	1.121	1.1233	0.001559	0.003412	5.978	6.112	6.038	6.256	5.975	6.21	5.082	5.746	5.835	5.024	5.206	5.664
Vomifoliol	1.1813	1.1231	2.42e-09	3.03e-07	5.608	5.673	5.53	5.553	5.48	5.603	4.988	4.917	4.988	4.951	4.933	4.999
8-Hydroxy-5,6-octadienoic acid	1.0889	1.1231	1.9e-05	0.0001041	5.235	5.113	5.14	5.015	4.922	5.181	4.327	4.581	4.573	4.636	4.708	4.43
Dihydrocinchonine	1.1931	1.1226	3.59e-06	3.23e-05	6.082	6.035	6.023	5.88	5.926	5.993	5.029	5.415	5.487	5.344	5.379	5.361
2-Deoxystreptamine	1.0686	1.1226	0.0003087	0.000921	5.236	5.341	5.29	5.153	5.235	5.056	4.593	4.987	4.748	4.762	4.5	4.298
4-Benzofuranacetamide, N-methyl-N-(7-(1-pyrrolidinyl)-1-oxaspiro(4.5)dec-8-yl)-	1.0326	1.1226	0.003804	0.006988	5.442	5.508	5.562	5.473	5.632	5.63	4.954	5.326	5.178	4.696	4.285	5.177
Gly Pro Tyr	1.0672	1.1221	0.0002174	0.0007076	5.201	5.22	5.147	5.023	5.41	5.046	4.374	4.749	4.678	4.765	4.764	4.337
4-Methylbenzoic Acid	1.2086	1.1218	4.52e-06	3.79e-05	5.98	6.172	5.787	6.256	6.039	6.12	5.314	5.398	5.408	5.519	5.435	5.334
5'-Guanylic Acid	1.1373	1.1218	0.001157	0.002553	5.943	6.167	6.264	6.53	6.406	6.604	5.407	5.726	5.923	5.296	5.472	5.973
2-Methylthioadenosine	1.286	1.1217	9.94e-07	1.32e-05	7.001	6.877	7.001	6.828	6.93	6.905	6.159	5.875	6.251	6.164	6.343	6.243
(2Z,4E)-Deca-2,4-dienedioylcarnitine	1.26	1.1211	4.43e-08	1.93e-06	6.377	6.637	6.36	6.477	6.486	6.443	5.781	5.779	5.705	5.833	5.678	5.816
Convicine	1.2671	1.1208	1.96e-07	4.84e-06	6.688	6.605	6.632	6.576	6.659	6.637	5.898	5.922	6.095	5.804	5.744	6.042
Gly Leu Leu	1.1668	1.1207	9.89e-06	7.26e-05	5.91	5.846	5.791	5.761	5.791	5.771	4.967	5.346	5.419	5.203	5.006	5.173
Ile Val Ser	1.1335	1.1206	0.0001218	0.0004513	5.741	5.855	5.809	5.509	5.793	5.684	5.019	5.139	5.529	4.922	4.995	5.088
Prenyl glucoside	1.0833	1.1204	2.04e-06	2.19e-05	5.09	5.016	5.02	4.897	4.902	5.062	4.27	4.421	4.548	4.528	4.552	4.448
THYMOQUINONE	1.0438	1.1202	3.39e-05	0.0001763	4.98	4.855	4.785	4.688	4.632	4.906	4.223	4.198	4.289	4.426	4.449	4.167
Isovalerylglutamic acid	1.1045	1.12	5.52e-07	8.83e-06	5.233	5.208	5.181	5.011	5.134	5.096	4.447	4.699	4.667	4.581	4.564	4.6
Calystegine B2	1.262	1.1199	4.55e-08	1.96e-06	6.593	6.626	6.582	6.571	6.519	6.579	5.67	5.901	5.975	5.835	5.892	5.97
Paucine	1.086	1.1197	0.0001024	0.0003636	5.465	5.391	4.996	5.44	5.124	5.348	4.609	4.567	4.712	4.823	4.833	4.825
Prometon	1.1336	1.1193	5.56e-05	0.0002278	5.822	5.59	5.837	5.673	5.982	5.493	5.029	5.117	5.356	5.146	4.965	5.117
MG(6 keto-PGF1alpha/0:0/0:0)	1.1608	1.119	2.78e-05	0.0001368	6.174	6.122	5.944	6.067	5.889	5.921	5.051	5.342	5.464	5.475	5.373	5.577
Thr Val Asp	1.0402	1.1189	0.0005683	0.001491	5.121	5.167	5.082	5.092	5.181	4.958	4.195	4.745	4.906	4.485	4.627	4.388
Glaucarubin	1.084	1.1186	0.0003713	0.001065	5.538	5.478	5.533	5.503	5.612	5.505	4.42	5.112	5.144	4.907	5.071	4.997
N-Methyl-L-Threonine	1.0059	1.1186	3.72e-05	0.0001711	4.825	4.56	4.577	4.351	4.509	4.512	4.051	4.167	3.966	4.072	4.127	4.054
Ile Asp Thr	1.0574	1.1182	0.001011	0.002378	5.372	5.478	5.437	5.26	5.57	5.176	4.366	4.885	5.197	4.842	4.838	4.753
(6E)-Tridec-6-enedioylcarnitine	1.2036	1.118	8.5e-07	1.18e-05	6.316	6.14	6.256	6.194	6.412	6.021	5.546	5.508	5.66	5.619	5.509	5.555
10-Hydroxy-3-methoxy-1,3,5,7-cadinatetraen-9-one	1.1907	1.1177	3e-05	0.0001611	6.394	6.334	6.328	6.233	6.351	6.423	5.519	5.575	5.666	5.933	5.944	5.422
Nonate	1.0093	1.1177	0.0001626	0.0005191	4.867	4.751	4.769	4.553	4.534	4.795	4.017	4.092	4.465	4.296	4.192	4.226
(10E)-8-Hydroxydodec-10-enoylcarnitine	1.12	1.1176	1.63e-06	1.85e-05	5.535	5.399	5.48	5.298	5.578	5.331	4.856	4.887	4.892	4.918	4.934	4.701
Deoxycholyllysine	1.0683	1.1174	0.0006403	0.001571	5.682	5.563	5.637	5.682	5.596	5.536	5.162	5.392	5.033	5.029	4.51	5.031
L-2-Amino-5-hydroxypentanoic acid	1.0471	1.1173	0.000435	0.001152	5.298	5.265	5.389	5.311	5.312	5.306	4.479	4.874	4.936	4.497	4.625	5.126
Daucol	1.0559	1.1168	0.000689	0.001739	5.57	5.545	5.585	5.432	5.333	4.94	4.585	4.88	4.947	4.841	4.766	4.998
Merodesmosine	1.0609	1.1166	0.0004972	0.00128	5.792	5.525	5.451	5.424	5.347	5.379	4.824	5.055	5.174	4.975	4.929	4.519
Ser Val Gln Leu Leu	1.0788	1.1165	0.0002334	0.000748	5.573	5.517	5.565	5.546	5.484	5.39	5.145	5.334	4.748	4.801	4.773	4.821
N-Arachidonoylglycine	1.0722	1.1165	0.0001607	0.0005146	5.527	5.415	5.431	5.38	5.295	5.568	4.65	5.015	5.058	4.666	4.71	5.115
2-Hydroxyethyl methacrylate	1.0436	1.1162	7.61e-05	0.0002911	5.042	5.004	5.087	4.911	4.988	4.942	4.215	4.593	4.736	4.469	4.321	4.523
7(14)-Farnesene-9,12-diol	1.3332	1.1161	2.03e-07	4.91e-06	7.772	7.765	7.803	7.465	7.659	7.572	6.782	6.958	6.867	6.86	6.799	6.985
3-Ethyl-5-hydroxy-4,5-dimethyl-pyrrolin-2-one	1.106	1.1161	7.81e-06	5.41e-05	5.434	5.517	5.571	5.348	5.697	5.251	4.835	4.913	4.86	4.96	4.928	4.912
Ser Gly Leu	1.0482	1.1159	0.0008603	0.002087	5.46	5.542	5.456	5.615	5.469	5.383	4.524	5.18	5.122	4.686	5.197	4.8
17-phenyl trinor Prostaglandin E2 serinol amide	1.2078	1.1157	4.56e-07	8.69e-06	6.187	6.298	6.188	6.202	6.201	6.245	5.747	5.602	5.394	5.625	5.447	5.635
Arctiopicrin	1.086	1.1155	4.93e-06	4.4e-05	5.367	5.148	5.207	5.254	5.225	5.16	4.647	4.571	4.766	4.533	4.723	4.874
Trans-4-Hydroxycyclohexylacetic acid	1.0797	1.1155	3.37e-06	3.09e-05	5.333	5.207	5.223	5.042	5.056	5.204	4.512	4.566	4.729	4.694	4.727	4.622
9E-Heptadecenoic acid	1.44	1.1152	5.07e-10	1.07e-07	8.765	8.834	8.731	8.702	8.785	8.767	7.917	7.879	7.8	7.898	7.718	7.942
Falcarindiol	1.1069	1.1152	1.32e-05	8.88e-05	5.358	5.436	5.458	5.631	5.645	5.453	4.863	4.76	5.137	4.973	4.992	4.848
2,3-Dihydroxypropyl octanoate	1.0506	1.115	0.0001767	0.000554	5.437	5.333	5.306	5.115	5.115	5.332	5.08	4.639	4.65	4.721	4.525	4.759
Gln Val Leu	1.0497	1.1148	3.28e-05	0.000173	5.097	5.145	4.911	5.143	4.987	4.952	4.347	4.558	4.771	4.548	4.411	4.485
3,4,4-Trimethyl-1,2-cyclopentanedione	1.0264	1.1147	1.59e-05	0.0001014	4.872	4.79	4.798	4.677	4.637	4.856	4.12	4.155	4.362	4.368	4.42	4.254
2-Hydroxyacetophenone	1.1241	1.1139	5.39e-09	4.59e-07	5.374	5.421	5.423	5.516	5.444	5.442	4.84	4.903	4.979	4.835	4.826	4.901
(S)-5-Amino-3-oxohexanoate	1.0312	1.1138	0.0004263	0.001187	5.225	5.346	5.228	5.259	5.409	5.133	4.711	4.893	4.93	4.81	4.745	4.276
2-(3-Carboxy-3-(methylammonio)propyl)-L-histidine	1.0805	1.1135	1.7e-05	9.6e-05	5.436	5.354	5.396	5.279	5.368	5.316	4.624	4.989	4.969	4.746	4.634	4.908
N-Jasmonoylisoleucine	1.0753	1.1132	0.0003848	0.001097	5.625	5.684	5.648	5.693	5.77	5.51	4.78	5.037	5.539	4.945	5.044	5.135
2-Deoxygalactopyranose	1.1158	1.1131	5.2e-05	0.0002412	5.904	5.887	5.925	5.571	5.963	5.814	5.058	5.121	5.235	5.219	5.509	5.356
Leu Glu Asp	1.0152	1.1131	0.0008256	0.002013	5.148	5.335	5.253	5.284	5.19	5.373	4.512	5.042	4.979	4.781	4.703	4.356
4-oxo-Retinoic acid	1.0584	1.1129	2.1e-05	0.0001263	5.263	5.159	5.08	5.057	5.354	5.13	4.712	4.717	4.788	4.63	4.629	4.416
4-Formyl-3-(formylmethyl)-4-hexenoic acid	1.0236	1.1126	2.2e-05	0.00013	4.933	4.853	4.99	4.617	4.872	4.791	4.213	4.345	4.356	4.318	4.378	4.507
Gly Val Leu	1.1495	1.1125	1.42e-06	1.86e-05	5.916	5.909	5.828	5.939	5.92	5.971	5.094	5.41	5.492	5.33	5.254	5.315
Leu Val Thr	1.0583	1.1124	0.0004584	0.001262	5.608	5.684	5.635	5.285	5.63	5.352	4.947	5.155	5.248	4.899	4.933	4.655
7-Hydroxytetradecanedioylcarnitine	1.1116	1.1123	1.14e-05	7.16e-05	5.714	5.688	5.753	5.68	5.676	5.767	4.998	4.962	5.225	5.328	5.313	4.99
Resiniferatoxin	1.0838	1.1122	0.0004389	0.001159	5.698	5.788	5.701	5.983	5.633	5.923	5.119	5.467	5.113	5.14	4.872	5.51
Gamma-Glutamyllysine	1.014	1.112	0.000187	0.0005795	5.034	5.049	4.941	5.155	5.093	5.106	4.327	4.276	4.708	4.744	4.698	4.566
(9Z,11R,12S,13S,15Z)-12,13-Epoxy-11-hydroxy-9,15-octadecadienoic acid	1.1374	1.1115	0.0002095	0.0006867	6.642	6.503	6.545	6.194	6.286	6.047	5.617	5.645	5.655	5.946	5.908	5.613
DG(i-12:0/0:0/PGF1alpha)	1.19	1.1113	3.77e-06	3.35e-05	6.607	6.587	6.433	6.585	6.33	6.512	5.812	5.811	6.024	5.942	5.631	5.924
Alpha-Terpineol acetate	1.1678	1.1113	6.2e-06	4.65e-05	6.295	6.382	6.234	6.15	6.577	6.236	5.659	5.767	5.797	5.582	5.721	5.557
PE(15:0/18:4(6Z,9Z,12Z,15Z))	1.1577	1.111	0.0003071	0.0009186	6.835	6.816	6.724	6.555	6.421	6.655	5.66	6.075	6.212	6.254	6.108	5.701
2-n-Propyl-4-oxopentanoic acid	1.0864	1.111	2.61e-05	0.0001309	5.731	5.66	5.623	5.478	5.423	5.641	4.762	5.067	5.131	5.079	5.171	4.992
Asn Ile Leu	1.0644	1.1107	3.11e-05	0.0001652	5.276	5.499	5.411	5.292	5.39	5.211	4.73	4.944	5	4.708	4.623	4.88
Furanogermenone	1.0594	1.1103	0.002922	0.00569	6.087	6.163	6.351	6.183	6.374	6.407	5.89	5.584	5.815	5.02	5.48	6.046
Ser Val Leu	1.07	1.1101	0.0004226	0.001178	5.782	5.726	5.635	5.477	5.714	5.596	4.797	5.295	5.408	4.987	4.88	5.194
11-Dehydro-thromboxane B2	1.1212	1.11	1.44e-06	1.88e-05	5.77	5.797	5.681	5.803	5.738	5.652	4.994	5.327	5.276	5.167	5.186	5.078
Resolvin E2	1.3087	1.1097	3.81e-08	1.75e-06	7.718	7.813	7.591	7.602	7.531	7.634	6.879	7	6.918	6.89	6.775	6.888
S-Farnesyl cysteine	1.0174	1.1095	0.0001148	0.0003947	5.114	5.244	5.104	5.061	5.244	4.984	4.482	4.749	4.815	4.598	4.715	4.356
Tramadol	1.1167	1.1094	0.0001526	0.0005397	6.117	6.18	6.077	6.284	6.174	6.178	5.224	5.727	5.862	5.39	5.449	5.708
Isosakuranetin	1.0535	1.1092	6.45e-07	1.11e-05	5.007	5.117	5.021	4.966	5.005	5.114	4.57	4.389	4.585	4.592	4.636	4.481
(2'E,4'Z,8E)-Colneleic acid	1.1909	1.1083	2.57e-07	5.64e-06	6.413	6.592	6.387	6.451	6.613	6.401	5.829	5.814	5.831	5.892	5.963	5.731
Butanedioic acid, octenyl-	1.0656	1.1082	4.9e-05	0.0002092	5.702	5.664	5.609	5.403	5.408	5.594	4.735	5.083	5.143	5.084	5.092	4.981
4-Heptyloxyphenol	1.0336	1.1082	6.12e-05	0.0002728	5.434	5.303	5.209	5.017	5.069	5.18	4.525	4.604	4.808	4.796	4.725	4.706
5-Hydroxylysine	1.0618	1.1079	2.91e-05	0.0001578	5.423	5.355	5.338	5.535	5.477	5.512	4.779	4.947	4.908	4.681	5.019	5.125
Cyclohexyladenosine	1.0057	1.1079	0.0009697	0.002209	5.534	5.47	5.532	5.356	5.496	5.464	4.411	5.085	4.891	5.173	5.048	5.042
Cinnamoylglycine	0.9941	1.1078	8.08e-05	0.000306	5.006	4.944	5.045	4.667	5.041	4.881	4.31	4.512	4.298	4.551	4.494	4.542
Cis-4-Decenedioic acid	1.1693	1.1075	5.36e-09	4.49e-07	6.163	6.226	6.144	6.073	6.099	6.194	5.555	5.544	5.447	5.587	5.583	5.601
3,7-Dimethylquercetin	1.1214	1.1074	1.37e-05	9.15e-05	5.995	5.943	6.155	5.914	6.174	6.024	5.481	5.31	5.484	5.357	5.352	5.711
Dodeca-5,7-dienedioylcarnitine	1.0691	1.1074	1.33e-05	7.99e-05	5.569	5.553	5.495	5.475	5.456	5.545	4.742	5.013	5.081	5.111	5.111	4.821
Myclobutanil	1.0444	1.1072	0.0001808	0.000618	5.65	5.56	5.535	5.461	5.546	5.522	4.939	5.154	4.892	5.237	5.173	4.66
Cis-Isoferulic acid	1.0333	1.1069	1.61e-05	0.0001025	4.848	5.15	4.98	5.189	5.164	5.042	4.634	4.434	4.588	4.576	4.54	4.666
6-n-Octylaminouracil	1.0465	1.1068	0.0004161	0.001113	5.664	5.746	5.725	5.872	5.783	5.789	4.927	5.348	5.532	4.966	5.061	5.406
N-Stearoyl Asparagine	1.0057	1.1067	8.13e-05	0.0003344	5.033	5.178	4.979	5.264	5.123	4.738	4.519	4.581	4.567	4.599	4.592	4.534
O-Glutarylcarnitine	1.0528	1.1066	0.000794	0.001868	5.987	5.788	5.931	5.645	5.933	5.547	5.313	5.382	5.601	5.074	4.996	5.109
3-Oxohexanoic acid	1.0577	1.1061	0.0001307	0.0004366	5.798	5.745	5.716	5.546	5.58	5.757	4.792	5.245	5.339	5.184	5.255	5.046
2-Methyl-3-pentenoic acid	1.0813	1.1059	1.24e-05	7.53e-05	5.813	5.773	5.743	5.58	5.574	5.792	4.924	5.214	5.304	5.199	5.213	5.144
Megestrol	1.1099	1.1058	9.06e-05	0.0003607	6.242	6.139	6.267	6.233	6.223	6.262	5.286	5.457	5.745	5.908	5.771	5.625
Olpadronic acid	1.2119	1.1054	7.95e-06	6.18e-05	6.976	7.129	7.23	7.027	7.192	6.992	6.365	6.41	6.301	6.746	6.33	6.341
Spermine NONOate	1.123	1.1052	6.85e-07	1.03e-05	6.027	5.967	5.855	5.938	6.141	6.08	5.399	5.476	5.557	5.386	5.345	5.42
Hydroxypropionylcarnitine	1.0682	1.1047	1.38e-05	8.2e-05	5.656	5.562	5.758	5.562	5.766	5.504	4.865	5.058	5.146	5.147	5.186	5.2
N-Lauroyl Histidine	1.075	1.1045	1.78e-05	9.92e-05	5.812	5.752	5.755	5.629	5.662	5.754	4.907	5.206	5.37	5.276	5.239	5.113
Glabrin A	1.1396	1.1037	1.87e-07	4.69e-06	6.253	6.226	6.218	6.137	6.104	6.229	5.555	5.714	5.746	5.501	5.594	5.562
Cefaclor	1.1105	1.1037	1.68e-06	2.07e-05	6.002	5.874	5.965	5.936	5.958	5.902	5.468	5.274	5.51	5.316	5.211	5.505
Pyricarbate	1.031	1.1035	2.16e-05	0.0001287	5.378	5.462	5.115	5.347	5.271	5.297	4.754	4.816	4.949	4.892	4.623	4.843
Val Gly Val	1.0563	1.1033	6.6e-06	5.35e-05	5.507	5.479	5.469	5.568	5.465	5.44	4.841	5.132	5.134	4.884	5.02	4.834
5-Androstene-3b,16a,17a-triol	1.1522	1.1027	6.53e-05	0.0002848	7.045	6.898	6.934	6.804	6.761	6.532	5.974	6.107	6.168	6.359	6.399	6.148
5-Hydroxy-p-mentha-6,8-dien-2-one	1.0745	1.1023	2e-05	0.0001209	6.038	5.889	5.846	5.668	5.646	5.873	5.12	5.232	5.325	5.367	5.369	5.306
11-dehydro-TXB3	1.163	1.1022	3.63e-07	7.47e-06	6.665	6.598	6.474	6.484	6.468	6.444	5.782	5.907	6.024	5.906	6.013	5.873
N-Docosahexaenoyl Proline	1.0725	1.102	0.002701	0.005214	6.797	6.824	6.728	6.767	6.647	6.868	5.888	6.233	6.685	5.78	5.809	6.478
13-Acetylphorbol	1.1107	1.1017	2.13e-07	5.2e-06	5.985	6.013	5.949	5.91	5.952	5.865	5.271	5.506	5.496	5.367	5.321	5.419
Thromboxane B2	1.1014	1.1015	3.56e-07	7.39e-06	5.977	5.918	5.827	5.801	5.828	5.865	5.221	5.354	5.487	5.337	5.273	5.295
4,8-Dimethylquinoline	1.0145	1.1015	2.19e-05	0.0001298	5.307	5.294	5.22	5.21	5.215	5.142	4.643	4.784	4.814	4.514	4.812	4.926
Butyric acid	1.0629	1.1014	1.49e-05	9.67e-05	5.867	5.703	5.749	5.568	5.668	5.802	4.999	5.154	5.143	5.339	5.327	5.234
20-Carboxy-leukotriene B4	1.1845	1.1012	3.15e-07	6.86e-06	6.878	6.726	6.763	6.917	6.893	6.644	6.24	6.128	6.191	6.108	6.126	6.274
1-[(5-Amino-5-carboxypentyl)amino]-1-deoxyfructose	1.2622	1.1005	4.85e-08	2.03e-06	7.746	7.681	7.727	7.665	7.792	7.72	7.013	7.009	7.155	6.915	6.882	7.129
L-Glutamate	1.1491	1.0999	6.97e-05	0.0002708	7.02	6.956	7.104	6.881	7.109	7.065	6.416	6.182	6.475	6.145	6.328	6.758
Amafolone	1.0411	1.0983	1.16e-05	7.22e-05	5.655	5.58	5.701	5.649	5.799	5.524	5.092	5.243	5.315	5.174	5.063	4.986
PS(20:3(8Z,11Z,14Z)/16:0)	1.0237	1.0982	0.0004603	0.001267	6.028	5.922	5.739	6.128	5.888	5.93	5.16	5.559	5.606	5.184	5.301	5.639
(2S)-2-(2-Benzamidoethylamino)-5-(diaminomethylideneamino)pentanoic acid	1.0326	1.0978	2.59e-05	0.0001301	5.765	5.712	5.61	5.56	5.595	5.694	4.912	5.153	5.299	5.305	5.18	5.061
Fructosyl-lysine	1.1578	1.0976	4.18e-06	3.58e-05	6.992	6.907	6.954	6.831	6.993	6.965	6.273	6.371	6.482	6.14	6.167	6.508
L-Valine, N-(2-hydroxy-3-butenyl)-	1.0469	1.0975	1.61e-06	2.01e-05	5.637	5.618	5.599	5.553	5.558	5.529	4.994	5.039	5.037	5.224	5.238	4.986
Estriol	1.0465	1.0958	3.35e-05	0.0001746	5.964	5.918	5.891	5.863	5.911	5.989	5.094	5.401	5.54	5.541	5.513	5.343
4'-(Nitrosomethylamino)-1-(3-pyridyl)-1-butanone	1.0197	1.0958	2.31e-05	0.0001197	5.696	5.774	5.439	5.678	5.573	5.617	5.037	5.134	5.285	5.213	4.978	5.181
Tuckolide	1.0011	1.0946	3.22e-06	2.99e-05	5.427	5.377	5.335	5.204	5.209	5.388	4.78	4.825	4.884	4.934	4.963	4.792
7-Methyluric acid	1.0072	1.0937	0.001012	0.00229	6.305	6.286	6.384	5.902	6.467	6.187	6.015	5.473	5.742	5.734	5.854	5.498
Bufotalin	1.0858	1.093	1.94e-05	0.0001055	6.711	6.654	6.46	6.56	6.341	6.395	5.852	5.867	6.143	5.973	5.964	5.988
Butyl butyryllactate	1.064	1.0926	6.24e-06	4.66e-05	6.276	6.239	6.215	6.032	6.08	6.196	5.438	5.674	5.783	5.639	5.684	5.682
ANETHOLE	1.0288	1.0921	3.37e-07	7.2e-06	5.525	5.54	5.482	5.502	5.436	5.595	5.185	5.004	4.946	5.06	5.065	5.027
Physagulin E	1.144	1.0919	2.48e-07	5.46e-06	7.026	7.031	6.965	6.945	6.917	6.901	6.322	6.312	6.331	6.549	6.291	6.465
2-Hexynyl-5'-N-ethylcarboxamidoadenosine	1.0616	1.0919	3.95e-05	0.0001965	6.459	6.226	6.217	6.226	6.427	6.359	5.617	5.928	5.949	5.692	5.644	5.891
DG(18:1(12Z)-2OH(9,10)/0:0/2:0)	1.0574	1.0914	2.86e-05	0.0001399	6.281	6.349	6.345	6.21	6.484	6.15	5.678	5.838	5.961	5.875	5.616	5.684
L-Iditol	1.1099	1.0913	2.76e-07	6.14e-06	6.607	6.721	6.567	6.492	6.497	6.548	5.915	5.994	6.117	6.009	6.01	6.089
Cyclohexaneundecanoic acid	1.2922	1.0907	3.48e-09	3.59e-07	8.828	8.879	8.809	8.787	8.794	8.815	8.017	8.111	8.045	8.18	7.974	8.188
Methyl beta-D-glucopyranoside	0.9992	1.0887	1.68e-05	0.0001062	5.839	5.819	5.808	5.566	5.731	5.611	5.415	5.171	5.313	5.253	5.257	5.165
L-Rhamnulose	1.0745	1.0884	6.22e-08	2.33e-06	6.408	6.324	6.293	6.17	6.246	6.295	5.736	5.787	5.823	5.741	5.823	5.758
Zalcitabine	1.0627	1.0872	4.97e-07	9.29e-06	6.388	6.309	6.331	6.269	6.294	6.267	5.607	5.867	5.842	5.809	5.872	5.824
Uridine 5'-monophosphate	1.011	1.0871	0.0001788	0.0005595	6.221	6.344	6.392	6.164	6.541	6.286	5.613	5.937	5.819	5.701	5.761	6.079
4-ene-Valproic acid	1.192	1.086	1.11e-08	6.93e-07	8.063	7.936	7.915	7.925	7.937	7.868	7.27	7.259	7.421	7.259	7.317	7.346
PE-NMe2(18:4(6Z,9Z,12Z,15Z)/18:4(6Z,9Z,12Z,15Z))	1.0223	1.0855	0.0003137	0.0009327	6.631	6.666	6.561	6.431	6.544	6.613	5.636	6.072	6.171	6.045	6.134	6.277
(+/-)-2-Phenyl-4-methyl-2-hexenal	1.0192	1.0846	2.48e-08	1.25e-06	5.921	5.844	5.846	5.869	5.782	5.805	5.419	5.311	5.365	5.46	5.362	5.41
Alpha-Cyperol	1.0164	1.0843	8.91e-06	6.67e-05	6.156	6.186	6.17	6.046	6.235	6.021	5.517	5.768	5.667	5.645	5.552	5.805
Cotinine methonium ion	1.0395	1.0841	1.63e-06	2.02e-05	6.387	6.377	6.263	6.226	6.248	6.241	5.694	5.877	5.899	5.687	5.78	5.877
Heptadecanoic Acid	1.1612	1.0833	3.41e-07	6.64e-06	7.769	7.91	7.796	7.769	7.89	7.746	7.197	7.298	7.072	7.303	7.109	7.299
Glutamylasparagine	1.0188	1.0825	6.37e-05	0.0002541	6.482	6.523	6.747	6.417	6.746	6.444	6.221	5.917	5.967	6.115	6.021	6.118
LysoPI(18:0/0:0)	1.0892	1.0821	5.41e-06	4.25e-05	7.294	7.216	7.231	7.218	7.088	7.28	6.762	6.575	6.78	6.607	6.486	6.826
Miglitol	1.0122	1.0821	0.0006557	0.001602	6.996	6.888	7.046	6.629	7.35	6.693	6.434	6.358	6.41	6.44	6.357	6.447
Prostaglandin D2	1.1509	1.08	3.24e-07	7.01e-06	8.006	8.153	7.894	7.997	7.992	7.935	7.392	7.543	7.442	7.403	7.296	7.348
Tetradec-5-Ynoic Acid	1.0257	1.0793	7.21e-07	1.06e-05	6.486	6.498	6.453	6.44	6.491	6.483	6.001	6.131	6.039	5.898	5.857	6.07
(9E)-Tridec-9-enedioylcarnitine	1.0049	1.078	7.43e-06	5.24e-05	6.559	6.437	6.478	6.317	6.479	6.384	5.858	5.863	6.109	6.061	6.032	5.934
L-Menthyl acetoacetate	1.0258	1.0772	5.17e-07	8.48e-06	6.608	6.518	6.537	6.635	6.574	6.549	6.193	5.99	6.099	6.012	6.082	6.216
Tributyl citrate	1.0544	1.0769	3.77e-07	7.01e-06	7.127	7.006	7.008	6.92	6.931	7.003	6.391	6.495	6.618	6.461	6.524	6.503
P-Coumaric Acid	1.0093	1.0769	2.13e-06	2.23e-05	6.641	6.587	6.462	6.405	6.564	6.502	6.09	6.052	6.046	6.174	6.078	5.928
9-F1-phytoprostane	1.1649	1.0761	2.03e-08	1.05e-06	8.559	8.566	8.419	8.503	8.427	8.458	7.947	7.836	7.929	7.816	7.838	7.969
Sucrose monolaurate	1.0147	1.0751	1.62e-05	9.3e-05	6.966	6.899	6.916	6.835	6.956	6.839	6.145	6.505	6.549	6.429	6.461	6.433
3-Oxo-alpha-ionol	1.0026	1.0734	5.75e-08	2.21e-06	6.558	6.603	6.513	6.481	6.464	6.442	5.991	6.123	6.065	6.07	6.041	6.101
N-Lactoylisoleucine	1.0161	1.0717	3.09e-06	2.91e-05	6.848	6.931	6.886	6.927	6.848	7.019	6.629	6.319	6.399	6.461	6.463	6.414
(9R,10S,12Z)-9,10-Dihydroxy-8-oxo-12-octadecenoic acid	1.0912	1.0698	5.9e-07	9.21e-06	8.243	8.169	8.227	8.263	8.228	8.188	7.831	7.544	7.702	7.601	7.634	7.794
1-Acetoxy-2-hydroxy-16-heptadecen-4-one	1.0028	1.068	0.0005663	0.001489	8.079	8.138	8.137	7.964	7.908	7.559	7.224	7.519	7.509	7.473	7.455	7.562
Nandrolone	1.0462	1.0638	8.41e-10	1.41e-07	8.024	7.972	7.925	7.991	7.92	7.903	7.498	7.442	7.483	7.472	7.467	7.512
Isodityrosine	1.0331	0.9268	7.94e-09	5.54e-07	5.888	6.018	5.875	5.936	5.876	5.891	6.378	6.325	6.421	6.414	6.373	6.376
4-Fluoro-L-phenylalanine	1.0074	0.9263	5.64e-06	4.82e-05	5.758	6.007	5.799	5.947	5.687	5.861	6.255	6.348	6.364	6.272	6.253	6.355
D-(+)-Turanose	1.063	0.9257	0.001958	0.004123	7	7.186	7.284	7.646	7.805	7.731	8.104	8.038	7.935	8.192	8.108	7.857
Epothilone A	1.0278	0.9255	1.03e-06	1.5e-05	5.858	5.941	5.825	5.946	5.745	5.884	6.278	6.3	6.494	6.324	6.288	6.347
3-hydroxytridecanoic acid	1.0534	0.9252	2.61e-06	2.57e-05	6.194	6.315	6.233	6.403	6.215	6.209	6.678	6.818	6.852	6.691	6.664	6.902
(S,E)-Zearalenone	0.988	0.9244	0.0001055	0.0004026	5.69	5.953	5.601	5.809	5.573	5.709	6.091	6.316	6.22	6.168	6.024	6.33
Indoleacetaldehyde	0.9846	0.9238	2.18e-05	0.0001294	5.415	5.541	5.468	5.708	5.397	5.593	5.84	5.897	5.99	6.029	6.004	6.092
4-Hydroxyphenylacetaldehyde	1.0054	0.9231	1.64e-05	0.0001037	5.585	5.836	5.594	5.722	5.535	5.642	5.956	6.129	6.068	6.154	6.183	6.249
Prostaglandin A1	1.0112	0.9227	3.4e-05	0.0001763	5.705	5.901	5.7	5.754	5.596	5.78	6.068	6.274	6.153	6.284	6.118	6.426
L-Agaridoxin	1.0069	0.9221	6.94e-07	1.04e-05	5.437	5.452	5.416	5.267	5.366	5.235	5.875	5.804	5.793	5.749	5.823	5.843
N-Acetyl-4-O-acetylneuraminic acid	1.0111	0.922	5.08e-07	8.35e-06	5.449	5.499	5.407	5.58	5.336	5.425	5.828	5.955	5.918	5.879	5.901	5.982
Epijasminoside A	1.0249	0.9217	1.39e-06	1.64e-05	5.555	5.738	5.563	5.719	5.498	5.664	6.041	6.148	6.153	6.036	6.06	6.166
METHACHOLINE	1.0529	0.9209	8.59e-08	2.81e-06	5.654	5.758	5.645	5.67	5.629	5.592	6.021	6.122	6.214	6.168	6.174	6.163
Prostaglandin A2	1.0349	0.92	0.0006025	0.001496	5.979	6.472	6.477	6.415	6.479	6.281	6.791	7.057	6.643	6.991	6.789	7.144
Mebeverine Acid	1.0022	0.92	1.19e-05	7.33e-05	5.261	5.378	5.402	5.619	5.456	5.251	5.874	5.891	5.809	5.803	5.894	5.914
N-Lauroyl Lysine	1.149	0.9199	3.48e-08	1.5e-06	6.71	6.636	6.703	6.673	6.615	6.654	7.278	7.309	7.338	7.098	7.199	7.244
4,11,13,15-Tetrahydroridentin B	1.0368	0.9197	0.000169	0.0005352	5.962	5.849	6.363	6.097	5.92	6.013	6.358	6.597	6.511	6.558	6.597	6.747
N-Acetyltyrosine	1.0006	0.9196	1.99e-05	0.0001072	5.26	5.48	5.387	5.508	5.438	5.341	5.756	6.033	5.769	5.95	5.77	5.969
N'-Formylkynurenine	1.0743	0.9194	1.65e-08	9.35e-07	5.732	5.869	5.721	5.823	5.709	5.787	6.241	6.234	6.327	6.308	6.253	6.318
B-Octylglucoside	1.0337	0.9191	3.93e-07	7.25e-06	5.377	5.54	5.453	5.569	5.455	5.408	5.898	6.033	5.935	5.894	5.893	6.037
8-Aminoguanosine	1.032	0.9187	2.76e-05	0.0001362	5.516	5.847	5.704	5.654	5.653	5.871	6.104	6.32	6.155	6.13	6.203	6.364
Eremantholide A	1.0223	0.9178	9.34e-07	1.41e-05	5.22	5.305	5.243	5.322	5.194	5.277	5.606	5.822	5.644	5.728	5.728	5.854
Aucubin	1.0514	0.9172	0.0001177	0.0004033	5.962	6.004	5.987	6.113	6.112	5.753	6.717	6.382	6.421	6.601	6.727	6.335
Tetrahydrocortisone	1.0694	0.9169	2.78e-07	6.16e-06	5.563	5.603	5.622	5.504	5.687	5.577	6.124	5.964	6.197	6.093	6.058	6.164
Ribalinium	1.0222	0.9169	1e-05	6.5e-05	5.249	5.488	5.276	5.485	5.262	5.416	5.774	5.828	5.755	5.809	5.957	5.969
N1-(alpha-D-ribosyl)-5,6-dimethyl-benzimidazole	1.0026	0.9167	2.69e-06	2.91e-05	4.964	5.198	4.954	5.111	4.944	5.088	5.512	5.516	5.392	5.501	5.529	5.558
Triton X-100	1.115	0.9163	1.93e-07	4.76e-06	5.981	6.155	6.145	6.129	6.075	6.118	6.56	6.728	6.591	6.631	6.643	6.793
Phlorizin	1.0171	0.9163	3.2e-06	3.25e-05	5.179	5.241	5.015	5.341	5.059	5.182	5.58	5.616	5.666	5.675	5.645	5.668
Undecanoic Acid	1.0481	0.9161	1.79e-06	1.98e-05	5.382	5.458	5.404	5.622	5.442	5.469	5.877	5.935	6.059	5.948	5.872	6.085
2-Oxoadipic Acid	1.0238	0.9157	0.000299	0.0008486	5.602	5.645	5.687	5.832	5.837	5.634	6.407	5.837	6.406	6.216	6.332	6.188
MG(0:0/16:0/0:0)	1.1294	0.9155	3.88e-06	3.42e-05	6.244	6.215	6.221	6.318	6.178	6.257	6.843	6.648	7.068	6.704	6.762	6.864
4-Hydroxynonenol	1.0981	0.9152	4.73e-05	0.0002035	6.154	6.217	6.192	6.478	6.125	6.219	6.756	6.953	6.925	6.667	6.578	6.967
3-Hydroxynonyl acetate	1.0383	0.9137	5.02e-07	8.32e-06	5.146	5.183	5.185	5.237	5.039	5.077	5.517	5.683	5.6	5.624	5.62	5.735
(1-(5-Fluoropentyl)-1H-indol-3-yl)(4-methylnaphthalen-1-yl)methanone	1.0227	0.9132	2.39e-06	2.42e-05	4.989	5.149	4.964	5.159	4.948	5.045	5.443	5.608	5.426	5.532	5.501	5.616
Trans-2-trans-4-Heptadien-1-ol	1.0834	0.9127	5.1e-06	4.09e-05	5.512	5.697	5.709	5.725	5.665	5.706	6.016	6.234	6.162	6.225	6.214	6.413
Lactobionic acid	1.1188	0.9126	0.000883	0.002043	6.329	6.56	6.608	7.023	6.977	6.931	7.64	7.42	7.251	7.497	7.395	7.094
Tanacetol B	1.1136	0.9126	5.53e-08	2.19e-06	5.593	5.811	5.755	5.748	5.672	5.743	6.228	6.335	6.228	6.276	6.212	6.33
Linalool oxide (cis-pyran)	1.0721	0.9124	2.23e-05	0.0001167	5.507	5.783	5.698	5.753	5.559	5.655	6.009	6.359	6.176	6.131	6.155	6.38
N-Acetyl-L-aspartic acid	1.0309	0.9122	4.07e-08	1.84e-06	4.886	4.973	4.804	4.866	4.848	4.867	5.337	5.242	5.335	5.387	5.372	5.382
N2-Succinyl-L-glutamic acid 5-semialdehyde	1.0271	0.912	3.63e-05	0.0001854	5.048	5.333	5.114	5.203	5.102	5.177	5.665	5.629	5.419	5.82	5.788	5.646
6-Keto-prostaglandin F1a	1.1116	0.9119	1.75e-09	2.21e-07	5.554	5.611	5.539	5.611	5.537	5.51	6.055	6.164	6.125	6.125	6.034	6.081
Mometasone furoate	1.1174	0.9115	0.0005675	0.001489	6.109	6.3	6.373	6.762	6.847	6.68	7.082	7.151	7.068	7.348	7.156	7.061
Gibberellin A9	1.0245	0.9115	0.0001705	0.0005897	5.139	5.578	5.211	5.392	5.24	5.256	5.599	5.939	5.683	5.858	5.846	5.983
3-Hydroxy-4-(SUCCIN-2-YL)-Caryolane Delta-Lactone	1.0035	0.9112	6.83e-05	0.0002934	4.926	5.027	5.017	5.057	4.79	4.936	5.292	5.562	5.234	5.439	5.498	5.627
1,2-Dehydrosalsolinol	1.0682	0.911	4.44e-07	7.72e-06	5.232	5.379	5.23	5.315	5.119	5.292	5.683	5.758	5.748	5.788	5.801	5.875
Isovaleric acid	1.1249	0.9104	6.22e-06	4.66e-05	5.823	5.947	5.911	6.1	5.821	5.902	6.441	6.535	6.665	6.451	6.301	6.605
N-Biotinyl-4-aminobenzoic acid	0.9929	0.9101	5.48e-05	0.0002255	4.758	4.909	4.712	4.844	4.71	4.857	5.376	5.216	5.292	5.001	5.315	5.435
Xanthomicrol	0.9927	0.91	4.01e-06	3.79e-05	4.573	4.658	4.408	4.642	4.422	4.53	4.898	4.944	5.013	5.055	4.986	5.035
Gravacridonolchlorine	1.0572	0.9098	9.14e-07	1.24e-05	5.096	5.141	4.987	5.168	4.982	5.005	5.572	5.583	5.709	5.47	5.512	5.546
Valproic Acid	1.0171	0.9098	7.22e-06	5.18e-05	4.851	4.881	4.796	4.924	4.643	4.828	5.199	5.385	5.371	5.264	5.174	5.393
Hydroxyphenyllactic acid	1.0262	0.9097	6.23e-06	4.66e-05	4.78	4.804	4.915	4.707	4.885	4.693	5.365	5.324	5.355	5.298	5.122	5.175
Bisphenol A bis(2-hydroxyethyl)ether	1.03	0.9096	0.0001952	0.0006523	5.029	5.514	5.212	5.417	5.223	5.229	5.636	5.941	5.598	5.823	5.84	5.929
Gluconic Acid	1.2882	0.9095	5.65e-05	0.0002304	7.814	7.908	7.722	8.317	8.238	7.968	8.879	8.821	8.737	8.89	8.954	8.468
(S)-4-Hydroxymandelonitrile	1.0299	0.9095	1.52e-06	1.77e-05	4.846	4.738	4.95	4.79	4.848	4.779	5.435	5.397	5.287	5.261	5.232	5.216
Cyclopropanecarboxylic acid	1.0283	0.9093	0.000468	0.001282	5.245	5.142	5.216	5.25	5.136	5.247	5.432	6.056	5.926	5.609	5.804	5.522
Arundic acid	1.0842	0.909	1.39e-05	8.21e-05	5.431	5.449	5.484	5.7	5.356	5.325	5.967	5.904	6.191	5.952	5.939	6.066
Quinoline-4,8-diol	1.0011	0.9087	3.22e-05	0.0001701	4.671	4.826	4.533	4.839	4.613	4.828	5.1	5.114	5.159	5.175	5.362	5.242
2,2,6,7-Tetramethylbicyclo[4.3.0]nona-1(9),4-diene-7,8-diol	1.0213	0.9076	1.13e-05	8.03e-05	4.694	4.841	4.621	4.871	4.651	4.596	5.098	5.219	5.267	5.181	5.084	5.304
Myricetin 3-glucoside	1.0288	0.9074	0.003406	0.006358	5.471	5.936	5.495	6.177	5.729	6.188	6.31	6.541	6.572	6.436	6.07	6.639
Dmg-mino	1.0209	0.9073	9.41e-05	0.0003409	4.785	4.812	4.951	5.164	5.184	4.941	5.627	5.377	5.493	5.37	5.447	5.57
Linoelaidic Acid	1.0993	0.9072	2.89e-05	0.0001577	5.476	5.661	5.385	5.794	5.373	5.736	6.067	6.17	6.153	6.062	6.216	6.176
5-Hydroxyculmorin	1.0283	0.9072	3.55e-05	0.0001826	4.716	4.959	4.812	4.808	4.88	4.847	5.311	5.473	5.41	5.189	5.122	5.489
Tyrosyl-Tyrosine	1.0995	0.9071	9.07e-06	6.76e-05	5.356	5.651	5.376	5.491	5.427	5.462	6.04	6.108	5.776	6.104	5.993	6.099
Pelargonic acid	1.1335	0.907	1.28e-06	1.57e-05	5.475	5.761	5.728	5.789	5.657	5.724	6.278	6.214	6.398	6.25	6.17	6.32
Cyperolone	1.1087	0.9067	6.04e-08	2.26e-06	5.267	5.332	5.187	5.174	5.292	5.337	5.825	5.808	5.851	5.766	5.71	5.883
Imidazolepropionic acid	1.0018	0.9063	0.0005932	0.001545	4.897	5.03	4.92	4.981	4.887	4.81	5.157	5.681	5.237	5.425	5.327	5.754
N-Acetyldopamine	1.1235	0.9059	7.92e-05	0.000301	5.729	6.082	5.586	6.055	5.676	5.93	6.531	6.534	6.335	6.455	6.309	6.536
Lubiminol	1.0261	0.9058	9.13e-05	0.0003336	4.79	4.942	4.988	5.172	4.683	4.905	5.31	5.426	5.315	5.486	5.417	5.592
N-Acetylhistamine	1.1017	0.9054	6.3e-06	5.2e-05	5.189	5.54	5.334	5.268	5.297	5.241	5.846	5.853	5.862	5.892	5.718	6.031
4-Hydroxyquinoline	1.1016	0.9053	4.72e-06	3.89e-05	5.281	5.581	5.27	5.408	5.251	5.347	5.907	6.006	5.755	5.9	5.921	6.005
Benazeprilat	1.0683	0.9052	0.0003254	0.0009121	5.465	5.744	5.426	5.618	5.239	5.525	6.037	6.334	5.918	5.97	5.89	6.322
3-Methoxy-4-hydroxyphenylglycol glucuronide	1.0273	0.9048	0.0001355	0.0004489	4.894	5.089	4.848	5.034	4.717	4.859	5.13	5.61	5.506	5.407	5.405	5.478
Diethyl hydrogen phosphate	1.0081	0.9046	1.99e-05	0.0001074	4.592	4.593	4.378	4.363	4.513	4.463	5.082	4.966	4.951	4.975	4.741	5.03
Aldobiouronic acid	1.1742	0.9045	2.41e-09	3.03e-07	5.751	5.711	5.66	5.712	5.78	5.668	6.305	6.308	6.317	6.221	6.397	6.356
6-Pentyl-1,4-dioxan-2-one	1.0292	0.9041	3.03e-05	0.0001459	4.562	4.742	4.567	4.524	4.607	4.727	4.934	5.197	5.279	5.041	4.993	5.222
Hippuric Acid	1.0115	0.9041	0.0004628	0.001208	4.859	4.872	5.012	5.081	4.883	4.83	5.511	5.582	5.538	5.208	5.713	5.121
Xanthine amine congener	1.0359	0.904	0.004216	0.007646	5.752	5.683	5.606	5.726	5.592	5.718	6.293	6.939	5.769	6.147	6.452	6.09
2-Hydroxypyridine	1.0781	0.9038	1.49e-07	4.05e-06	4.816	5.002	4.823	4.895	4.819	4.963	5.453	5.311	5.404	5.382	5.421	5.469
3-Methyl-2-Oxovaleric Acid	1.0889	0.9036	0.0006578	0.001605	5.59	5.679	5.729	5.622	5.791	5.798	6.695	5.998	6.465	6.217	5.972	6.505
Thr Phe	1.1465	0.9032	0.000206	0.0006785	5.619	5.958	5.726	6.181	5.965	6.117	6.645	6.66	6.233	6.596	6.674	6.572
Myristic Acid	1.1135	0.9032	1.11e-07	3.43e-06	5.044	5.19	5.101	5.24	5.195	5.122	5.631	5.652	5.767	5.648	5.699	5.806
Tyrosylhydroxyproline	1.0627	0.9027	6.38e-05	0.0002542	5.034	5.042	5.049	5.192	5.088	4.952	5.595	5.885	5.552	5.454	5.383	5.752
Alpha-Methyltyrosine methyl ester	1.013	0.9025	2.82e-05	0.0001551	4.455	4.455	4.368	4.633	4.309	4.488	4.817	4.822	5.102	4.917	4.883	5.052
Lawsone	1.0523	0.9023	0.001612	0.003364	5.759	5.814	5.42	5.444	5.153	5.534	6.166	6.527	5.904	5.992	6.231	5.896
Citrazinic Acid	1.0052	0.9019	0.0001501	0.0004876	4.542	4.494	4.486	4.583	4.387	4.44	4.7	5.182	5.114	5.109	4.824	4.931
Catechin 7-glucoside	1.0913	0.9016	9.3e-06	6.18e-05	4.992	5.183	5.159	5.121	4.939	5.012	5.575	5.741	5.391	5.659	5.746	5.616
19,20-DiHDPA	1.053	0.9014	0.001223	0.002667	5.034	5.341	5.274	5.294	5.098	5.4	5.892	6.22	5.377	5.667	5.914	5.809
Hexadecanedioic acid	1.1216	0.9013	1.05e-07	3.33e-06	5.056	5.155	5.117	5.069	4.995	5.02	5.487	5.685	5.67	5.622	5.575	5.707
Tolcapone	1.0847	0.9013	2.41e-05	0.0001381	4.868	5.23	4.962	5.208	4.912	5.122	5.492	5.649	5.591	5.604	5.522	5.762
Chloramphenicol	1.0589	0.9013	4.31e-06	3.66e-05	4.633	4.749	4.596	4.906	4.667	4.785	5.254	5.248	5.275	5.148	5.148	5.367
3-(3-Hydroxyphenyl)propanoic acid	1.0018	0.9013	0.0005182	0.001389	4.525	4.891	4.469	4.606	4.7	4.48	4.958	5.309	5.073	5.285	4.855	5.225
(1R,2R)-1,2,7,7-Tetramethylbicyclo[2.2.1]heptan-2-ol	1.0718	0.9008	0.0001233	0.0004173	5.075	5.132	4.891	5.246	5.039	5.141	5.804	5.454	5.892	5.549	5.437	5.746
Adenosine, 8-(butylamino)-N-cyclopentyl-	1.1156	0.9004	8.26e-05	0.0003109	5.23	5.464	5.327	4.99	5.269	5.445	5.82	5.917	6.062	5.93	5.884	5.627
Methionyl-Proline	1.0309	0.8997	1.52e-06	1.94e-05	4.279	4.458	4.184	4.403	4.222	4.331	4.742	4.799	4.735	4.799	4.876	4.812
Caproic acid	1.1273	0.8996	6.85e-06	4.99e-05	5.198	5.368	5.206	5.459	5.188	5.247	5.786	5.999	5.906	5.763	5.722	6.025
1-Hexanol	1.09	0.8996	6.49e-06	5.31e-05	4.707	4.926	4.919	5.117	4.769	4.968	5.396	5.412	5.483	5.541	5.453	5.405
Indole-3-acetic Acid	1.0613	0.8993	2.23e-05	0.0001167	4.523	4.793	4.722	4.852	4.728	4.822	5.498	5.168	5.229	5.269	5.141	5.324
Thioapfelsaure	1.0723	0.8992	0.0006711	0.001702	5.356	5.338	5.219	5.04	4.999	5.2	5.991	5.453	6.135	5.744	5.751	5.572
7-(alpha-D-Glucopyranosyloxy)-4-methyl-2H-1-benzopyran-2-one	1.0875	0.8991	0.0005124	0.001309	5.165	5.816	5.29	5.468	5.383	5.179	5.995	6.046	5.714	5.976	5.958	6.233
Dihydroxyphenylacetic acid sulfate	1.0293	0.8989	1.14e-05	7.16e-05	4.39	4.575	4.337	4.429	4.302	4.31	4.749	5.013	4.839	4.951	4.779	4.975
3-Dehydroquinic acid	1.1357	0.8987	1.87e-07	4.65e-06	5.084	5.236	5.063	5.178	4.955	4.997	5.607	5.674	5.625	5.684	5.675	5.683
3-Methyl-5-propyl-2-furannonanoic acid	1.0578	0.8986	1.6e-05	9.18e-05	4.627	4.847	4.543	4.713	4.54	4.704	5.052	5.325	5.142	5.13	5.133	5.345
3-Polyprenyl-4-hydroxy-5-methoxybenzoate	1.1643	0.8983	1.1e-06	1.56e-05	5.273	5.576	5.311	5.476	5.334	5.32	5.926	6.037	6.038	5.97	5.877	6.096
Phe-Phe-Pro-Arg	1.1271	0.8983	0.0001477	0.0004812	5.125	5.528	5.507	5.666	5.851	5.514	6.322	6.047	6.13	6.073	6.179	6.198
Bullatanocin	1.0585	0.898	0.001605	0.003494	5.121	5.363	5.049	5.481	5.186	5.496	5.431	5.651	6.068	6.028	6.188	5.935
3-Hydroxybenzyl Alcohol	1.1368	0.8973	8.88e-05	0.0003267	5.13	5.575	5.192	5.57	5.377	5.663	6.064	6.126	5.909	5.946	6.155	6.029
Acetaminophen cystein	1.0799	0.8972	6.46e-05	0.0002569	4.912	4.942	4.879	4.948	4.565	5.034	5.235	5.335	5.536	5.487	5.456	5.588
1,2,3,4-Tetrahydro-b-carboline-1,3-dicarboxylic acid	1.044	0.8972	0.0007207	0.001728	4.567	4.619	4.598	4.429	4.579	4.707	5.025	5.012	5.562	4.83	5.205	5.014
7,8-Dehydro-3,4-dihydro-beta-ionol	1.0555	0.897	3.48e-05	0.0001795	4.393	4.729	4.49	4.556	4.568	4.394	5.004	5.015	5.22	4.979	4.868	5.161
16b-Hydroxystanozolol	1.0442	0.897	0.008944	0.01467	5.048	5.787	5.715	5.591	5.535	5.336	5.413	6.337	6.504	6.226	5.979	6.343
Oleoside dimethyl ester	1.0935	0.8969	2.16e-05	0.0001138	4.856	5.113	4.758	5.033	4.8	4.925	5.281	5.664	5.49	5.432	5.519	5.487
8-Phenyltheophylline	0.9947	0.8966	0.003092	0.005987	4.627	5.043	4.595	4.883	4.732	4.691	5.12	5.492	4.778	5.464	5.459	5.553
Rotundone	1.1432	0.8964	1.14e-05	8.04e-05	5.125	5.309	5.169	5.186	5.247	5.127	5.767	5.77	5.911	5.748	5.534	6.033
3-(3-Amino-3-carboxypropyl)uridine	1.0375	0.8963	0.001722	0.003706	4.996	5.354	4.765	4.821	4.968	5.124	5.816	5.793	5.222	5.333	5.782	5.558
Glycerol 1-(5-hydroxydodecanoate)	1.0028	0.8962	0.003398	0.006347	4.257	4.966	4.822	4.972	4.789	4.892	5.044	5.454	5.039	5.466	5.443	5.574
MJDBISSN00000003	1.2507	0.8961	4.53e-06	3.8e-05	6.046	5.971	6.256	6.384	6.427	6.225	7.029	6.834	6.936	6.867	6.937	7.034
Tyrosol	1.2477	0.8957	4.79e-05	0.0002272	6.033	6.446	6.111	6.656	6.275	6.552	6.978	7.077	6.956	7.16	7.152	7.18
Clopidogrel carboxylic acid	1.2459	0.8953	1.6e-05	9.2e-05	6.102	6.439	6.089	6.271	5.992	6.409	6.85	7.122	6.729	6.954	6.973	7.036
Dopamine 4-sulfate	1.1418	0.8952	1.15e-05	7.19e-05	5.189	5.264	5.132	5.349	5.338	4.883	5.871	5.783	5.772	5.69	5.851	5.838
Picolinamide	1.0227	0.8951	0.0006353	0.001638	4.522	4.864	4.565	4.763	4.304	4.475	5.024	5.376	4.91	5.002	5.128	5.276
11-Epi-PGF2a	1.1974	0.895	1.09e-07	3.4e-06	5.363	5.52	5.493	5.436	5.392	5.493	5.951	6.101	6.048	6.157	6.036	6.234
Monoglucuronylglycyrrhetinic acid	1.0519	0.8949	0.001461	0.0031	5.022	4.859	5.046	4.979	5.152	4.412	5.378	5.642	5.451	5.514	5.203	5.745
5-p-Coumaroylquinic acid	1.0301	0.8947	0.0001615	0.0005167	4.405	4.683	4.251	4.561	4.301	4.461	4.725	5.11	5.076	4.853	5.03	5.006
Tyramine glucuronide	1.0787	0.8942	1.1e-05	7.85e-05	4.408	4.684	4.499	4.681	4.418	4.632	4.912	5.12	5.053	5.112	5.203	5.162
Midodrine	1.0207	0.8938	8.65e-05	0.0003499	4.149	4.322	4.284	4.272	4.226	3.987	4.568	4.688	4.6	4.87	4.602	4.916
Cajanol	1.293	0.8937	2.73e-05	0.0001351	6.66	6.702	6.574	6.715	6.473	6.543	7.474	7.501	6.901	7.44	7.574	7.492
7Z,10Z-Hexadecadienoic acid	1.2272	0.8932	1.18e-05	7.29e-05	5.546	5.948	5.913	6.04	5.875	5.91	6.447	6.602	6.391	6.608	6.652	6.747
N-(2,3-dimethylphenyl)-2-(4-morpholin-4-ylphenyl)imidazo[1,2-a]pyrazin-3-amine	1.1309	0.8926	3.26e-06	3.28e-05	4.783	5.074	4.679	4.964	4.765	4.818	5.364	5.432	5.443	5.444	5.381	5.514
L-Menthyl (R,S)-3-hydroxybutyrate	1.1852	0.8925	2.92e-07	6.17e-06	5.13	5.37	5.191	5.191	5.273	5.268	5.858	5.872	5.823	5.737	5.882	6.034
7,8-Dihydroneopterin	1.0955	0.8925	0.0001562	0.0005495	4.708	5.049	4.656	4.765	4.911	5.208	5.524	5.498	5.536	5.313	5.339	5.617
7-(3-((4-Iodophenylsulfonyl)amino)bicyclo(2.2.1)hep-2-yl)-5-heptenoic acid	1.1408	0.8922	8.36e-05	0.0003129	5.27	5.312	5.312	5.243	5.118	5.022	5.837	5.899	5.454	5.882	6.106	5.882
Supidimide	1.0238	0.8918	0.0006742	0.001707	4.483	4.49	4.343	4.555	4.033	4.665	4.715	4.836	5.096	5.088	4.973	5.084
Propoxur	1.1325	0.8916	1.7e-05	9.63e-05	4.78	4.815	4.75	4.506	4.735	4.492	5.144	5.27	5.429	5.166	5.164	5.323
2-Keto-3-deoxy-D-gluconic acid	1.0273	0.8916	0.003023	0.005868	4.854	4.782	5.175	4.698	5.127	4.335	5.48	5.488	5.006	5.487	5.446	5.581
Dyspropterin	1.168	0.8914	3.16e-05	0.0001506	5.175	5.392	5.142	5.173	5.363	5.576	6.079	5.944	6.039	5.743	5.816	6.075
4,5-seco-dopa	1.0446	0.8911	3.7e-05	0.0001872	4.066	4.487	4.115	4.32	4.112	4.198	4.63	4.706	4.818	4.725	4.668	4.839
Eupatilin	1.0307	0.891	0.000592	0.001544	4.084	4.723	4.457	4.356	4.438	4.662	4.876	4.892	4.994	5.032	4.93	5.265
Sobetirome	1.0822	0.8906	0.0009604	0.002194	4.761	5.243	4.788	5.15	4.753	5.002	5.237	5.674	5.263	5.656	5.745	5.767
Canesceol	1.1908	0.8904	1.85e-05	0.0001019	5.493	5.464	5.402	5.288	5.054	5.319	5.928	6.205	6.075	5.973	5.792	5.988
Asp Gly Phe	1.0711	0.8899	0.0003707	0.001064	4.699	4.681	4.532	4.776	4.741	4.317	5.18	5.459	5.145	5.213	4.854	5.325
L-beta-aspartyl-L-glutamic acid	1.0526	0.8899	0.0003008	0.0009052	4.226	4.708	4.509	4.338	4.393	4.69	4.873	5.012	4.987	5.012	4.962	5.337
Tambulin	1.0252	0.8898	0.0006695	0.001624	4.067	4.539	4.332	4.013	4.395	4.53	4.683	4.798	4.914	4.868	4.728	5.091
3'-Carbamoyl-[1,1'-biphenyl]-3-yl cyclohexylcarbamate	1.2191	0.8897	0.0005677	0.001422	5.814	5.96	5.856	6.491	6.457	6.068	7.04	6.837	6.725	6.986	7.105	6.499
Dihydrobiopterin	1.1433	0.8897	5.03e-06	4.05e-05	4.92	4.881	4.744	4.711	4.715	4.779	5.546	5.338	5.515	5.156	5.389	5.371
Bioepiderm	1.0546	0.8896	9.67e-05	0.0003784	4.036	4.435	4.327	4.504	4.302	4.415	4.646	4.962	4.871	4.82	4.924	5.027
Dexamethasone acetate	1.1327	0.8895	4.24e-05	0.0001872	4.9	5.12	4.738	5.02	4.911	4.965	5.353	5.632	5.491	5.575	5.431	5.853
2-[(2R)-2-Aminopropyl]-5-hydroxybenzoic acid	1.2016	0.8894	0.000362	0.001042	5.536	5.96	5.458	6.112	5.617	6.14	6.385	6.599	6.322	6.563	6.704	6.58
Clomipramine	0.9939	0.8889	0.003804	0.007139	4.078	4.818	4.29	4.677	4.492	4.431	4.64	5.268	4.859	5.059	5.007	5.304
Vestitone	1.0554	0.8886	0.001077	0.002517	4.514	5.016	4.44	4.571	4.678	4.743	5.407	5.451	4.837	5.077	5.371	5.322
DG(18:1(9Z)-O(12,13)/0:0/16:0)	1.1845	0.8885	2.78e-05	0.0001528	5.057	5.255	5.258	5.15	5.472	5.407	5.928	5.665	5.873	6.008	6.154	5.936
5-Amino-6-ribitylamino uracil	1.1065	0.8883	1.03e-05	7.48e-05	4.569	4.639	4.393	4.653	4.241	4.424	5.038	5.032	5.101	4.98	5.028	5.128
Austdiol	1.0725	0.888	0.0005392	0.001364	4.607	4.635	4.618	4.602	4.616	4.6	5.336	5.432	4.727	5.245	5.445	4.983
Hippuryl-L-arginine	1.0142	0.8879	0.005181	0.009318	4.71	4.997	4.674	4.958	4.63	4.203	5.354	5.444	5.009	5.437	4.86	5.623
Jasmolone	1.2683	0.8875	1.57e-06	1.8e-05	5.524	5.739	5.817	5.67	5.792	5.822	6.207	6.545	6.527	6.433	6.425	6.578
Modrefen	1.1782	0.8875	8.34e-07	1.33e-05	4.784	5.049	4.832	4.99	4.932	4.988	5.599	5.551	5.362	5.578	5.579	5.652
6-Thioxanthine 5'-monophosphate	1.138	0.8872	6.9e-05	0.0002694	5.053	4.95	4.97	4.792	4.743	4.597	5.563	5.593	5.388	5.399	5.224	5.643
Phenacetin	1.1768	0.8871	4.53e-06	4.12e-05	4.877	5.105	4.947	5.206	4.96	4.835	5.536	5.602	5.482	5.69	5.674	5.757
Tricycloekasantalol	1.0068	0.8871	0.0008036	0.001973	4.128	4.267	4.017	4.216	3.969	4.155	4.372	4.873	4.41	4.585	4.674	4.989
Butyryl-L-carnitine	1.1193	0.8869	0.0009748	0.002307	5.237	5.065	5.055	5.046	4.958	4.938	5.335	5.447	5.857	6.004	6.086	5.438
Zaleplon	1.1185	0.8869	0.0001086	0.0004129	4.603	5.06	4.689	4.684	4.64	4.92	5.63	5.249	5.373	5.266	5.229	5.495
Niazimin A	1.0771	0.8869	0.001827	0.003755	5.13	5.268	4.855	4.792	4.766	4.869	5.399	6.036	5.12	5.631	5.695	5.581
4,1-Benzoxazepine	1.2406	0.8865	2.78e-06	2.7e-05	5.327	5.649	5.287	5.657	5.397	5.568	6.208	6.243	6.023	6.201	6.202	6.225
Arginyl-glycyl-aspartic acid	1.0276	0.8865	0.0004943	0.001276	4.469	4.425	4.018	4.281	3.841	4.326	4.818	4.878	4.702	4.829	4.635	4.748
Cyasterone	1.1916	0.8861	7.42e-07	1.08e-05	5.022	5.095	4.879	5.116	4.792	4.955	5.574	5.634	5.711	5.532	5.57	5.684
DG(9D3/9D3/0:0)	1.2069	0.8856	0.0004949	0.00134	5.591	5.607	5.604	5.726	5.848	6.101	6.087	6.256	6.653	6.753	6.826	6.351
3-Aminopyrazin-2-ol	1.0883	0.8856	0.0004771	0.001301	4.369	4.591	4.529	4.943	4.661	4.833	5.059	5.415	5.196	5.412	5.458	4.991
Muramic acid	1.111	0.8854	2.55e-06	2.53e-05	4.295	4.454	4.303	4.458	4.234	4.354	4.729	4.926	4.99	4.969	4.83	5.032
(Z)-3-Oxo-2-(2-pentenyl)-1-cyclopenteneacetic acid	1.0653	0.8853	7.63e-05	0.0003189	4.01	4.367	4.241	4.271	4.211	4.192	4.801	4.795	4.756	4.798	4.446	4.969
13-Hydroxyhexadecanoic acid	1.3379	0.8846	7.23e-09	5.5e-07	5.987	6.072	6.03	6.171	5.941	6.1	6.854	6.857	6.884	6.746	6.761	6.933
LysoPA(18:1(9Z)/0:0)	1.2287	0.8846	0.0002268	0.0006766	5.792	5.216	5.794	5.762	5.437	5.295	6.283	6.302	6.565	6.234	6.029	6.228
9-Oxo-nonanoic acid	1.1491	0.8846	2.11e-06	2.23e-05	4.513	4.792	4.561	4.582	4.516	4.761	5.153	5.293	5.202	5.19	5.139	5.368
9Z-Heptadecenoic acid	1.1893	0.8844	3.09e-06	3.18e-05	4.886	5.057	5.06	4.983	4.677	4.907	5.535	5.53	5.503	5.672	5.489	5.702
Phenyl-Alanine	1.1139	0.8844	2.53e-05	0.000128	4.26	4.554	4.249	4.681	4.498	4.666	5.084	5.013	5.085	5.022	5.111	5.108
2-Hydroxyacorenone	1.0933	0.8842	1.85e-07	4.65e-06	4.009	4.103	4.03	4.028	4.026	4.03	4.489	4.508	4.605	4.614	4.464	4.72
Beta-tyvelose	1.2566	0.8834	0.0006766	0.001638	5.984	6.057	6.078	6.345	6.317	6.367	7.534	6.747	6.79	6.919	6.638	7.421
Dimethyl adipate	1.11	0.8831	0.005164	0.009113	4.973	5.443	5.233	5.646	5.058	4.88	5.594	6.07	5.28	6.112	6.092	6.215
Trehalose	1.2399	0.883	0.002447	0.004799	5.82	5.799	6.042	6.501	6.721	6.739	7.429	7.179	6.773	7.158	7.249	6.814
Xylobiose	1.0979	0.8829	0.0001012	0.0003903	4.203	4.612	4.478	4.479	4.177	4.418	4.926	4.931	4.715	5.069	5.101	5.129
2,3-Dihydroxytoluene	1.1575	0.8828	3.78e-05	0.0001727	4.729	5.002	4.657	4.987	4.555	4.81	5.408	5.563	5.228	5.401	5.367	5.585
Inhibitor 50	1.1478	0.8827	7.11e-05	0.0002755	4.626	5.072	4.783	4.879	4.56	4.809	5.159	5.382	5.495	5.445	5.431	5.632
Vanilloyl glucose	1.0355	0.8827	0.007512	0.01258	4.393	4.42	4.404	4.799	4.401	4.99	5.867	5.033	4.889	4.907	5.156	5.199
N,N-Didesmethyltramadol	1.2006	0.8823	3.87e-05	0.0001755	5.214	5.426	4.812	5.13	4.975	5.066	5.687	5.864	5.942	5.722	5.647	5.851
(1S,2S,4S,5S)-2,4,7-Thujanetriol 4-glucoside	1.1422	0.8819	8.15e-05	0.0003078	4.633	4.99	4.715	4.759	4.584	4.557	5.337	5.404	5.392	5.069	5.209	5.603
13-hydroxyoctadecanoic acid	1.0937	0.8816	0.00176	0.003779	4.267	5.031	4.747	5.04	4.587	4.926	5.182	5.439	5.107	5.564	5.483	5.662
Docosanedioic acid	1.2198	0.8814	0.000106	0.0004041	5.026	5.577	5.028	5.534	5.598	5.395	5.985	5.997	5.999	6.229	6.107	6.166
DG(2:0/0:0/18:3(10,12,15)-OH(9))	1.2047	0.8813	0.0001841	0.0005725	5.408	5.453	5.023	5.445	5.265	5.425	5.919	6.175	5.927	6.335	6.299	5.681
3-Anilinoalanine	1.1735	0.8813	9.11e-06	6.09e-05	4.866	4.81	4.601	4.759	4.439	4.814	5.245	5.338	5.474	5.344	5.251	5.449
Catechin 3'-glucuronide	1.0829	0.881	0.001398	0.002989	4.692	4.918	4.521	4.497	4.451	4.757	5.726	5.433	5.004	5.313	4.887	5.24
Serylhydroxyproline	1.1271	0.8809	3.54e-07	7.39e-06	4.103	4.305	4.095	4.219	4.138	4.22	4.681	4.71	4.85	4.71	4.667	4.855
(3E,6Z)-3,6-Nonadien-1-ol	1.0389	0.8806	0.001001	0.002358	4.02	4.326	4.123	4.51	4.113	3.944	4.457	4.849	4.461	4.86	4.879	4.928
1-beta-D-Arabinofuranosyl-5-fluorocytosine	1.0427	0.8805	0.0002772	0.0008516	3.983	4.056	3.993	3.999	4.013	3.957	4.311	4.629	4.244	4.468	4.809	4.795
Sakuranetin	1.0662	0.8803	0.001183	0.002721	4.374	4.727	4.196	4.219	4.376	4.595	5.242	5.24	4.642	4.791	5.179	4.991
MG(0:0/10:0/0:0)	1.2274	0.8802	8.78e-07	1.2e-05	4.947	5.081	4.909	5.214	4.903	5.001	5.607	5.772	5.758	5.602	5.596	5.814
Cytidine	1.1257	0.8796	0.0006175	0.001597	4.615	4.676	4.759	4.963	4.859	4.72	5.204	5.644	5.348	5.626	5.72	4.957
Prostaglandin F-1-alpha	1.2647	0.8794	1.86e-07	4.65e-06	5.082	5.359	5.104	5.276	5.103	5.193	5.867	5.784	6.017	5.925	5.846	5.94
3-hydroxyheptanoic acid	1.2038	0.8794	2.94e-07	6.18e-06	4.683	4.807	4.699	4.867	4.653	4.716	5.303	5.507	5.402	5.285	5.314	5.518
Tyrosyl-Glutamine	1.2272	0.8792	3.02e-08	1.34e-06	4.802	4.937	4.864	4.761	4.684	4.821	5.477	5.463	5.561	5.508	5.375	5.455
Pretyrosine	1.1949	0.8791	9.84e-05	0.0003818	4.926	5.279	4.614	5.288	4.917	5.127	5.669	5.828	5.587	5.778	5.728	5.707
Gibberellin A4	1.2493	0.879	8.83e-06	6.65e-05	4.894	5.382	5.326	5.211	5.294	5.37	5.794	6.033	5.867	6.01	6.036	6.068
L-beta-aspartyl-L-phenylalanine	1.2822	0.8782	1.04e-06	1.5e-05	5.139	5.399	5.238	5.557	5.492	5.268	6.171	6.089	6.141	5.982	6.071	6.092
LysoPE(20:5(5Z,8Z,11Z,14Z,17Z)/0:0)	1.2981	0.8779	2.86e-06	2.75e-05	5.246	5.501	5.581	5.829	5.621	5.577	6.339	6.277	6.462	6.297	6.274	6.344
Pyrroline hydroxycarboxylic acid	1.1809	0.8775	6.36e-05	0.0002803	4.884	4.922	4.599	4.789	4.468	4.788	5.227	5.251	5.456	5.3	5.521	5.671
Retaspimycin	1.0571	0.8774	0.005821	0.01005	4.981	4.589	4.73	4.145	4.669	4.851	5.809	5.163	5.093	5.621	5.342	4.847
Harmalol	1.1332	0.8773	2.91e-05	0.0001417	4.091	4.387	4.257	4.582	4.492	4.306	5.085	4.996	5.022	4.773	4.895	5.004
(S)-2-Methyl-1-butanol O-beta-D-Glucopyranoside	1.1867	0.8769	2.01e-05	0.0001079	4.604	4.666	4.709	4.997	4.663	4.7	5.41	5.458	5.482	5.226	5.152	5.589
2-Carboxy-5,7-dimethyl-4-octanolide	1.1178	0.8767	8.44e-05	0.0003441	4.154	4.371	4.096	4.364	4.391	4.187	4.62	4.784	4.9	4.792	4.866	5.199
2-(3-Carboxy-3-aminopropyl)-L-histidine	1.2701	0.8752	5.34e-06	4.66e-05	5.207	5.274	5.143	5.186	5.134	5.232	5.965	6.025	5.823	6.107	6.111	5.59
3,4-Dihydroxymandelic Acid	1.1326	0.8752	1.55e-07	4.17e-06	3.954	4.151	4.019	4.053	3.918	4.005	4.579	4.477	4.608	4.635	4.69	4.552
MG(a-13:0/0:0/0:0)[rac]	1.3429	0.8746	1.31e-08	7.66e-07	5.542	5.617	5.527	5.44	5.442	5.539	6.355	6.372	6.353	6.222	6.158	6.393
Inulobiose	1.3072	0.8746	0.001292	0.002923	5.638	5.844	5.924	6.326	6.709	6.341	7.31	6.963	6.631	7.151	7.267	6.73
Uniconazole P	1.1056	0.8743	0.0001098	0.0004166	3.763	4.384	4.189	4.14	4.055	4.252	4.882	4.607	4.797	4.651	4.642	4.768
MG(13:0/0:0/0:0)	1.289	0.8742	8.57e-07	1.19e-05	5.283	5.346	5.086	5.38	5.025	5.25	6.01	6.052	6.057	5.812	5.921	6.031
(1R,2R,4S)-p-Menthane-1,2,8-triol 8-glucoside	1.2711	0.8738	0.0003579	0.0009855	5.763	5.845	5.454	5.732	5.577	5.288	6.663	6.678	5.874	6.305	6.634	6.368
Avocadyne	1.3709	0.8736	2.1e-09	2.54e-07	5.57	5.72	5.693	5.758	5.55	5.703	6.444	6.537	6.492	6.524	6.402	6.518
Cimetidine	1.2456	0.8736	2.68e-06	2.9e-05	4.653	4.923	4.714	5.096	4.873	4.937	5.694	5.533	5.451	5.589	5.629	5.522
Cycloartomunoxanthone	1.228	0.8736	1.3e-07	3.75e-06	4.652	4.881	4.612	4.581	4.599	4.592	5.396	5.267	5.257	5.343	5.354	5.339
Glucosyl (2E,6E,10x)-10,11-dihydroxy-2,6-farnesadienoate	1.2232	0.8735	1.91e-06	2.09e-05	4.744	4.616	4.793	4.663	4.454	4.734	5.456	5.263	5.462	5.175	5.291	5.41
Beta-D-galactosyl	1.1729	0.8728	0.0001141	0.000393	4.512	4.356	4.719	4.567	4.802	4.696	5.639	5.035	5.222	5.255	5.13	5.403
N-Myristoyl Glutamine	1.0762	0.8728	0.001732	0.00358	4.381	4.258	4.222	4.752	4.196	3.835	4.748	4.573	5.083	5.07	4.882	5.027
Ethosuximide	1.1924	0.8726	3.43e-05	0.0001606	4.483	4.623	4.373	4.719	4.602	4.706	5.407	5.25	4.943	5.13	5.347	5.441
Tyrosyl-Cysteine	1.1609	0.8726	7.42e-07	1.21e-05	4.141	4.219	4.149	4.287	4.075	3.951	4.708	4.73	4.727	4.84	4.64	4.8
4-(2,6,6-Trimethyl-1-cyclohexenyl)-2-butanol	1.2455	0.8725	9.95e-05	0.0003555	4.936	5.241	4.959	5.428	5.248	5.176	6.185	5.705	6.22	5.772	5.723	5.915
11-Deoxycortisol-3-carboxymethyloxime	1.1889	0.8725	2.03e-05	0.0001091	4.586	4.671	4.418	4.656	4.323	4.702	5.123	5.448	5.028	5.177	5.225	5.349
N-Acetyllactosamine	1.0964	0.8725	0.00186	0.003951	4.388	4.723	4.29	4.801	4.293	4.234	4.977	5.18	4.807	5.362	4.805	5.503
D-Mannose 6-Phosphate	1.332	0.8724	5.34e-08	2.15e-06	5.317	5.447	5.213	5.385	5.414	5.428	6.252	5.989	6.077	6.167	6.235	6.194
Vacciniin	1.2216	0.8719	0.0004112	0.001101	5.232	5.353	5.005	5.308	4.932	4.999	6.149	6.127	5.49	5.912	5.536	6.143
Prostaglandin F1a	1.2649	0.8718	1.62e-06	1.84e-05	5.088	5.073	4.776	4.789	4.98	4.927	5.548	5.715	5.514	5.687	5.693	5.832
N-Myristoyl Threonine	1.1391	0.8714	0.0002494	0.0007845	4.392	4.36	4.476	4.237	4.174	4.249	4.804	5.334	4.781	5.227	4.833	4.735
Diethyl Phthalate	1.2366	0.8713	1.42e-07	3.96e-06	4.535	4.694	4.589	4.689	4.549	4.678	5.324	5.129	5.381	5.296	5.263	5.437
Dopamine	1.1636	0.8705	0.001387	0.003096	4.673	4.772	4.802	4.643	5.087	5.015	6.005	5.936	5.243	5.327	5.615	5.177
Xanthurenate-8-O-beta-D-glucoside	1.2447	0.8704	3e-06	2.85e-05	4.916	4.874	4.628	4.964	4.568	4.697	5.467	5.59	5.375	5.513	5.401	5.57
1-Hydroxycarvedilol	1.1972	0.8704	0.0002347	0.0006945	4.603	5.087	4.583	4.869	4.591	4.904	5.209	5.563	5.191	5.565	5.632	5.748
Coumatetralyl	1.1647	0.8704	1.57e-05	0.0001007	4.145	4.284	4.13	4.375	4.31	4.053	4.549	4.888	4.864	4.993	4.835	4.937
Amlodipine	1.1895	0.869	0.0003882	0.001048	4.678	5.118	4.672	4.917	4.394	4.804	5.433	5.768	5.321	5.328	5.268	5.774
(3s)-3-(Benzyloxy)-L-Aspartic Acid	1.3399	0.8688	6.54e-05	0.0002589	5.403	5.975	5.272	5.933	5.616	5.967	6.7	6.605	6.461	6.528	6.49	6.538
Halleridone	1.3128	0.8688	5.86e-05	0.0002376	5.249	5.622	5.149	5.7	5.149	5.709	6.246	6.401	6.058	6.159	6.359	6.276
1-(D-3-Mercapto-2-methyl-1-oxopropyl)-L-proline	1.0335	0.8686	0.005584	0.009712	4.238	4.676	3.968	4.218	3.524	3.957	4.542	4.83	4.856	4.703	4.427	4.943
Gallein	1.1897	0.868	0.001107	0.002463	4.848	5.229	4.676	4.981	4.363	5.311	5.511	5.84	5.445	5.453	5.808	5.821
P-Anisic Acid	1.0404	0.867	0.003769	0.006929	3.631	4.007	3.642	4.047	3.846	4.101	4.064	4.732	4.042	4.602	4.721	4.683
Saxitoxin	1.2375	0.8668	2.06e-07	4.97e-06	4.371	4.605	4.411	4.623	4.313	4.496	5.158	5.103	5.214	5.102	5.167	5.197
Furanofukinin	1.3432	0.8665	3.25e-07	6.46e-06	4.993	5.193	5.343	5.394	5.274	5.345	5.942	6.089	6.104	6.139	5.997	6.134
4-Hydroxymandelonitrile	1.1359	0.8661	1.16e-05	7.22e-05	3.812	4.172	3.817	3.981	3.844	3.786	4.46	4.588	4.349	4.457	4.52	4.656
Benzoylnorecgonine	1.2555	0.8659	6.52e-05	0.0002847	4.962	4.44	4.946	5.112	5.138	4.682	5.764	5.548	5.679	5.678	5.594	5.553
Castavinol	1.2178	0.8659	0.0002514	0.000789	4.664	4.775	4.695	5.063	4.757	4.599	5.612	5.652	5.339	5.719	5.666	4.986
Neoisoastilbin	1.3016	0.8651	6.49e-05	0.0002578	5.248	5.478	5.154	5.142	5.031	5.42	6.47	6.148	5.872	5.962	5.765	6.165
Kainic acid	1.2137	0.8651	2.32e-05	0.0001347	4.486	4.328	4.439	4.533	4.374	4.235	5.065	5.41	5.021	4.95	4.853	5.211
1-Nitro-5,6-dihydroxy-dihydronaphthalene	1.248	0.8648	4.78e-07	8.16e-06	4.408	4.663	4.451	4.653	4.39	4.416	5.153	5.245	5.102	5.26	5.13	5.31
1,2-Dihydroxy-3,4-epoxy-1,2,3,4-tetrahydronaphthalene	1.2302	0.8647	5.38e-05	0.0002228	4.262	4.61	4.569	4.987	4.521	4.743	5.398	5.193	5.256	5.447	5.283	5.445
Lysophosphatidylcholine	1.1103	0.8646	0.003098	0.005849	4.698	4.508	3.655	4.432	4.584	4.644	5.124	4.868	5.1	4.978	5.478	5.125
Zofenopril	1.278	0.8639	9.25e-06	6.16e-05	4.879	5.057	4.785	4.793	4.592	4.87	5.648	5.81	5.305	5.534	5.66	5.58
Nebularine	1.1549	0.8636	0.006901	0.01168	4.388	4.381	4.754	5.069	5.477	5.601	5.879	5.747	5.508	5.83	5.935	5.456
Racemetirosine	1.1513	0.8636	1.3e-05	8.76e-05	3.926	3.845	3.868	4.129	3.837	3.793	4.448	4.345	4.463	4.693	4.443	4.706
Bellidifolin	1.1052	0.8635	0.00171	0.003551	4.475	4	4.071	4.341	4.049	4.148	4.969	4.683	4.618	5.244	5.148	4.388
TIARAMIDE	1.2234	0.8629	5.25e-05	0.0002189	4.839	4.76	4.376	4.477	4.328	4.368	5.225	5.256	5.021	5.238	5.471	5.252
6-Aminomethyl-3-methyl-4H-1,2,4-benzothiadiazine 1,1-dioxide	1.3296	0.8628	2.07e-08	1.06e-06	4.867	4.998	4.88	4.895	4.804	5.052	5.814	5.656	5.758	5.69	5.59	5.677
Crocin 5	1.1839	0.8627	0.0008525	0.001985	4.721	4.927	4.512	4.869	4.438	4.17	5.511	5.459	5.359	5.39	4.836	5.481
Monocrotaline	1.191	0.8625	0.000219	0.0007105	4.315	4.886	4.422	4.256	4.055	4.407	5.263	4.896	5.144	5.071	5.011	5.154
Luprostiol	1.3531	0.8619	2.28e-05	0.0001183	5.595	5.616	5.186	5.288	5.281	5.432	6.253	6.553	5.88	6.204	6.332	6.369
15-Hydroxyleptocarpin	1.1668	0.8619	0.0005787	0.001446	3.803	4.746	4.43	4.491	4.292	4.497	4.882	5.262	4.984	5.154	5.018	5.161
D-Galactose 1-Phosphate	1.3073	0.8615	5.54e-05	0.0002517	5.111	5.296	4.913	5.172	4.89	5.097	5.813	6.105	5.422	5.925	6.066	6.05
3,4-Dihydroxyphenylacetaldehyde	1.2139	0.861	3.37e-05	0.0001756	4.197	4.589	4.259	4.295	4.137	4.43	5.147	5.165	4.715	4.904	5.044	5.114
4-Hydroxybenzoyl glucose	1.1161	0.8605	0.0005417	0.001369	3.805	4.2	3.942	3.701	3.886	4.198	4.987	4.679	4.353	4.57	4.349	4.638
Piromelatine	1.2904	0.8604	9.02e-06	6.74e-05	4.612	4.989	4.586	4.859	4.606	4.832	5.566	5.572	5.223	5.632	5.478	5.629
Glucoalyssin	1.3096	0.8594	0.0002012	0.0006122	5.453	4.999	5.218	4.564	4.81	5.235	5.909	5.603	5.871	6.02	5.995	5.842
3,5,6-Trihydroxy-5-(hydroxymethyl)-2-methoxy-2-cyclohexen-1-one	1.2603	0.8591	0.0006615	0.001683	5.074	5.403	4.67	5.077	4.701	4.937	5.848	5.923	5.172	5.897	5.984	5.936
Libenzapril	1.2681	0.8585	3.95e-06	3.46e-05	4.398	4.723	4.328	4.55	4.362	4.565	5.137	5.393	5.033	5.197	5.287	5.319
Cefroxadine	1.2764	0.8578	0.0002862	0.0008721	5.114	4.608	4.923	4.378	4.965	4.786	5.392	5.855	5.526	5.707	5.808	5.257
Ajugol	1.174	0.8575	0.006522	0.01111	4.928	5.189	4.399	4.936	4.37	4.81	5.132	6.049	4.854	5.855	5.713	5.787
1-(2-Furanylmethyl)-1H-pyrrole	1.222	0.8573	5.06e-05	0.0002135	4.043	4.353	4.033	4.486	4.071	4.605	5.008	4.974	4.878	4.947	5.062	4.98
Cyclo(Leu-Phe)	1.2863	0.8565	2.93e-05	0.0001423	4.799	4.866	4.712	4.872	4.283	4.393	5.348	5.471	5.55	5.374	5.391	5.47
Quercetin 3-galactoside	1.0902	0.856	0.03145	0.04469	5.064	5.077	4.88	5.433	4.778	4.365	5.658	4.743	5.552	6.514	6.702	5.406
Trans-p-Menthane-1,7,8-triol 8-glucoside	1.3517	0.8559	0.000448	0.00118	5.665	5.731	5.134	5.614	5.241	5.318	6.495	6.764	5.721	6.258	6.583	6.394
L-Aspartic acid	1.3066	0.8556	1.75e-05	9.82e-05	4.705	4.799	4.805	4.962	4.441	4.724	5.72	5.548	5.775	5.272	5.527	5.394
Isopentyl gentiobioside	1.085	0.8555	0.01291	0.02027	4.858	4.125	3.599	4.768	4.441	4.525	4.742	4.876	5.088	4.943	5.794	5.321
Eriojaposide A	1.0424	0.855	0.02444	0.03608	3.832	4.57	4.103	4.423	4.063	4.311	4.416	4.551	5.568	4.215	5.517	5.326
LysoPS(18:0/0:0)	1.395	0.8544	3.5e-06	3.17e-05	4.959	5.193	5.005	5.47	5.52	5.365	6.187	6.144	6.11	6.151	6.16	6.131
(5Z,8Z,13E,15S)-11,12,15-Trihydroxyicosa-5,8,13-trienoylcarnitine	1.2524	0.8544	0.002302	0.004567	4.523	4.819	5.054	5.333	5.587	5.105	6.251	5.713	6.129	5.321	5.944	6.247
LysoPE(20:4(8Z,11Z,14Z,17Z)/0:0)	1.1138	0.8542	0.01283	0.02034	3.996	4.725	3.657	4.803	4.937	5.086	5.066	5.325	5.617	4.941	5.41	5.491
D-myo-Inositol 3-phosphate	1.1893	0.8538	0.0001607	0.0005146	4.307	4.426	3.848	3.789	3.934	4.056	4.662	4.946	4.582	4.754	4.706	4.88
5-Amino-3-[(2E)-2-(3,5-Dimethyl-2-oxocyclohexylidene)ethyl]-5-Oxopentanoic Acid	1.1458	0.8538	0.0004325	0.001202	3.649	4.211	3.673	4.125	3.765	3.918	4.293	4.7	4.282	4.697	4.632	4.731
2-Hydroxyphenethylamine	1.2487	0.8537	2.44e-05	0.000139	3.976	4.379	4.059	4.565	4.233	4.378	4.897	4.973	4.855	5.079	5.062	5.107
Multinoside A	1.1232	0.8534	0.03499	0.04968	4.998	5.237	5.621	5.111	4.977	5.137	5.885	4.952	5.969	6.821	7.301	5.488
2-[(Tetrahydrofurfuryl)oxy]ethanol	1.3111	0.8532	7.63e-10	1.38e-07	4.281	4.446	4.366	4.48	4.357	4.359	5.07	5.136	5.154	5.118	5.131	5.199
Sonchuside C	1.3332	0.8531	4.55e-07	7.88e-06	4.59	4.72	4.605	4.37	4.652	4.789	5.546	5.402	5.407	5.265	5.424	5.459
2-Amino-4-oxo-6-(1',2'-dioxoprolyl)-7,8-dihydroxypteridine	1.0524	0.8526	0.04251	0.05906	4.311	4.324	4.312	4.424	4.522	4.457	5.702	5.33	4.337	5.666	5.885	3.986
Methionyl-Serine	1.3581	0.8525	2.8e-05	0.0001378	5.079	5.208	5.009	4.95	5.345	4.648	5.91	5.938	5.689	5.787	6.2	5.948
Glucosyl (E)-2,6-Dimethyl-2,5-heptadienoate	1.1999	0.8525	0.0009911	0.002339	4.609	4.613	4.221	4.318	4.241	4.186	5.321	5.318	4.554	4.806	5.414	5.307
Tsangane L 3-glucoside	1.252	0.8522	0.0004567	0.001198	4.771	4.557	4.51	4.563	4.346	3.965	5.205	4.8	5.447	5.269	5.138	5.484
Diethylpropion	1.2795	0.852	5.55e-06	4.32e-05	4.152	4.18	4.299	4.593	4.573	4.394	5.227	4.993	5.081	5.104	5.085	5.246
(-)-Wikstromol	1.1756	0.8513	0.00348	0.006479	3.869	4.292	4.177	4.371	4.372	4.029	5.194	4.966	4.115	5.156	5.257	4.811
27-Nor-5b-cholestane-3a,7a,12a,24,25-pentol	1.3183	0.851	2.3e-06	2.35e-05	4.391	4.419	4.402	4.386	4.4	4.384	5.086	5.109	5.529	4.951	5.116	5.207
6-Methoxymellein	1.2788	0.8509	1.96e-05	0.0001185	4.175	4.473	4.19	4.62	4.109	4.558	5.251	5.151	4.935	5.11	5.063	5.191
4-Hydroxybenzyl Alcohol	1.1627	0.8506	0.0002364	0.0006981	3.633	4.088	3.823	4.002	3.454	3.913	4.444	4.715	4.289	4.391	4.406	4.697
Anisatin	1.2515	0.8484	0.0005881	0.001536	4.529	4.567	4.585	4.737	4.763	3.826	5.644	5.148	5.124	5.362	5.388	5.162
Olopatadine	1.3275	0.8483	2e-05	0.0001209	4.318	4.775	4.611	4.706	4.738	4.561	5.598	5.513	5.407	5.62	5.48	5.045
13-Methylmyristic acid	1.3191	0.8478	1.2e-07	3.43e-06	4.399	4.395	4.148	4.373	4.1	4.277	5.028	5.03	5.147	4.986	5.085	5.027
Androstanediol	1.3447	0.8469	4.18e-06	3.58e-05	4.421	4.475	4.485	4.397	4.843	4.829	5.427	5.258	5.487	5.338	5.511	5.389
Acetylshikonin	1.3088	0.8467	0.001909	0.004035	5.716	5.396	4.718	5.17	4.868	4.927	6.148	5.941	5.317	6.232	6.394	6.331
Kaempferol	1.1574	0.8463	0.02649	0.03879	4.917	5.344	4.836	5.152	4.742	4.906	5.677	4.805	5.768	6.603	7.076	5.401
Neoacrimarine G	1.3266	0.8461	0.0001053	0.0004026	4.763	4.859	4.676	4.464	5.01	4.244	5.498	5.559	5.234	5.414	5.805	5.602
2,4-Quinolinediol	1.1868	0.8454	0.001139	0.002638	4.122	4.227	3.948	4.506	3.774	3.84	4.88	4.895	4.489	5.053	4.413	5.146
Fructose 1-phosphate	1.3784	0.845	3.77e-06	3.64e-05	4.875	4.985	4.499	4.739	4.586	4.751	5.646	5.686	5.317	5.634	5.612	5.752
Urolithin B 3-O-glucuronide	1.3171	0.8432	0.002547	0.004963	5.22	5.661	4.847	5.333	4.655	4.832	5.713	6.478	5.329	6.406	6.086	6.217
5-Hydroxyferulic acid	1.1657	0.8428	0.004704	0.008419	3.898	4.011	3.802	4.107	3.911	3.72	4.221	4.367	5.424	4.734	4.878	4.201
Indoleacrylic acid	1.2148	0.8424	0.0001156	0.000434	3.498	4.106	3.829	4.089	3.891	3.615	4.478	4.837	4.471	4.437	4.609	4.504
Inecalcitol	1.3015	0.8409	0.0008413	0.001963	4.68	4.223	4.235	4.269	4.083	4.007	4.892	4.739	5.734	5.033	4.938	4.989
Homoferreirin	1.3308	0.8401	0.0004332	0.001148	4.639	4.667	4.65	4.634	4.647	4.632	5.661	5.659	4.696	5.648	5.896	5.614
Norecasantalic acid	1.3683	0.84	4.67e-05	0.0002016	4.164	4.66	4.762	4.89	4.863	4.884	5.326	5.769	5.718	5.563	5.537	5.688
O-Phosphotyrosine	1.2573	0.84	0.001546	0.003247	4.599	4.806	3.906	4.74	3.903	4.634	4.973	5.612	5.024	5.294	5.431	5.318
7-Methylguanosine 5'-diphosphate	1.2115	0.8398	0.003813	0.006999	4.2	4.951	4.203	4.392	3.681	4.247	4.977	5.41	4.49	5.218	5.074	5.402
Glucoberteroin	1.2892	0.839	0.00017	0.0005377	4.306	4.232	4.215	4.199	4.213	4.198	4.66	4.728	5.149	5.395	5.442	4.855
Betavulgarin	1.1479	0.8385	0.01781	0.02694	4.081	5.25	4.092	4.076	4.089	4.074	5.226	5.735	4.138	5.096	5.07	5.339
Sesamolinol 4'-O-b-D-glucosyl (1->6)-O-b-D-glucoside	1.3496	0.8383	0.001737	0.003736	4.732	4.603	4.762	5.12	5.608	5.038	6.304	6.109	5.393	6.099	6.294	5.425
R-138727	1.3219	0.8383	7.83e-06	5.41e-05	4.267	4.222	4.304	4.194	3.738	4.13	4.902	4.88	5.155	4.919	4.94	4.856
6-Hydroxynorketamine	1.4685	0.8369	1.1e-07	3.41e-06	4.927	4.927	4.84	4.9	5.142	4.875	5.829	5.955	5.766	5.753	6.121	5.957
4-Imidazolone-5-propionic acid	1.3063	0.8363	9.73e-05	0.00038	4.172	4.437	4.241	4.36	3.649	4.283	4.97	4.871	5.254	4.924	4.885	5.158
5-(3,4-Dimethyl-5-pentylfuran-2-yl)pentanoylcarnitine	1.3289	0.8362	0.0001754	0.000552	4.507	4.447	4.266	4.879	4.564	4.1	5.123	4.96	5.367	5.555	5.639	5.365
[(3S,4S,5S,6R)-3,4,5-Trihydroxy-6-(hydroxymethyl)oxan-2-yl] octadec-9-enoate	1.4435	0.8357	0.0005926	0.001475	5.135	5.089	5.475	5.675	5.98	5.44	6.706	6.727	6.305	6.827	6.881	5.8
2-succinylbenzoate	1.4412	0.835	8.71e-05	0.0003509	4.705	5.423	4.551	5.319	4.94	5.357	6.216	6.063	5.872	6.063	5.995	6.071
Gly Asn Lys	1.4204	0.8346	5.49e-06	4.76e-05	4.737	4.671	4.633	4.541	4.805	4.563	5.456	5.727	5.442	5.711	5.903	5.252
2'-O-Methyladenosine	1.4327	0.8344	7.28e-05	0.0003085	4.836	5.107	4.941	5.235	4.454	5.147	5.85	6.278	6.019	5.86	5.56	6.051
Niacinamide	1.4367	0.8341	3.98e-05	0.0001973	4.619	4.837	4.769	5.284	4.836	5.094	5.975	6.109	5.71	6.127	5.882	5.49
Hydroxymatairesinol glucuronide 1	1.1834	0.834	0.01931	0.02916	4.039	4.581	4.644	4.537	4.296	4.424	5.74	5.489	4.523	5.853	5.973	4.225
(S)-alpha-Amino-4-carboxy-3-furanpropanoic acid	1.3514	0.8336	0.0006287	0.001549	5.283	4.882	4.387	4.763	4.481	4.512	5.771	5.584	5.024	5.771	5.926	5.885
Palmitoyl glucuronide	1.3834	0.8335	0.001169	0.002574	4.61	4.939	4.925	5.174	5.587	5.171	6.011	6.077	5.718	6.47	6.691	5.507
Ethylmethylacetic acid	1.4151	0.8332	3.71e-05	0.0001705	4.452	4.53	4.796	5.24	4.776	4.84	5.662	5.865	5.9	5.549	5.486	5.901
N-Feruloylglycyl-L-phenylalanine	1.333	0.8326	1.46e-05	9.55e-05	4.03	4.566	4.134	4.098	3.812	4.017	4.989	4.95	4.824	4.886	4.956	5.007
Cysteinyl-Phenylalanine	1.3171	0.832	2.08e-05	0.0001111	3.934	4.163	4.147	4.209	3.712	4.057	5.029	4.833	5.085	4.56	4.855	4.753
Nepetariaside	1.2545	0.8313	0.005026	0.008903	3.672	4.63	4.45	4.892	4.054	4.076	4.813	5.325	4.531	5.425	5.402	5.509
Cer(d18:0/20:4(6E,8Z,11Z,14Z)+=O(5))	1.3993	0.8311	0.0003743	0.001072	4.793	4.599	5.205	4.487	5.474	4.592	6.003	5.545	5.658	6.129	6.026	5.71
Indolapril	1.3669	0.8304	4.5e-05	0.0001957	4.144	4.422	4.333	4.465	4.153	4.656	5.168	5.173	4.917	5.28	5.296	5.685
Alpha-Methyl-m-tyrosine	1.3409	0.8291	0.0001204	0.0004107	3.812	3.89	4.452	4.426	4.649	4.415	5.252	5.008	5.146	5.063	5.181	5.282
N-Acetyl-7-O-acetylneuraminic acid	1.3681	0.8286	4.18e-06	3.91e-05	4.351	4.189	4.161	4.208	3.993	3.89	4.981	4.87	4.76	5.121	4.977	5.216
Mabioside D	1.2846	0.8286	0.0006609	0.001683	4.006	4.076	3.809	4.403	4.46	3.81	5.172	5.151	4.449	4.75	4.83	5.291
Mericitabine	1.3926	0.8277	3.67e-06	3.57e-05	4.158	4.542	4.45	4.136	4.027	4.11	4.995	5.173	4.962	5.159	5.255	5.169
Normetanephrine	1.5023	0.8261	2.93e-05	0.0001584	5.019	5.192	4.755	5.154	4.996	5.185	6.531	6.153	5.926	6.285	6.184	5.596
4-Fluorobenzoic acid	1.3031	0.8258	0.0002514	0.0007355	3.632	4.167	3.924	4.083	3.876	4.476	4.776	4.939	4.84	4.615	5.319	4.76
D-Malic acid	1.3446	0.8241	0.001543	0.003242	4.402	4.14	4.6	4.138	4.044	4.029	4.835	5.319	5.541	5.319	4.327	5.42
Lactarorufin A	1.5893	0.8239	7.91e-08	2.69e-06	5.113	5.08	5.381	4.99	5.218	5.204	6.101	6.268	6.405	6.178	6.186	6.468
Succinyldisalicylic acid	1.3342	0.8239	0.000428	0.001136	4.456	4.611	3.824	3.987	3.875	4.738	5.181	5.44	4.978	5.041	5.189	5.111
RESORCINOL MONOACETATE	1.2045	0.8236	0.00773	0.01312	3.245	4.341	3.254	4.486	3.812	4.619	4.648	4.965	4.73	4.759	4.884	4.858
Cuminaldehyde	1.4405	0.8228	8.56e-08	2.86e-06	4.088	4.116	4.315	4.376	4.444	4.396	5.26	5.103	5.244	5.162	5.225	5.284
4-(4-acetylpiperazin-1-yl)sulfonylbenzoic acid	1.4651	0.8211	4.61e-06	4.17e-05	4.477	4.631	4.537	4.801	4.11	4.457	5.586	5.523	5.652	5.242	5.46	5.438
(2S,3S,4S,5R)-3,4,5-Trihydroxy-6-sulfooxyoxane-2-carboxylic acid	1.5819	0.8208	2.98e-05	0.0001442	5.264	5.389	4.986	5.876	5.691	5.399	6.72	6.706	6.507	6.795	6.837	6.157
L-arogenate	1.2543	0.8201	0.002652	0.005291	3.676	4.32	4.009	4.366	4.232	3.005	4.775	4.798	4.821	4.911	4.601	4.88
Faropenem	1.3829	0.8189	2.48e-05	0.0001261	3.957	4.228	3.814	3.625	4.141	3.993	4.765	4.935	5.138	4.732	4.873	4.571
Damme	1.1737	0.8187	0.02383	0.03484	3.752	3.78	3.763	3.748	3.761	3.746	4.109	3.823	5.511	3.799	5.211	5.087
3,5-dihydroxy-4-(sulfooxy)benzoic acid	1.5831	0.8186	6.44e-05	0.0002562	5.361	5.189	4.917	5.913	5.818	5.49	6.85	6.67	6.519	6.771	6.888	6.229
DUMP	1.2888	0.8163	0.002689	0.005197	4.088	4.056	4.001	3.985	3.998	3.983	5.184	5.517	4.047	4.482	5.333	4.969
(S)-3-Octanol glucoside	1.3004	0.8154	0.0001753	0.0006024	3.135	3.852	3.684	4.083	3.552	3.738	4.345	4.681	4.504	4.391	4.424	4.693
Isoleucyl-thiazolidine	1.3145	0.8152	0.002494	0.005036	4.603	4.402	4.224	3.812	3.67	4.431	5.308	5.529	4.41	4.86	5.138	5.596
ACRL Toxin II	1.4544	0.8151	5.87e-07	9.19e-06	4.086	4.094	4.107	4.249	4.129	4.518	5.184	5.095	5.361	4.982	5.13	5.139
4-[(2R,5R)-5-(6-Aminopurin-9-yl)-3,4-dihydroxyoxolan-2-yl]butanamide	1.5133	0.8129	1.73e-06	1.93e-05	4.637	4.873	4.388	4.437	4.362	4.539	5.755	5.799	5.391	5.401	5.551	5.611
Cystinylglycine	1.3439	0.8127	0.0009364	0.002229	4.018	4.09	4.027	4.033	4.048	3.992	5.167	5.003	3.981	5.161	5.299	5.175
Tetrahydropapaveroline	1.2665	0.8127	0.0009915	0.002339	3.103	4.155	3.903	3.44	3.436	3.851	4.809	4.23	4.561	4.388	4.284	4.667
Afzelechin 7-apioside	1.3952	0.8123	0.0001819	0.0005672	4.189	4.598	3.853	4.005	3.922	4.496	5.566	5.224	4.925	5.04	4.825	5.272
Cholylsarcosine	1.4608	0.8122	0.0007728	0.001827	4.87	4.806	4.789	4.773	4.787	4.772	6.108	5.683	6.028	6.351	6.418	4.875
1-Ethylpiperidine	1.2495	0.8107	0.0007618	0.001891	3.634	2.927	3.973	3.155	3.481	3.282	4.328	3.929	4.371	4.258	4.058	4.283
LysoPA(16:0/0:0)	1.4606	0.8104	0.002798	0.005376	5.409	5.122	5.195	5.138	4.286	5.263	5.673	6.173	6.299	6.68	7.186	5.518
2-(Methylamino)benzoic acid	1.4911	0.8099	1.19e-06	1.5e-05	4.2	4.642	4.047	4.386	4.193	4.382	5.108	5.346	5.301	5.296	5.436	5.427
Quercetin 3-O-diglucoside	1.4105	0.8085	0.01503	0.02319	5.325	5.534	5.356	5.894	5.029	5.04	6.562	5.107	6.503	7.464	7.993	6.168
Glucoraphenin	1.3671	0.8066	0.01537	0.02361	5.386	4.811	5	4.254	4.268	4.612	5.35	6.383	6.257	6.245	6.531	4.355
Coenzyme B	1.1318	0.8066	0.04502	0.06218	3.196	3.268	3.205	5.012	3.226	4.942	4.655	4.503	5.15	4.597	4.257	5.167
Apramycin	1.385	0.8065	0.0002863	0.0008721	3.541	3.674	4.193	4.494	3.907	4.122	4.743	4.872	5.335	4.705	4.86	5.162
3,14-Dihydroxy-11,13-dihydrocostunolide	1.5662	0.806	1.16e-07	3.37e-06	4.547	4.457	4.467	4.228	4.508	4.535	5.314	5.584	5.656	5.429	5.452	5.746
Ugaxanthone	1.5619	0.8057	1.01e-06	1.32e-05	4.642	4.834	4.451	4.607	4.52	4.515	5.876	5.597	5.438	5.675	5.586	6.043
3-hydroxypentadecanoic acid	1.3908	0.8057	0.0003642	0.0009991	4	3.902	4.174	3.715	4.102	3.898	4.611	5.666	5.001	4.797	4.95	4.498
Moringyne	1.4659	0.8045	8.36e-05	0.0003129	4.637	4.57	4.031	4.071	3.978	4.484	5.348	5.455	4.866	5.275	5.411	5.68
15-Acetoxyscirpene-3,4-diol 4-O-a-D-glucopyranoside	1.3565	0.8043	0.00152	0.003203	3.993	4.021	4.004	3.989	4.002	3.987	5.114	5.674	4.051	4.679	5.206	5.108
D-Ribulose 5-Phosphate	1.6293	0.8042	2.44e-07	5.42e-06	4.635	4.788	4.919	4.909	4.914	5.215	6.204	5.974	5.999	6.143	6.286	5.929
Quercetin 3-O-(6'-malonyl-glucoside) 7-O-glucoside	1.1972	0.803	0.02862	0.04113	4.022	4.05	4.033	4.017	4.03	4.015	4.929	4.092	4.659	5.898	6.399	4.118
3-Isopropylmalic acid	1.3094	0.8022	0.001184	0.002597	3.768	3.672	3.553	3.661	3.539	3.76	5.151	3.983	4.825	4.559	3.987	4.859
Cefalotin	1.4639	0.8018	0.0005763	0.001441	4.785	4.97	4.14	4.461	4.055	4.267	5.438	5.976	4.831	5.762	5.772	5.492
Gemctitabine	1.3094	0.8008	0.002404	0.004888	3.306	3.12	3.523	4.029	4.066	4.536	4.675	4.764	4.929	4.563	4.844	4.416
Cynaratriol	1.463	0.8007	1.75e-05	9.83e-05	3.705	4.15	3.632	4.401	4.1	4.285	5.013	5.061	5.176	4.997	4.944	5.125
N,N,O-Tridesmethyltramadol	1.6903	0.7999	2.64e-09	3.17e-07	4.779	5.069	4.966	5.038	5.054	5.166	6.259	6.261	6.372	6.193	6.153	6.354
Homomethionine	1.4098	0.7999	8.46e-05	0.0003442	4.206	3.784	3.357	4.127	3.634	3.728	4.434	4.8	4.819	4.84	4.986	4.671
4-O-(Indole-3-acetyl)-D-glucopyranose	1.5845	0.7979	7.29e-06	5.82e-05	4.477	4.862	4.336	4.65	4.293	4.819	5.548	5.815	5.345	5.862	5.889	5.928
Octaethyleneglycol monododecyl ether	1.4462	0.7973	0.0006564	0.001603	4.44	3.665	4.637	4.216	4.628	3.59	5.724	5.078	5.117	5.348	4.993	5.316
Cirsimaritin	1.4972	0.7964	3.89e-06	3.72e-05	4.198	4.223	3.73	4.206	3.716	3.812	4.952	4.891	5.188	4.988	5.057	4.916
Methyl 8-[3-(2-hydroxyoctyl)oxiran-2-yl]octanoate	1.5801	0.7962	3.26e-07	6.46e-06	4.221	4.659	4.319	4.488	4.229	4.214	5.446	5.304	5.727	5.421	5.425	5.495
Gentiobiose	1.6126	0.7959	0.0004993	0.001349	4.499	4.708	4.669	5.294	5.786	5.375	6.682	6.302	5.841	6.621	6.688	5.971
Chrysophanol	1.3734	0.7959	0.0003524	0.001019	3.359	4.069	3.977	3.674	3.793	3.333	4.453	4.806	4.128	4.981	4.666	4.864
Kaempferol-3-O-Glucoside	1.3005	0.7956	0.01262	0.02005	3.588	4.325	3.918	4.485	3.947	3.84	4.862	4.347	4.549	5.646	6.305	4.584
5-[(3S)-1,2-Dithiolan-3-yl]pentanoylcarnitine	1.4075	0.7955	0.002698	0.005211	4.554	4.522	3.946	4.803	3.536	4.013	5.761	5.436	4.78	5.498	4.673	5.747
(3S,5R,6R)-3,5-dihydroxy-6,7-didehydro-5,6-dihydro-12'-apo-beta-caroten-12'-al	1.6269	0.7941	1.73e-06	1.93e-05	4.727	4.463	4.723	4.451	4.846	4.634	5.939	6.092	5.536	5.608	5.747	6.142
Metoprolol acid	1.4377	0.7931	0.0008807	0.002126	3.185	4.383	4.108	4.763	4.007	4.136	5.148	5.126	5.173	5.419	5.313	4.82
Gentiopicroside	1.2796	0.7924	0.00842	0.01391	4.344	4.197	3.265	3.249	3.262	4.328	4.738	5.331	4.151	4.256	5.136	4.967
Hydroxymedioresinol	1.7	0.7917	0.00012	0.0004096	5.572	5.601	4.611	5.128	5.188	6.224	6.992	6.949	6.704	6.564	6.706	6.911
HYPEROSIDE	1.2261	0.7912	0.03244	0.04642	3.886	4.212	4.608	3.729	3.743	3.688	4.919	3.691	4.777	5.894	6.382	4.508
LysoPA(18:2(9Z,12Z)/0:0)	1.448	0.7896	0.005745	0.01018	5.008	5.249	4.134	4.445	4.328	4.36	6.155	5.67	5.459	6.668	6.298	4.602
Succinic acid, sulfo-, 1,4-dioctyl ester	1.5117	0.7887	0.0001063	0.0003734	4.447	4.336	4.13	4.221	3.803	4.051	5.349	5.861	4.84	5.138	5.54	4.957
Deltaline	1.6423	0.7886	2.2e-06	2.28e-05	4.56	4.277	4.658	4.88	4.258	4.98	5.904	5.688	5.907	5.808	5.919	5.789
(1S,2R,4R,8S)-p-Menthane-2,8,9-triol 2-glucoside	1.6212	0.7886	5.14e-06	4.11e-05	4.7	4.845	4.192	4.641	4.346	4.424	5.837	6.013	5.319	5.704	5.838	5.715
Thiamine	1.3855	0.7881	0.0005028	0.001355	4.154	3.336	3.405	3.531	3.386	3.966	4.977	5.06	4.451	4.296	4.461	4.393
Gallocatechin	1.3973	0.788	0.004482	0.008061	4.082	4.11	4.093	4.077	4.609	4.075	5.816	6.132	5.171	5.677	4.809	4.178
Scandoside methyl ester	1.5053	0.7875	5.33e-05	0.000245	4.097	4.326	3.936	3.699	3.713	4.238	5.514	5.206	4.922	4.962	4.67	5.218
Chrysosplenetin	1.5796	0.7872	8.53e-06	5.78e-05	4.327	4.422	4.043	4.559	3.967	4.298	5.369	5.631	4.951	5.411	5.611	5.573
Estrone	1.5833	0.7859	5e-06	4.04e-05	4.196	3.751	4.153	4.455	4.643	4.201	5.526	5.254	5.476	5.418	5.323	5.318
Oxidized Glutathione	1.5244	0.7851	0.002919	0.005689	4.153	4.182	4.772	4.615	5.37	5.104	6.422	6.696	5.705	6.336	5.828	4.921
Kaempferol 3-sophorotrioside	1.1821	0.7849	0.04093	0.05642	3.718	3.745	3.729	3.713	3.726	3.711	4.116	3.788	4.66	5.79	6.29	3.814
5'-O-beta-D-Glucosylpyridoxine	1.1732	0.7842	0.04141	0.05698	3.098	3.427	3.109	4.055	3.106	3.091	4.894	4.498	3.155	4.447	3.158	5.206
Gamma-Glutamylcysteine	1.4668	0.7836	0.0003264	0.0009633	3.648	3.836	3.971	4.096	3.677	3.981	5.178	5.027	4.379	5.251	5.416	4.363
2-Amino-4-hydroxy-6-pteridinecarboxylic acid	1.5368	0.7831	3.33e-05	0.0001564	4.305	4.336	3.472	3.953	3.906	4.326	5.304	5.294	5.207	4.852	5.071	5.303
Neoandrographolide	1.4321	0.7823	0.002758	0.005451	4.02	4.092	4.029	4.114	4.193	3.994	5.416	5.364	4.914	5.719	5.883	3.95
Ethyl 3-aminobenzoate	1.5393	0.7818	2.6e-09	3.17e-07	3.685	3.713	3.696	3.68	3.694	3.678	4.703	4.595	4.898	4.762	4.562	4.806
Melengestrol acetate	1.6863	0.7795	2.25e-08	1.1e-06	4.411	4.317	4.497	4.338	4.543	4.623	5.787	5.757	5.433	5.734	5.685	5.896
L-Gulonolactone	1.7337	0.7792	4.03e-09	3.81e-07	4.617	4.557	4.701	4.766	4.751	4.509	6.131	5.878	6.08	6.009	5.948	5.76
16-Hydroxyhexadecanoic acid	1.2595	0.7778	0.01983	0.02985	3.135	3.775	3.145	4.529	4.147	3.11	3.519	4.887	4.204	5.397	5.055	5.02
Aspartylhydroxyproline	1.4978	0.7774	1.56e-05	9.04e-05	3.086	3.704	3.692	3.827	3.751	4.034	4.746	4.586	4.846	4.676	4.723	4.84
Loxapine	1.6741	0.7761	7.16e-05	0.0002769	4.437	4.464	4.448	5.242	5.062	4.43	6.334	6.205	5.676	6.33	6.127	5.507
2,3-Dimethyl-3-hydroxyglutaric acid	1.5733	0.7749	0.0002816	0.0008075	3.829	3.777	4.092	4.661	4.571	4.682	6.002	5.183	5.313	5.468	5.169	5.918
MG(i-15:0/0:0/0:0)	1.4235	0.7722	0.00329	0.006301	3.748	4.136	3.113	4.466	4.198	3.42	4.257	5.302	4.423	5.462	5.128	5.317
Sulfamethazine	1.6032	0.7718	3.57e-05	0.0001657	4.13	4.03	4.206	3.907	4.292	4.224	5.354	5.147	5.194	5.726	5.9	4.805
Quercetin 3-O-glucoside	1.2857	0.7708	0.02895	0.042	3.478	4.156	3.488	4.409	3.508	3.453	4.79	3.456	4.729	5.877	6.075	4.26
4-Hydroxydodecanedioylcarnitine	1.6233	0.7707	5.24e-06	4.17e-05	4.208	3.606	4.029	4.162	4.05	4.371	5.198	5.286	5.401	5.476	5.442	4.891
Lactose	1.4794	0.7707	0.005401	0.00965	3.175	3.248	3.706	4.562	4.945	4.783	5.569	5.352	4.926	5.391	5.515	4.937
Abscisic alcohol	1.7687	0.7687	4.65e-09	4.08e-07	4.422	4.56	4.535	4.731	4.481	4.731	6.065	5.966	6.054	5.732	5.875	6.031
Beta-Phenylethanol beta-D-rutinoside	1.7068	0.7663	0.0001314	0.0004383	4.862	5.044	4.464	4.611	4.378	4.69	6.092	6.893	5.278	5.945	6.332	6.064
Dihydroconiferyl alcohol	1.6844	0.7653	4.79e-07	9.02e-06	4.053	4.093	4.007	4.143	4.214	4.355	5.322	5.478	5.444	5.662	5.602	4.984
5-Phenylhydantoin	1.6114	0.7652	2.56e-05	0.0001441	3.995	4.202	3.849	4.346	4.129	3.343	4.983	5.237	4.919	5.263	5.419	5.361
Verdamicin	1.3879	0.7646	0.00496	0.008963	3.351	3.692	3.183	3.574	3.184	3.712	4.115	3.968	5.77	4.135	4.26	4.815
5alpha-Androstane-3beta,17beta-diol	1.5266	0.7605	0.0006227	0.001538	3.724	3.752	3.735	3.719	4.326	3.717	5.272	5.188	4.618	5.434	5.568	4.128
Phenolate oxygen	1.5614	0.759	0.0002338	0.0006931	3.461	4.313	3.558	3.872	3.469	4.344	5.433	5.13	5.407	5.006	4.565	4.784
L-DOPA 3'-glucoside	1.6115	0.7578	3.07e-05	0.0001637	4.078	4.161	3.543	4.29	3.499	3.443	5.128	5.141	4.729	5.158	5.006	5.209
Gulonic acid	1.7407	0.7577	0.0001682	0.0005839	4.135	4.609	3.895	5.269	5.235	4.622	6.253	6.107	5.919	6.354	6.35	5.659
Polyribophosphate	1.6608	0.7522	0.0003713	0.001015	4.737	4.673	3.509	3.596	4.322	4.664	5.666	5.965	5.059	5.587	5.98	5.643
1,2,3,4,5,6-Hexahydro-5-(1-hydroxyethylidene)-7H-cyclopenta[b]pyridin-7-one	1.5696	0.7515	0.003055	0.005776	3.293	4.57	2.802	4.815	3.896	4.728	5.498	5.388	5.202	5.309	5.306	5.367
12-Keto-tetrahydro-leukotriene B4	1.6657	0.7505	4.49e-05	0.0001957	3.753	3.78	4.027	3.748	4.61	4.035	5.45	5.348	5.085	5.566	5.698	4.769
(9S,10E,12S,13S)-9,12,13-Trihydroxy-10-octadecenoic acid	1.8222	0.7492	0.0002436	0.0007156	4.733	4.716	4.708	4.79	4.496	4.829	5.464	6.575	7.229	6.268	5.536	6.663
4-Quinolinecarboxylic Acid	1.7523	0.7467	1.85e-09	2.29e-07	3.96	4.203	3.847	3.799	3.875	3.933	5.152	5.291	5.219	5.338	5.284	5.345
(4S,6R)-p-Mentha-1,8-diene-6,7-diol 7-glucoside	1.5694	0.7454	0.0003059	0.0009165	4.047	3.754	3.338	3.646	3.59	3.303	4.798	4.826	4.016	4.799	5.47	5.174
Irinotecan	1.6994	0.7443	2.34e-05	0.0001209	3.638	3.895	3.911	4.387	4.39	3.632	5.19	5.555	5.049	5.342	5.097	5.817
TETRAHYDROURIDINE	1.7369	0.7436	1.46e-08	8.16e-07	3.73	3.758	3.741	3.726	4.103	4.05	5.05	5.15	5.197	5.158	5.186	5.332
Aspalathin	1.4823	0.7433	0.004486	0.008066	3.298	3.42	3.309	4.019	3.306	3.291	5.26	5.039	3.355	4.655	4.202	5.257
2-Hydroxyiminostilbene	1.6142	0.7413	0.0008821	0.002041	3.238	3.98	3.249	4.572	3.247	4.699	5.047	5.1	5.056	5.158	5.432	5.211
LysoPA(0:0/18:2(9Z,12Z))	1.6803	0.7408	0.001941	0.003953	4.3	4.328	4.311	4.295	4.308	4.368	4.539	5.99	6.24	6.256	6.939	5.008
16-Hydroxy Hexadecanoic Acid	1.841	0.7377	6.18e-08	2.27e-06	4.019	4.535	3.976	4.425	4.331	4.177	5.733	5.975	5.806	5.574	5.746	5.682
PI(TXB2/18:3(9Z,12Z,15Z))	1.4669	0.7336	0.004308	0.007941	3.285	3.801	3.294	3.3	3.315	3.259	4.712	4.564	4.267	3.28	5.399	5.388
5-hydroxycalamenene	1.8035	0.7328	1.18e-07	3.51e-06	3.851	3.816	3.799	4.279	4.306	3.781	5.388	5.396	5.535	5.304	5.352	5.548
4-hydroxy-3-nitrophenylacetate	1.773	0.7321	7.73e-05	0.0002953	4.434	4.547	3.227	3.95	3.961	4.862	5.792	5.733	5.66	5.599	5.638	5.703
Teniposide	1.5587	0.7273	0.00487	0.008673	3.743	3.771	3.754	3.738	3.752	3.736	5.061	3.813	5.051	6.027	6.432	4.546
Astragalin	1.5228	0.7237	0.00847	0.01423	3.627	3.7	3.637	3.643	3.657	3.602	4.865	3.605	4.933	5.948	6.479	4.38
7-Methylguanosine 5'-phosphate	1.7421	0.7201	0.0001077	0.0003762	3.984	4.236	3.272	4.237	3.27	3.643	5.186	5.359	4.509	5.387	5.494	5.509
L-Kynurenine	1.8867	0.7186	9.54e-08	2.96e-06	3.784	4.208	3.695	4.29	4.202	4.031	5.85	5.524	5.657	5.413	5.589	5.654
Taurine lactate	1.7493	0.718	0.0002031	0.0006168	3.172	4.469	3.806	4.242	3.18	4.171	4.974	5.66	4.89	5.403	5.535	5.625
Granotapide	1.7992	0.7178	3.92e-05	0.0001763	3.629	4.556	3.64	4.386	3.638	3.623	5.224	5.788	4.918	5.549	5.655	5.564
Physagulin F	1.8504	0.7176	2.13e-06	2.23e-05	4.049	3.86	3.843	4.233	3.84	4.033	5.614	6.146	5.053	5.444	5.628	5.363
Desacetyl-alacepril	1.6492	0.7175	0.0001689	0.0005856	3.526	3.827	3.252	3.282	3.272	3.217	4.707	5.259	3.795	5.016	4.65	4.971
LysoPA(0:0/16:0)	1.9318	0.7173	1.64e-05	9.39e-05	4.535	4.109	4.631	4.339	4.09	4.798	5.656	5.968	6.28	6.216	6.997	5.828
LysoPA(8:0/0:0)	1.8123	0.717	5.24e-07	8.5e-06	3.94	4.247	3.504	3.57	3.492	3.746	5.239	5.431	5.055	5.165	5.249	5.242
Valaciclovir	1.8279	0.7155	2.8e-06	2.71e-05	3.678	4.028	3.219	4.245	3.972	3.977	5.281	5.394	5.215	5.25	5.664	5.505
DG(14:0/18:1(12Z)-2OH(9,10)/0:0)	1.9365	0.7136	1.66e-10	5.13e-08	4.048	4.075	4.059	4.043	4.056	4.041	5.639	5.833	5.841	5.675	5.423	5.675
Galactose 1-phosphate	1.6782	0.7122	0.0004475	0.001179	3.923	4.05	2.865	2.849	3.196	4.423	5.093	5.151	4.836	4.861	4.849	5.125
Skullcapflavone II	1.6959	0.7086	0.0004299	0.001195	3.918	3.49	3.427	3.433	3.549	3.392	5.182	5.516	4.772	5.418	5.305	3.743
Fusidic Acid	1.9021	0.7075	1.77e-06	2.16e-05	3.915	3.585	3.824	4.417	3.828	4.232	5.317	5.746	5.729	5.729	5.897	5.223
Apatinib	1.4704	0.7068	0.00851	0.01405	2.766	3.159	2.777	2.761	2.775	2.759	4.231	4.156	5.379	3.37	2.827	4.086
Cafestol	1.9923	0.7065	4.77e-10	1.04e-07	4.092	4.12	4.103	4.087	4.487	4.085	5.894	5.847	5.94	5.739	5.965	5.962
Kanokoside A	1.801	0.7061	2.72e-09	3.11e-07	3.373	3.446	3.382	3.389	3.403	3.347	4.908	4.746	5.021	4.676	4.553	4.906
11-alpha-O-beta-D-Glucopyranosyl-16alpha-O-methylneoquassin	1.8662	0.7038	6.5e-05	0.0002581	3.63	3.624	3.632	4.799	3.605	4.343	5.549	6.163	5.082	5.628	5.709	5.452
Hydroxytyrosyl acetate	1.9494	0.6997	4.16e-05	0.0001844	4.218	4.246	4.229	4.28	4.226	4.211	6.432	6.381	5.697	6.46	6.46	4.885
Lapachol	1.7186	0.6992	0.0001025	0.0003636	3.494	3.147	3.13	3.676	3.426	3.113	4.589	5.167	3.832	4.743	5.071	5.183
Alpha-(1,2-Dihydroxyethyl)-1,2,3,4-tetrahydro-7-hydroxy-9-methoxy-3,4-dioxocyclopenta[c][1]benzopyran-6-acetaldehyde	1.869	0.6989	0.002609	0.005221	3.355	3.412	3.886	4.463	5.638	5.43	6.654	6.489	5.622	6.605	6.738	5.356
Fipexide	1.7416	0.6984	0.0003823	0.001036	3.189	3.754	3.2	4.536	3.197	3.182	5.347	5.22	4.503	5.241	4.413	5.432
20-Hydroxy-6Z,15Z-eicosadienoic acid	1.7889	0.6907	0.001902	0.003889	3.114	3.142	3.125	4.631	5.116	4.111	5.791	5.878	5.388	5.965	5.969	4.652
Quercetin 3-O-glucosyl-galactoside	1.7796	0.6892	0.004522	0.00829	3.876	3.949	3.886	4.441	3.906	3.85	5.868	3.854	5.623	6.769	7.24	5.337
Cis-4-Carboxymethylenebut-2-en-4-olide	1.5951	0.6887	0.0002834	0.0008119	2.665	2.877	2.676	2.936	3.161	2.658	4.348	4.401	3.897	4.414	4.493	3.096
Riboflavin reduced	1.8051	0.6873	1.93e-05	0.000105	3.561	3.849	3.16	3.332	3.158	3.142	5.156	4.855	4.117	5.036	5.241	4.989
Chitobiose	2.098	0.6856	2.9e-07	6.37e-06	4.059	4.129	4.066	5.034	4.087	4.345	6.149	6.223	6.249	6.156	6.255	6.487
Notoginsenoside T1	1.7035	0.683	0.0021	0.004371	3.323	3.51	3.184	3.345	2.839	4.058	4.85	4.878	5.591	3.359	5.491	5.489
MG(18:1(12Z)-2OH(9,10)/0:0/0:0)	2.0056	0.682	1.2e-06	1.51e-05	3.832	3.859	4.043	3.978	3.972	3.825	5.443	5.918	5.506	6.24	6.166	5.197
Dihydroferulic acid 4-O-glucuronide	1.9408	0.675	2.2e-06	2.28e-05	3.317	3.94	3.484	3.613	3.325	3.743	5.528	5.738	4.695	5.106	5.37	5.303
Idazoxan	1.8679	0.6712	4.81e-06	3.95e-05	3.05	3.018	3.296	3.849	2.803	3.717	5.152	4.806	5.006	4.684	4.874	4.879
Menthyl pyrrolidone carboxylate	1.8027	0.6698	0.0002087	0.0006309	3.268	3.921	3.056	3.84	2.441	3.01	4.93	5.503	4.27	4.577	4.972	4.915
Glycinexylidide	1.9561	0.6551	1.73e-05	9.76e-05	2.886	3.494	2.897	3.812	3.436	3.886	5.698	5.227	5.014	5.371	5.274	4.575
Cefuroxime axetil	2.0381	0.654	7.57e-08	2.62e-06	3.452	3.746	3.463	3.447	3.461	3.445	5.347	5.814	4.918	5.367	5.163	5.519
Methionyl-Tyrosine	1.7599	0.6465	0.02338	0.03427	1.332	3.922	1.342	5.143	4.987	4.594	5.767	5.376	5.288	5.58	5.68	5.283
Riddelliine N-oxide	1.9062	0.6404	6.88e-05	0.0002688	3.094	3.122	3.105	3.089	3.103	3.088	4.941	5.276	3.528	4.977	5.187	5.139
D-manno-2-Heptulose	2.31	0.6048	1.24e-07	3.46e-06	3.693	3.38	3.317	3.994	3.338	4.046	6.069	5.902	5.797	6.313	6.323	5.594
1,1,1-Trifluoro-2,4-pentanedione	2.2473	0.5875	7.2e-06	5.18e-05	3.474	2.73	3.803	2.495	3.468	3.839	6.143	5.895	5.487	5.677	5.402	5.11
N-4-Carboxybenzylglucamine dithiocarbamate	2.247	0.5597	3.93e-05	0.0001764	3.056	3.084	3.067	3.051	3.064	3.049	6.149	5.593	4.691	6.04	6.181	4.172
Ribostamycin	2.3496	0.5335	8.23e-11	3.56e-08	2.753	2.792	2.729	2.735	2.75	2.694	5.167	5.255	4.754	5.216	5.091	5.355
1,7-Dimethyluric Acid	2.2496	0.5254	0.0004637	0.00121	2.852	2.88	2.863	2.848	2.861	2.846	5.707	6.168	5.659	6.159	6.001	2.949
6-Hydroxy-4-methoxy-3-(3-methyl-2-butenyl)-2-(2-phenylethenyl)benzoic acid	2.4943	0.405	2.06e-06	2.4e-05	2.136	2.11	1.825	2.549	1.091	1.828	4.996	3.692	4.954	5.01	4.867	4.97
Lusitanicoside	2.7432	0.3449	5.38e-09	4.49e-07	2.217	1.555	2.11	1.499	1.513	1.459	4.692	5.382	4.702	4.997	5.239	4.999
3-[(3-(2-Carboxyethyl)-4-methylpyrrol-2-YL)methylene]-2-indolinone	2.9862	0.1717	6.6e-12	7.98e-09	0.786	0.8475	0.794	0.7991	0.8112	0.7647	5.113	4.651	4.62	4.612	4.296	4.672
Furaneol 4-(6-malonylglucoside)	3.3791	0.0046	2.43e-13	4.77e-10	0.0228	0.0243	0.0234	0.0225	0.0232	0.0224	5.133	4.902	4.62	5.036	4.883	5.33
