# Supplementary material for: Gut microbiota-derived butyrate primes systemic immunity in honey bees by mediating lipid metabolic reprogramming
Source: Nat Commun. 2026 Feb 2;17:2924. doi: 10.1038/s41467-026-69073-0 (PMC13031938; doi:10.1038/s41467-026-69073-0)
Supplement: Supplementary file 6 — Supplementary Dataset 4 [file 41467_2026_69073_MOESM6_ESM.xlsx]

## Sheet: Fig. 1c
Fig. 1c	Sample name	CT(Actin)		CT(Actin_mean)	CT(Apidaecin)		CT(Apidaecin_mean)	ΔCT	ΔΔCT	2^-ΔΔCT	CT(Abaecin)		CT(Abaecin_mean)	ΔCT	ΔΔCT	2^-ΔΔCT	CT(Defensin-1)		CT(Defensin-1_mean)	ΔCT	ΔΔCT	2^-ΔΔCT	CT(Hymenoptaecin)		CT(Hymenoptaecin_mean)	ΔCT	ΔΔCT	2^-ΔΔCT
	GF-ft-3h-1	18.2314	18.1808	18.2061	19.5554	19.5756	19.5655	1.35939	0.884232	0.541776	18.4018	18.5417	18.4717	0.265618	-2.2811	4.86048	17.8581	17.7637	17.8109	-0.395158	1.0063	0.49782	16.7189	16.7914	16.7551	-1.45095	0.36346	0.777298
	GF-ft-3h-2	19.4113	19.3861	19.3987	19.0721	19.0195	19.0458	-0.352859	-0.828016	1.77524	19.8227	19.9335	19.8781	0.47939	-2.06733	4.1911	17.2364	17.2008	17.2186	-2.18007	-0.778614	1.71548	16.8973	16.7429	16.8201	-2.57858	-0.764167	1.69839
	GF-ft-3h-3	17.6537	17.5619	17.6078	18.1217	18.149	18.1353	0.527534	0.052376	0.964347	23.8974	23.7975	23.8474	6.23964	3.69292	0.0773251	16.8487	16.7551	16.8019	-0.805914	0.595547	0.661793	15.9558	15.852	15.9039	-1.70389	0.110526	0.92625
	GF-ft-3h-4	17.728	17.7554	17.7417	19.1454	19.3329	19.2392	1.49744	1.02228	0.492338	19.3303	19.5609	19.4456	1.70392	-0.842799	1.79353	16.737	16.6907	16.7139	-1.02787	0.373596	0.771856	16.3838	16.6777	16.5308	-1.21096	0.603447	0.658179
	GF-ft-3h-5	17.2053	17.1097	17.1575	17.7697	17.6197	17.6947	0.537199	0.0620414	0.957908	23.1962	23.0708	23.1335	5.97601	3.42929	0.0928283	14.9713	14.8666	14.919	-2.23852	-0.837061	1.78641	15.5433	15.282	15.4126	-1.74485	0.0695659	0.952925
	GF-ft-3h-6	19.5658	19.5055	19.5357	18.7474	18.8884	18.8179	-0.717753	-1.19291	2.28614	20.0531	20.2497	20.1514	0.615734	-1.93098	3.81315	17.8129	17.736	17.7744	-1.76123	-0.359771	1.28322	17.2351	17.4417	17.3384	-2.19724	-0.382831	1.3039
								0.475158						2.54672						-1.40146						-1.81441
	HK-ft-3h-1	18.5588	18.4174	18.4881	18.2136	18.1257	18.1696	-0.318449	-0.793607	1.7334	23.0814	23.0157	23.0485	4.56044	2.01372	0.247634	16.5141	16.4069	16.4605	-2.02758	-0.626121	1.54341	14.5343	14.6871	14.6107	-3.87737	-2.06296	4.17842
	HK-ft-3h-2	17.0624	17.0622	17.0623	17.1494	17.1619	17.1557	0.0933971	-0.38176	1.30293	17.9377	17.9105	17.9241	0.861791	-1.68493	3.21524	15.5622	15.5231	15.5427	-1.51961	-0.11815	1.08534	14.7338	14.6452	14.6895	-2.37279	-0.558383	1.47262
	HK-ft-3h-3	18.6954	18.7413	18.7183	18.2377	18.1711	18.2044	-0.513948	-0.989106	1.98495	24.7487	24.8043	24.7765	6.05814	3.51142	0.0876913	16.535	16.5388	16.5369	-2.18146	-0.779999	1.71713	15.9944	15.9704	15.9824	-2.73595	-0.92154	1.89414
	HK-ft-3h-4	17.4512	17.4751	17.4631	16.2537	16.289	16.2714	-1.19177	-1.66693	3.17538	21.0579	20.995	21.0264	3.5633	1.01658	0.494286	12.4675	12.4234	12.4455	-5.01769	-3.61623	12.2629	12.4665	12.3648	12.4156	-5.04751	-3.2331	9.40285
	HK-ft-3h-5	17.8266	17.8178	17.8222	17.2031	17.1562	17.1797	-0.642566	-1.11772	2.17004	18.1115	18.0186	18.065	0.242824	-2.30389	4.93789	16.1928	16.1628	16.1778	-1.64438	-0.242921	1.18339	15.1153	15.1662	15.1407	-2.68148	-0.867072	1.82396
	HK-ft-3h-6	18.2872	18.2625	18.2748	16.7582	16.8293	16.7937	-1.48108	-1.95624	3.88049	22.4226	22.3185	22.3705	4.09571	1.549	0.341748	13.4248	13.4017	13.4132	-4.8616	-3.46014	11.0054	14.4577	14.4732	14.4654	-3.80939	-1.99498	3.9861
	CV-ft-3h-1	19.119	19.0372	19.0781	16.8189	16.7821	16.8005	-2.2776	-2.75276	6.74003	18.0186	17.9971	18.0079	-1.07023	-3.61695	12.269	16.3868	16.3359	16.3613	-2.71675	-1.31529	2.48852	15.1833	15.4643	15.3238	-3.75431	-1.9399	3.83679
	CV-ft-3h-2	18.6896	18.6309	18.6603	16.327	16.3565	16.3418	-2.31852	-2.79368	6.93394	17.1634	17.1887	17.176	-1.48425	-4.03097	16.3472	15.9231	15.8975	15.9103	-2.74998	-1.34852	2.5465	14.735	14.6779	14.7065	-3.95381	-2.1394	4.40577
	CV-ft-3h-3	20.3291	20.2886	20.3088	18.3346	18.2579	18.2963	-2.01259	-2.48775	5.60901	19.8896	19.7962	19.8429	-0.465924	-3.01264	8.07041	18.1106	17.9936	18.0521	-2.25672	-0.855262	1.80909	17.6386	17.5069	17.5727	-2.73612	-0.92171	1.89436
	CV-ft-3h-4	19.0313	18.975	19.0031	18.2651	18.2714	18.2682	-0.734927	-1.21008	2.31351	19.0912	18.9727	19.0319	0.02878	-2.51794	5.72763	17.0708	17.0211	17.0459	-1.9572	-0.555744	1.46993	16.3814	16.4096	16.3955	-2.60761	-0.793199	1.73291
	CV-ft-3h-5	20.4177	20.3827	20.4002	18.7151	18.6778	18.6964	-1.70376	-2.17891	4.52813	19.4749	19.0488	19.2618	-1.13833	-3.68505	12.8621	18.375	18.3311	18.353	-2.04715	-0.645687	1.56448	16.5031	16.5296	16.5163	-3.88384	-2.06943	4.1972
	CV-ft-3h-6	18.3007	18.228	18.2643	16.1815	16.1082	16.1448	-2.11949	-2.59465	6.04043	17.1926	17.1197	17.1562	-1.10818	-3.6549	12.596	15.3804	15.3314	15.3559	-2.90845	-1.50699	2.84217	14.0391	13.9787	14.0089	-4.25545	-2.44104	5.43033
	GF-ft-6h-1	18.0218	17.9683	17.995	16.943	16.9566	16.9498	-1.04526	0.53641	0.689484	20.7722	20.6938	20.733	2.73796	1.21231	0.431576	13.1242	13.1301	13.1271	-4.86791	-0.540541	1.45452	13.7174	13.4876	13.6025	-4.39252	-0.117063	1.08452
	GF-ft-6h-2	18.0369	17.9772	18.007	17.0303	17.0879	17.0591	-0.947913	0.633756	0.644496	21.2138	21.1808	21.1973	3.19028	1.66463	0.315425	14.7705	14.7813	14.7759	-3.23111	1.09625	0.467731	14.0779	14.0131	14.0455	-3.96156	0.313893	0.804468
	GF-ft-6h-3	18.1455	18.1157	18.1306	16.1109	16.0647	16.0878	-2.04281	-0.461143	1.37663	21.1503	21.1861	21.1682	3.0376	1.51195	0.350637	14.4477	14.4563	14.452	-3.67856	0.648809	0.637807	13.9332	14.0157	13.9744	-4.15615	0.119302	0.920633
	GF-ft-6h-4	17.1135	17.0164	17.0649	15.1383	15.1195	15.1289	-1.93606	-0.354387	1.27844	15.7849	15.8219	15.8034	-1.26155	-2.7872	6.9029	12.3192	12.2631	12.2912	-4.77377	-0.446405	1.36264	12.4135	12.1393	12.2764	-4.78854	-0.513083	1.4271
	GF-ft-6h-5	17.646	17.5352	17.5906	15.3615	15.2922	15.3269	-2.26377	-0.682099	1.60447	20.3382	20.3013	20.3197	2.72912	1.20347	0.43423	12.7107	12.7311	12.7209	-4.8697	-0.542339	1.45633	13.0428	13.0663	13.0545	-4.53611	-0.260652	1.19802
	GF-ft-6h-6	17.201	17.1149	17.158	15.9468	15.8607	15.9037	-1.25421	0.327463	0.796937	15.8809	15.876	15.8784	-1.27951	-2.80516	6.98936	12.6079	12.6218	12.6148	-4.54314	-0.215774	1.16133	13.3204	13.3598	13.3401	-3.81785	0.457604	0.728195
								-1.58167	0					1.52565						-4.32736						-4.27546
	HK-ft-6h-1	20.0992	19.9859	20.0425	17.3969	17.3238	17.3603	-2.68219	-1.10052	2.14432	18.1949	18.0014	18.0981	-1.94438	-3.47003	11.0811	16.0108	16.0624	16.0366	-4.00593	0.321439	0.800271	14.894	14.9774	14.9357	-5.10686	-0.831406	1.77942
	HK-ft-6h-2	19.4278	19.3827	19.4052	17.2608	17.0503	17.1555	-2.2497	-0.668034	1.58891	19.0246	18.7875	18.906	-0.499201	-2.02485	4.06949	14.6412	14.7055	14.6734	-4.73185	-0.404491	1.32362	13.9583	13.8841	13.9212	-5.48404	-1.20858	2.3111
	HK-ft-6h-3	19.24	19.2247	19.2323	16.9566	16.7824	16.8695	-2.36284	-0.781175	1.71853	18.2577	18.034	18.1459	-1.08648	-2.61213	6.11405	15.8354	15.9056	15.8705	-3.36184	0.965528	0.512091	14.6115	14.6059	14.6087	-4.62363	-0.348171	1.27295
	HK-ft-6h-4	18.0356	18.0094	18.0225	17.4131	17.3383	17.3757	-0.646836	0.934833	0.523103	17.6301	17.4156	17.5228	-0.499697	-2.02535	4.07089	15.6328	15.6832	15.658	-2.3645	1.96287	0.256519	14.5749	14.6397	14.6073	-3.4152	0.860256	0.550855
	HK-ft-6h-5	17.8502	17.8118	17.831	15.6629	15.4936	15.5782	-2.2528	-0.671128	1.59232	15.8843	15.7281	15.8062	-2.02481	-3.55046	11.7164	13.3018	13.372	13.3369	-4.4941	-0.16674	1.12252	12.8934	12.827	12.8602	-4.97079	-0.695333	1.61926
	HK-ft-6h-6	18.6007	18.5758	18.5882	16.1535	15.9849	16.0692	-2.51904	-0.937367	1.91503	17.5203	17.2711	17.3957	-1.19253	-2.71818	6.58043	15.0911	15.1698	15.1305	-3.45775	0.869614	0.547293	14.0083	13.9566	13.9825	-4.60576	-0.330299	1.25727
	CV-ft-6h-1	20.6017	20.5239	20.5628	18.3857	18.3496	18.3677	-2.19515	-0.613481	1.52995	19.3315	19.3663	19.3489	-1.21389	-2.73954	6.67856	17.8719	17.8896	17.8807	-2.68207	1.64529	0.319682	16.1111	16.0001	16.0556	-4.5072	-0.23174	1.17425
	CV-ft-6h-2	17.3993	17.3432	17.3713	15.4226	15.3944	15.4085	-1.96276	-0.381093	1.30233	16.5786	16.5281	16.5533	-0.817958	-2.34361	5.0757	14.2379	14.2524	14.2451	-3.12614	1.20123	0.434905	13.2285	13.2668	13.2477	-4.12361	0.151847	0.900097
	CV-ft-6h-3	16.557	16.5115	16.5343	15.4533	15.4283	15.4408	-1.09348	0.488187	0.71292	16.847	16.7383	16.7927	0.258386	-1.26726	2.40704	14.5923	14.6329	14.6126	-1.92171	2.40565	0.188724	12.9581	12.893	12.9256	-3.60872	0.666736	0.62993
	CV-ft-6h-4	18.2303	18.1738	18.2021	17.7338	17.6537	17.6937	-0.508339	1.07333	0.475221	22.8857	22.7674	22.8265	4.62446	3.09881	0.116725	16.0657	16.0942	16.08	-2.12211	2.20525	0.216847	15.0595	14.859	14.9592	-3.24282	1.03263	0.488817
	CV-ft-6h-5	17.782	17.7503	17.7662	15.9728	15.8864	15.9296	-1.83652	-0.254854	1.19322	16.9532	16.9911	16.9721	-0.794048	-2.3197	4.99227	14.2007	14.2357	14.2182	-3.54794	0.779428	0.582598	13.9116	13.9041	13.9078	-3.85832	0.417137	0.748909
	CV-ft-6h-6	16.8306	16.7959	16.8132	15.6126	15.5361	15.5744	-1.23886	0.34281	0.788504	16.6603	16.6151	16.6377	-0.175558	-1.70121	3.25173	13.8634	13.9098	13.8866	-2.92667	1.40069	0.378747	13.4639	13.4837	13.4738	-3.33942	0.93604	0.522665
	GF-ft-12h-1	20.9181	20.9492	20.9336	18.7812	18.9213	18.8513	-2.08235	0.668605	0.629115	25.1484	25.165	25.1567	4.22309	1.53628	0.344773	16.3659	16.3962	16.3811	-4.55256	-0.882309	1.84332	15.4656	15.3934	15.4295	-5.5041	-0.518101	1.43207
	GF-ft-12h-2	18.2933	18.3347	18.314	14.9873	14.9877	14.9875	-3.32651	-0.575558	1.49025	22.4448	22.3632	22.404	4.09001	1.4032	0.378089	14.6069	14.6053	14.6061	-3.70794	-0.0376931	1.02647	12.7927	12.7313	12.762	-5.55198	-0.565982	1.48039
	GF-ft-12h-3	19.7624	19.7637	19.7631	17.4067	17.3687	17.3877	-2.37533	0.375618	0.770775	24.3957	24.3002	24.3479	4.58484	1.89804	0.268308	16.3745	16.4073	16.3909	-3.37217	0.298073	0.813338	14.9659	15.0724	15.0192	-4.74391	0.242096	0.845516
	GF-ft-12h-4	19.5861	19.5591	19.5726	16.5031	16.6198	16.5615	-3.01115	-0.260198	1.19764	18.842	19.0323	18.9371	-0.635485	-3.32229	10.0025	16.2517	16.3444	16.298	-3.27458	0.395663	0.76014	14.7519	14.826	14.7889	-4.78367	0.202336	0.869142
	GF-ft-12h-5	16.8437	16.8792	16.8614	14.3744	14.4281	14.4012	-2.4602	0.290747	0.817478	22.5962	22.5247	22.5604	5.69904	3.01223	0.123945	14.1171	14.1204	14.1188	-2.74265	0.9276	0.525732	12.8285	12.8875	12.858	-4.0034	0.982605	0.506065
	GF-ft-12h-6	18.269	18.2722	18.2706	14.9922	15.0488	15.0205	-3.25016	-0.499213	1.41344	16.3194	16.5405	16.43	-1.84066	-4.52747	23.0623	13.8891	13.909	13.8991	-4.37158	-0.701334	1.62601	12.9362	12.9472	12.9417	-5.32896	-0.342954	1.26835
								-2.75095						2.68681						-3.67025						-4.986
	HK-ft-12h-1	19.4626	19.5154	19.489	15.3282	15.2937	15.311	-4.17803	-1.42708	2.68901	16.7913	16.9586	16.8749	-2.61406	-5.30087	39.4204	13.9431	13.944	13.9436	-5.54545	-1.87521	3.66854	12.774	12.6867	12.7304	-6.75865	-1.77264	3.41679
	HK-ft-12h-2	20.1263	20.1774	20.1518	14.391	14.3401	14.3655	-5.7863	-3.03535	8.19843	23.1044	23.0414	23.0729	2.92109	0.234287	0.850105	15.1177	15.0737	15.0957	-5.05617	-1.38592	2.61339	13.8159	13.7588	13.7874	-6.36446	-1.37846	2.59991
	HK-ft-12h-3	18.7031	18.7548	18.7289	15.0503	15.1073	15.0788	-3.65012	-0.899172	1.865	22.8807	22.9247	22.9027	4.17377	1.48697	0.356762	14.4246	14.3968	14.4107	-4.31822	-0.647973	1.56697	13.1061	13.002	13.054	-5.67493	-0.688926	1.61208
	HK-ft-12h-4	18.9367	18.97	18.9533	14.6295	14.4731	14.5513	-4.40204	-1.65109	3.14071	22.1292	22.1169	22.123	3.16971	0.482909	0.715534	14.2388	14.1204	14.1796	-4.77372	-1.10347	2.14871	12.5999	12.5053	12.5526	-6.40072	-1.41472	2.66607
	HK-ft-12h-5	18.1625	18.289	18.2258	14.0059	13.9699	13.9879	-4.23788	-1.48693	2.80293	20.9681	20.8795	20.9238	2.69804	0.0112384	0.99224	12.9881	12.9781	12.9831	-5.24269	-1.57244	2.97407	11.0625	11.0155	11.039	-7.18681	-2.2008	4.59735
	HK-ft-12h-6	18.6042	18.6718	18.638	15.2249	15.1542	15.1895	-3.44847	-0.697523	1.62172	16.9071	16.8622	16.8847	-1.75335	-4.44015	21.708	14.1006	14.055	14.0778	-4.56021	-0.889965	1.85313	13.3625	13.2446	13.3036	-5.33445	-0.348446	1.27319
	CV-ft-12h-1	18.4268	18.4784	18.4526	14.628	14.6427	14.6353	-3.81727	-1.06632	2.09408	16.1738	16.1923	16.1831	-2.26955	-4.95636	31.0464	13.4696	13.4191	13.4444	-5.00825	-1.338	2.52801	12.2127	12.2507	12.2317	-6.22087	-1.23487	2.3536
	CV-ft-12h-2	18.3058	18.347	18.3264	14.834	14.8551	14.8445	-3.48182	-0.730864	1.65963	21.8668	21.9125	21.8897	3.56331	0.876504	0.544686	14.1528	14.1735	14.1632	-4.16321	-0.492958	1.40733	12.9048	12.8871	12.896	-5.43039	-0.444385	1.36073
	CV-ft-12h-3	22.0358	22.0751	22.0555	18.44	18.4316	18.4358	-3.61962	-0.868667	1.82597	20.5001	20.6519	20.576	-1.47943	-4.16624	17.9541	17.5074	17.4272	17.4673	-4.58813	-0.917884	1.88934	16.2118	16.0403	16.1261	-5.92938	-0.943375	1.92302
	CV-ft-12h-4	17.6314	17.658	17.6447	13.6635	13.6381	13.6508	-3.99395	-1.243	2.36689	20.0828	20.1601	20.1214	2.47671	-0.210097	1.15677	12.7868	12.748	12.7674	-4.87735	-1.2071	2.30873	11.2978	11.2015	11.2497	-6.39505	-1.40905	2.65562
	CV-ft-12h-5	17.9638	17.9898	17.9768	14.3999	14.2774	14.3387	-3.63813	-0.887179	1.84956	21.6187	21.6365	21.6276	3.6508	0.963997	0.512635	13.594	13.5368	13.5654	-4.4114	-0.741153	1.67151	12.5059	12.4969	12.5014	-5.47535	-0.489342	1.4038
	CV-ft-12h-6	18.7782	18.8068	18.7925	14.1848	14.1792	14.182	-4.61052	-1.85957	3.629	16.0343	15.9922	16.0132	-2.77927	-5.46607	44.203	12.8436	12.7463	12.795	-5.99756	-2.32732	5.01871	12.3658	12.36	12.3629	-6.4296	-1.4436	2.71998
	GF-ft-24h-1	21.6199	21.5713	21.5956	15.9872	15.9295	15.9583	-5.63728	-0.745772	1.67687	24.3875	24.4703	24.4289	2.83333	-0.618721	1.53551	15.4976	15.4634	15.4805	-6.11512	0.0445862	0.969568	15.6482	15.6085	15.6283	-5.96728	-0.31125	1.24078
	GF-ft-24h-2	24.3296	24.3449	24.3373	20.4808	20.4659	20.4733	-3.86392	1.02758	0.490531	28.123	28.1803	28.1517	3.8144	0.36235	0.777897	18.2647	18.199	18.2318	-6.10542	0.054285	0.963072	19.0994	18.9874	19.0434	-5.29388	0.362155	0.778002
	GF-ft-24h-3	23.5863	23.6381	23.6122	17.7678	17.7993	17.7835	-5.82864	-0.937133	1.91472	26.3589	26.3956	26.3772	2.76506	-0.68699	1.60992	16.5185	16.5107	16.5146	-7.09757	-0.937866	1.91569	17.7897	17.7069	17.7483	-5.86389	-0.207859	1.15497
	GF-ft-24h-4	23.3256	23.315	23.3203	18.1134	18.2726	18.193	-5.12732	-0.235815	1.17757	27.3738	27.3712	27.3725	4.0522	0.600147	0.659687	17.0665	17.0748	17.0707	-6.24966	-0.0899525	1.06434	17.7128	17.6569	17.6849	-5.63547	0.0205608	0.985849
	GF-ft-24h-5	21.6875	21.6743	21.6809	16.5311	16.4954	16.5132	-5.16769	-0.276183	1.21099	24.4175	24.3817	24.3996	2.7187	-0.733353	1.6625	15.5303	15.5127	15.5215	-6.15943	0.000278473	0.999807	15.6292	15.637	15.6331	-6.04782	-0.391789	1.31202
	GF-ft-24h-6	21.559	21.5647	21.5619	17.8607	17.8147	17.8377	-3.72419	1.16732	0.445247	26.1071	26.0738	26.0905	4.52862	1.07657	0.474156	16.3742	16.2875	16.3308	-5.23104	0.928669	0.525343	16.4698	16.3982	16.434	-5.12785	0.528184	0.693427
								-4.89151						3.45205						-6.15971						-5.65603
	HK-ft-24h-1	20.0772	20.1311	20.1041	14.8623	14.7077	14.785	-5.31916	-0.427657	1.34505	21.981	22.0652	22.0231	1.91895	-1.5331	2.89407	12.7849	12.7243	12.7546	-7.34954	-1.18984	2.28127	13.0111	12.9102	12.9606	-7.1435	-1.48747	2.80396
	HK-ft-24h-2	23.1826	23.2799	23.2313	17.1487	17.0274	17.0881	-6.14318	-1.25167	2.38117	20.097	19.9321	20.0145	-3.21674	-6.6688	101.744	16.2709	16.186	16.2285	-7.00281	-0.843102	1.7939	16.8466	16.7392	16.7929	-6.43835	-0.782316	1.71989
	HK-ft-24h-3	21.8946	21.8903	21.8925	16.3711	16.3042	16.3376	-5.55482	-0.663317	1.58372	18.8158	18.6697	18.7428	-3.14969	-6.60174	97.1229	15.3167	15.2002	15.2584	-6.63402	-0.47431	1.38925	15.9272	15.8181	15.8726	-6.01982	-0.363788	1.2868
	HK-ft-24h-4	20.3102	20.3866	20.3484	15.0837	15.0138	15.0488	-5.29962	-0.40811	1.32695	22.6158	22.6565	22.6362	2.28778	-1.16427	2.2412	14.1629	14.0834	14.1231	-6.22526	-0.0655513	1.04648	14.1546	14.0768	14.1157	-6.23273	-0.576696	1.49143
	HK-ft-24h-5	20.9031	20.8902	20.8966	15.3475	15.2767	15.3121	-5.58457	-0.693062	1.61671	22.8086	22.7882	22.7984	1.90177	-1.55028	2.92874	14.5902	14.5128	14.5515	-6.34514	-0.185431	1.13716	13.7091	13.6453	13.6772	-7.21945	-1.56342	2.95553
	HK-ft-24h-6	20.0384	20.1001	20.0692	15.6629	14.7263	15.1946	-4.87465	0.0168542	0.988386	16.8019	16.7577	16.7798	-3.28944	-6.74149	107.002	13.841	13.765	13.803	-6.26621	-0.106501	1.07661	14.3288	14.192	14.2604	-5.80881	-0.15278	1.11171
	CV-ft-24h-1	25.7142	25.8826	25.7984	20.6136	20.6165	20.615	-5.18335	-0.291846	1.22421	28.7668	28.7576	28.7622	2.96379	-0.488263	1.40276	18.6313	18.6351	18.6332	-7.16517	-1.00546	2.00759	19.4065	19.4075	19.407	-6.39141	-0.735377	1.66483
	CV-ft-24h-2	24.3775	24.4646	24.421	18.5243	18.5313	18.5278	-5.89324	-1.00174	2.00241	26.9828	26.9758	26.9793	2.55825	-0.893806	1.85807	17.6073	17.5671	17.5872	-6.83381	-0.674109	1.59561	17.6003	17.5554	17.5779	-6.8432	-1.18717	2.27705
	CV-ft-24h-3	19.9743	19.9888	19.9816	13.8533	13.6941	13.7737	-6.20783	-1.31632	2.49031	22.7391	22.5937	22.6664	2.68484	-0.76721	1.70198	14.3056	14.196	14.2508	-5.73074	0.428962	0.742796	13.2422	13.1767	13.2095	-6.77207	-1.11604	2.16751
	CV-ft-24h-4	20.1804	20.2095	20.195	14.0251	14.0338	14.0295	-6.16548	-1.27397	2.41826	21.45	21.2857	21.3679	1.1729	-2.27915	4.85393	12.9821	12.9413	12.9617	-7.23327	-1.07356	2.10462	13.1529	13.0738	13.1133	-7.0816	-1.42557	2.68621
	CV-ft-24h-5	20.0218	20.0392	20.0305	14.3053	14.1618	14.2335	-5.79695	-0.905443	1.87312	22.5259	22.434	22.4799	2.44948	-1.00258	2.00357	14.4327	14.3744	14.4036	-5.62692	0.532784	0.69122	13.6751	13.5575	13.6163	-6.41414	-0.758112	1.69128
	CV-ft-24h-6	23.4138	23.4231	23.4184	17.4124	17.2937	17.3531	-6.06536	-1.17385	2.25614	25.607	25.5199	25.5634	2.14499	-1.30706	2.47437	15.4671	15.4251	15.4461	-7.9723	-1.81259	3.51273	16.2144	16.115	16.1647	-7.2537	-1.59767	3.02653

## Sheet: Fig. 2c
Fig. 2c		Sample name	CT(Actin)			CT(Actin_mean)	CT(Apidaecin)			CT(Apidaecin_mean)	ΔCT	ΔΔCT	2^-ΔΔCT	CT(Abaecin)			CT(Abaecin_mean)	ΔCT	ΔΔCT	2^-ΔΔCT	CT(Defensin-1)			CT(Defensin-1_mean))	ΔCT	ΔΔCT	2^-ΔΔCT	CT(Hymenoptaecin)			CT(Hymenoptaecin_mean)	ΔCT	ΔΔCT	2^-ΔΔCT
	Before Hafnia infection	GF-ft-1	18.4144	18.2704	18.1403	18.275	21.0956	20.9716	20.928	20.9984	2.72336	0.635813	0.643578	21.4645	21.4475	21.253	21.3883	3.1133	-0.447614	1.36378	21.2868	21.2175	21.1438	21.216	2.941	0.539809	0.687862	23.5931	23.386	23.4898	23.4896	5.21457	0.994387	0.501949
		GF-ft-2	18.0522	18.1539	18.071	18.0924	21.4435	21.353	21.2324	21.343	3.25061	1.16306	0.446564	21.5465	21.5424	21.4337	21.5075	3.41516	-0.145755	1.10631	19.3605	19.2959	19.201	19.2858	1.19345	-1.20774	2.30976	22.6657	22.5233	22.3365	22.5085	4.41618	0.195993	0.872972
		GF-ft-3	17.504	17.623	17.4508	17.5259	20.1193	20.1505	20.0667	20.1122	2.58624	0.49869	0.707749	21.8583	22.0891	21.7383	21.8952	4.3693	0.808379	0.571023	17.6775	17.6858	17.6106	17.658	0.132059	-2.26913	4.82033	22.5142	22.5484	22.4314	22.498	4.97208	0.751894	0.593824
		GF-ft-4	17.8001	18.148	17.548	17.832	19.5282	20.0877	19.4063	19.674	1.84203	-0.245513	1.18551	19.9104	20.3112	19.8035	20.0083	2.17634	-1.38457	2.61095	21.3061	21.6405	21.0085	21.3184	3.48638	1.08519	0.471331	21.6068	21.4041	21.3767	21.4626	3.63054	-0.589638	1.50487
		GF-ft-5	17.8133	17.554	17.6573	17.6749	19.7642	19.6232	19.6597	19.6824	2.00751	-0.0800378	1.05705	21.7615	21.6127	22.0208	21.7983	4.12347	0.562556	0.677102	20.5874	20.5233	20.4377	20.5161	2.84125	0.440055	0.737107	22.8118	22.622	22.2632	22.5656	4.89077	0.670591	0.628249
		GF-ft-6	18.1056	17.8724	17.8312	17.9364	19.4275	19.42	19.3787	19.4087	1.47233	-0.615213	1.53178	21.4649	21.6173	21.3959	21.4927	3.55634	-0.00457199	1.00317	19.7274	19.683	19.7517	19.7207	1.7843	-0.616892	1.53357	20.5196	20.6689	20.6495	20.6126	2.67626	-1.54393	2.91587
		GF-ft-7	17.9473	18.2657	17.9512	18.0547	18.8545	19.1506	18.3636	18.7896	0.734857	-1.35269	2.55388	21.4741	21.6071	21.2822	21.4545	3.39976	-0.161158	1.11818	22.5184	22.4112	22.3687	22.4327	4.37803	1.97683	0.254047	22.2583	22.1783	22.096	22.1775	4.12282	-0.0973616	1.06982
		GF-ft-8	17.8771	17.8085	17.7001	17.7953	19.8744	19.9074	19.8543	19.8787	2.08343	-0.00411264	1.00285	22.5134	21.8646	22.0088	22.1289	4.33365	0.772738	0.585306	20.0759	20.5701	20.099	20.2483	2.45308	0.051885	0.964675	21.4472	21.8782	21.5751	21.6335	3.83824	-0.381939	1.30309
											2.08755							3.56092							2.40119							4.22018
		CV-ft-1	18.1124	18.0589	18.2522	18.1411	17.6491	17.5106	17.6504	17.6034	-0.537775	-2.62532	6.17021	18.8592	18.7841	18.8334	18.8255	0.684413	-2.8765	7.34368	20.0068	19.9842	19.874	19.955	1.81385	-0.587337	1.50247	20.9308	20.913	20.7812	20.875	2.73386	-1.48632	2.80174
		CV-ft-2	18.8228	18.8062	18.8021	18.8104	19.7989	19.7876	19.7301	19.7722	0.961843	-1.1257	2.18208	21.0281	20.7872	20.7094	20.8415	2.03119	-1.52973	2.88731	22.5705	22.5381	22.5702	22.5596	3.74923	1.34803	0.392827	23.316	23.276	23.2178	23.2699	4.45958	0.239397	0.847099
		CV-ft-3	17.9619	18.0053	17.8762	17.9478	20.9295	20.9788	20.88	20.9294	2.98166	0.894114	0.538078	21.1975	21.3672	21.1552	21.24	3.29221	-0.268708	1.20473	19.8308	20.0625	19.7775	19.8903	1.9425	-0.458696	1.3743	19.8718	19.8068	19.7668	19.8151	1.86734	-2.35285	5.10831
		CV-ft-4	18.1509	18.0304	17.9895	18.0569	19.9017	19.7303	19.8498	19.8273	1.77034	-0.317203	1.24591	21.0008	21.427	21.0129	21.1469	3.08999	-0.470925	1.386	20.665	20.6666	20.5928	20.6415	2.58453	0.183336	0.880664	23.3282	22.9509	22.861	23.0467	4.98978	0.769593	0.586583
		CV-ft-5	18.807	18.6217	18.724	18.7175	19.0516	18.9917	18.967	19.0034	0.285897	-1.80165	3.48618	22.1069	21.7209	21.7466	21.8581	3.1406	-0.420319	1.33822	22.3125	22.3955	22.4337	22.3806	3.66302	1.26183	0.417015	22.5568	22.898	22.395	22.6166	3.89908	-0.321104	1.24929
		CV-ft-6	17.9663	17.8278	17.8026	17.8656	18.9561	18.5268	18.4874	18.6568	0.791211	-1.29633	2.45604	20.1297	19.9209	20.1901	20.0802	2.21469	-1.34623	2.54246	19.3585	19.2813	19.3337	19.3245	1.45896	-0.942237	1.9215	19.4147	19.8211	19.4558	19.5639	1.69833	-2.52185	5.74317
		CV-ft-7	17.6097	17.4276	17.5964	17.5446	18.3315	18.1875	18.2421	18.2537	0.709092	-1.37845	2.59989	18.9398	18.581	18.5556	18.6921	1.14756	-2.41336	5.32713	17.55	17.4669	17.4573	17.4914	-0.0531807	-2.45437	5.48075	20.7365	20.7791	20.6791	20.7316	3.18698	-1.03321	2.04657
		CV-ft-8	17.8039	17.8358	17.8622	17.834	19.1462	19.2163	19.0663	19.143	1.309	-0.778548	1.7154	17.8261	17.9912	18.0538	17.957	0.123082	-3.43783	10.8366	18.9983	18.9541	19.0132	18.9885	1.15457	-1.24662	2.37284	19.435	19.4231	19.4211	19.4264	1.59245	-2.62773	6.18053
		CL-ft-1	16.7226	16.7608	16.6944	16.7259	18.299	18.376	18.3346	18.3366	1.61064	-0.47691	1.39176	19.4583	19.4534	19.6112	19.5076	2.78169	-0.779225	1.71621	19.6631	19.6633	19.67	19.6655	2.93952	0.538328	0.688569	19.1205	19.1578	19.2217	19.1667	2.44073	-1.77945	3.43295
		CL-ft-2	16.9921	17.0842	17.0166	17.031	16.9429	16.8904	16.9417	16.925	-0.106017	-2.19356	4.57434	18.4246	18.5745	18.4171	18.4721	1.44105	-2.11987	4.34654	17.5979	17.6743	17.6675	17.6466	0.615566	-1.78563	3.44768	21.2934	21.143	21.3025	21.2463	4.21531	-0.00486914	1.00338
		CL-ft-3	17.0575	17.1301	17.2909	17.1595	15.9947	16.1158	16.0649	16.0585	-1.10101	-3.18856	9.117	17.18	17.2745	17.2135	17.2227	0.0631561	-3.49776	11.2962	16.8777	16.9334	16.981	16.9307	-0.228807	-2.63	6.19025	18.0645	18.1519	18.1339	18.1167	0.957249	-3.26293	9.59933
		CL-ft-4	17.9826	17.8354	17.9491	17.9223	18.6277	18.3466	18.2666	18.4136	0.491278	-1.59627	3.0236	20.456	20.5807	20.2316	20.4228	2.50043	-1.06049	2.08563	19.7272	19.6482	19.8062	19.7272	1.80488	-0.596315	1.51185	20.1975	20.3045	20.2052	20.2357	2.31337	-1.90681	3.74979
		CL-ft-5	16.9957	17.1279	17.0635	17.0624	17.6875	17.7422	17.6941	17.7079	0.64558	-1.44196	2.71691	18.7551	18.9576	18.8779	18.8636	1.8012	-1.75972	3.38632	19.4563	19.4268	19.4802	19.4544	2.39205	-0.00914001	1.00636	20.7926	20.7927	20.6751	20.7534	3.69108	-0.529105	1.44303
		CL-ft-6	16.853	16.9474	16.8131	16.8712	17.0634	16.9748	17.1225	17.0536	0.182386	-1.90516	3.7455	17.7839	17.7897	17.7986	17.7907	0.919514	-2.6414	6.23937	16.5067	16.5218	16.5106	16.5131	-0.358146	-2.75934	6.77085	17.5786	17.5938	17.6472	17.6065	0.735319	-3.48486	11.1956
		CL-ft-7	18.3097	18.2063	18.3642	18.2934	19.1336	19.1277	19.1912	19.1508	0.857405	-1.23014	2.3459	21.8276	21.6996	21.5477	21.6916	3.39823	-0.162682	1.11937	21.3334	21.338	21.4381	21.3698	3.07641	0.675223	0.626235	22.3378	22.347	22.4749	22.3866	4.09314	-0.127041	1.09205
		CL-ft-8	17.8931	17.9122	18.2244	18.0099	19.0531	19.0456	19.1588	19.0858	1.07597	-1.01158	2.01611	20.8941	20.8926	20.6809	20.8225	2.81264	-0.748276	1.67978	20.3253	20.4508	20.2961	20.3574	2.34754	-0.0536544	1.03789	20.6641	20.7478	20.6294	20.6804	2.67054	-1.54965	2.92745
		Butyrate-ft-1	18.0151	18.0558	18.1081	18.0597	20.65	20.505	20.6966	20.6172	2.55754	0.469994	0.721967	21.696	21.673	21.7149	21.6946	3.63496	0.0740419	0.949973	21.7556	21.6723	21.8523	21.76	3.70038	1.29919	0.406355	24.1542	24.7038	24.2574	24.3718	6.31216	2.09197	0.23456
		Butyrate-ft-2	17.3963	17.4528	17.3707	17.4066	18.2887	18.3749	18.4291	18.3642	0.957631	-1.12991	2.18846	20.1424	20.2544	20.3782	20.2583	2.85176	-0.709151	1.63484	21.4167	21.497	21.5148	21.4762	4.06957	1.66838	0.314607	23.5083	23.4198	23.5488	23.4923	6.08571	1.86553	0.274422
		Butyrate-ft-3	18.2338	18.2601	18.2264	18.2401	18.5988	18.6912	18.7034	18.6644	0.424322	-1.66322	3.16723	19.7798	19.83	19.9345	19.8481	1.60798	-1.95294	3.87163	20.8617	20.9425	20.9987	20.9343	2.6942	0.293004	0.816201	23.0458	23.0609	23.2544	23.1204	4.88023	0.660045	0.632859
		Butyrate-ft-4	17.0065	17.2565	17.1585	17.1405	15.5104	15.9291	15.6857	15.7084	-1.4321	-3.51964	11.4688	18.6355	18.9027	18.5582	18.6988	1.55831	-2.0026	4.00722	19.8099	19.888	19.5953	19.7644	2.62388	0.222684	0.85697	20.4293	20.3866	20.5399	20.4519	3.31143	-0.908751	1.87742
		Butyrate-ft-5	17.5725	17.6011	17.7989	17.6575	17.1145	17.1548	17.3318	17.2004	-0.457113	-2.54466	5.8347	19.2624	19.2947	19.4173	19.3248	1.66732	-1.8936	3.71561	19.602	19.7034	19.9022	19.7359	2.07838	-0.322816	1.25077	23.4072	23.5054	23.9253	23.6126	5.95514	1.73495	0.300419
		Butyrate-ft-6	17.3572	17.2619	17.3995	17.3395	18.9213	18.7075	18.8526	18.8271	1.48759	-0.59996	1.51567	20.6851	20.6912	20.8138	20.73	3.39046	-0.170455	1.12541	20.3978	20.4485	20.623	20.4898	3.15025	0.749057	0.594992	23.9987	24.0286	24.232	24.0864	6.7469	2.52671	0.173534
		Butyrate-ft-7	16.886	17.0329	16.9388	16.9526	15.9716	16.1481	16.1355	16.0851	-0.867526	-2.95507	7.7547	19.9823	20.0618	20.0998	20.048	3.09536	-0.46556	1.38085	20.5446	20.6334	20.6514	20.6098	3.65722	1.25603	0.418694	22.171	22.2521	22.2692	22.2308	5.27819	1.058	0.480297
		Butyrate-ft-8	17.4431	17.5743	17.7136	17.577	18.3344	18.3239	18.448	18.3688	0.791814	-1.29573	2.45501	20.1457	20.2117	20.4679	20.2751	2.6981	-0.862811	1.81858	21.7847	21.7455	21.7992	21.7765	4.1995	1.7983	0.287512	24.5519	24.6455	24.6568	24.6181	7.04109	2.8209	0.141522
		Sample name	CT(Actin)			CT(Actin_mean)	CT(Apidaecin)			CT(Apidaecin_mean)	ΔCT	ΔΔCT	2^-ΔΔCT	CT(Abaecin)			CT(Abaecin_mean)	ΔCT	ΔΔCT	2^-ΔΔCT	CT(Defensin-1)			CT(Defensin-1_mean))	ΔCT	ΔΔCT	2^-ΔΔCT	CT(Hymenoptaecin)			CT(Hymenoptaecin_mean)	ΔCT	ΔΔCT	2^-ΔΔCT
	3 hours after infection	GF-ft-3h-1	16.8527	16.6901	16.6332	16.7253	13.5347	13.5012	13.4459	13.494	-3.23136	-0.814337	1.75849	14.584	14.3997	14.4999	14.4945	-2.2308	-0.239174	1.18032	12.0431	12.0656	12.0205	12.0431	-4.68227	-0.910853	1.88016	11.3241	10.5583	10.465	10.7825	-5.94285	-0.942243	1.92151
		GF-ft-3h-2	16.599	16.4427	16.4091	16.4836	14.0417	14.0721	13.9639	14.0259	-2.45774	-0.0407143	1.02862	14.8126	14.6517	14.8604	14.7749	-1.70872	0.282902	0.821936	12.8472	12.6819	12.8414	12.7902	-3.69344	0.0779721	0.947388	11.5598	11.4931	11.5093	11.5207	-4.96289	0.0377127	0.974198
		GF-ft-3h-3	17.5097	17.5402	17.422	17.4906	14.3146	14.3045	14.04	14.2197	-3.27091	-0.85389	1.80737	15.4909	15.4175	15.2348	15.381	-2.10958	-0.117963	1.0852	13.2774	13.4255	13.4057	13.3695	-4.12109	-0.349671	1.27427	12.538	12.4057	13.1197	12.6878	-4.80283	0.197776	0.871893
		GF-ft-3h-4	15.543	15.8941	15.2575	15.5649	13.7009	14.1202	13.5661	13.7957	-1.76916	0.64786	0.638226	14.4984	14.6699	14.4873	14.5519	-1.01305	0.978576	0.50748	12.224	12.6375	12.1538	12.3384	-3.22645	0.544963	0.685409	11.0765	11.6519	10.8494	11.1926	-4.37229	0.628318	0.64693
		GF-ft-3h-5	15.3106	15.14	15.029	15.1599	14.4115	14.1715	14.3307	14.3046	-0.855323	1.5617	0.338752	12.7677	12.5931	12.7235	12.6948	-2.46512	-0.473495	1.38847	12.9495	12.7362	12.6972	12.7943	-2.3656	1.40581	0.377405	10.6939	11.0361	11.0793	10.9364	-4.22347	0.777137	0.583523
		GF-ft-3h-6	16.7556	16.873	16.593	16.7405	13.7721	13.4287	13.6219	13.6076	-3.13298	-0.715959	1.64257	14.4875	14.4378	14.3706	14.432	-2.30857	-0.316949	1.24569	12.1692	11.9859	11.919	12.0247	-4.71587	-0.944453	1.92446	11.0043	10.9909	10.4781	10.8244	-5.91612	-0.915518	1.88625
		GF-ft-3h-7	16.4756	16.3891	16.0915	16.3187	13.4821	13.5178	13.5671	13.5223	-2.79641	-0.379386	1.30079	15.3091	15.1104	14.9534	15.1243	-1.19442	0.797202	0.575464	12.5424	12.3118	12.1426	12.3323	-3.98646	-0.215039	1.16074	11.3493	11.3212	11.2056	11.292	-5.02671	-0.0261005	1.01826
		GF-ft-3h-8	16.3188	16.1615	16.2294	16.2366	14.5323	14.3521	14.3585	14.4143	-1.82229	0.594728	0.662169	13.6312	13.1639	13.2064	13.3339	-2.90272	-0.911099	1.88048	12.9761	12.7613	12.8319	12.8564	-3.38015	0.391267	0.76246	11.5762	11.4262	11.4343	11.4789	-4.75769	0.242918	0.845034
											-2.41702							-1.99162							-3.77142							-5.00061
		CV-ft-3h-1	17.2664	17.3689	17.2481	17.2944	12.7743	12.7553	12.8251	12.7849	-4.50954	-2.09252	4.26493	14.2769	14.3519	14.2757	14.3015	-2.99293	-1.00131	2.00182	11.799	11.8629	11.878	11.8466	-5.44781	-1.6764	3.19629	11.5515	11.1617	11.2031	11.3054	-5.98901	-0.988407	1.98399
		CV-ft-3h-2	17.2125	17.1726	17.1411	17.1754	12.6612	13.114	12.6836	12.8196	-4.35573	-1.93871	3.83363	14.0681	14.1392	13.9807	14.0627	-3.11272	-1.1211	2.17512	11.8807	11.8308	11.7172	11.8096	-5.36581	-1.5944	3.01969	10.3628	10.6071	10.3206	10.4302	-6.7452	-1.74459	3.35101
		CV-ft-3h-3	16.9315	16.9072	16.794	16.8776	12.9872	12.9797	12.9449	12.9706	-3.90697	-1.48994	2.80878	12.7768	12.7305	12.6907	12.7327	-4.14491	-2.15329	4.44842	12.2495	12.1707	12.1131	12.1778	-4.69982	-0.928401	1.90317	10.9853	10.8711	10.5567	10.8044	-6.07323	-1.07262	2.10326
		CV-ft-3h-4	17.2368	17.338	17.2177	17.2642	12.9521	12.8334	12.7026	12.8294	-4.43481	-2.01779	4.04962	14.0087	14.1033	14.0418	14.0513	-3.21287	-1.22125	2.33149	11.4376	11.3537	11.3562	11.3825	-5.88166	-2.11025	4.31765	10.8712	10.4015	10.9198	10.7308	-6.53332	-1.53271	2.8933
		CV-ft-3h-5	16.4783	16.6147	16.5047	16.5326	12.739	12.9788	12.9252	12.881	-3.65155	-1.23453	2.35305	12.3633	12.1486	12.3907	12.3009	-4.23169	-2.24007	4.72421	11.341	11.2891	11.5078	11.3793	-5.15326	-1.38184	2.60601	9.96667	10.1206	9.88368	9.99031	-6.54227	-1.54166	2.91129
		CV-ft-3h-6	17.781	17.74	17.7862	17.7691	12.659	12.8472	12.8667	12.791	-4.9781	-2.56108	5.9015	14.3918	14.184	14.2889	14.2882	-3.48084	-1.48922	2.80737	11.7129	11.5811	11.6293	11.6411	-6.12796	-2.35654	5.12141	11.1318	10.9239	10.9988	11.0182	-6.7509	-1.7503	3.36428
		CV-ft-3h-7	16.7816	16.9463	16.6901	16.806	12.6791	12.5016	12.567	12.5826	-4.22342	-1.8064	3.49768	13.9803	14.1219	14.3808	14.161	-2.64497	-0.653349	1.57282	11.342	11.504	11.4364	11.4274	-5.37854	-1.60713	3.04645	10.2526	10.2414	10.2601	10.2514	-6.55462	-1.55401	2.93633
		CV-ft-3h-8	16.7989	16.56	16.656	16.6716	12.8567	12.857	12.8226	12.8454	-3.82622	-1.4092	2.65589	14.3587	14.213	14.3746	14.3154	-2.35622	-0.364603	1.28753	11.9443	11.7949	11.6559	11.7984	-4.87329	-1.10187	2.14633	10.4716	10.5439	10.4989	10.5048	-6.16688	-1.16627	2.24431
		CL-ft-3h-1	16.3973	16.3779	16.4039	16.393	11.5942	11.8486	11.7514	11.7314	-4.66163	-2.2446	4.73907	14.014	13.9815	13.9748	13.9901	-2.40291	-0.411291	1.32987	11.6567	11.7967	11.7291	11.7275	-4.66553	-0.894115	1.85847	11.0188	11.1159	10.4415	10.8587	-5.5343	-0.533689	1.44763
		CL-ft-3h-2	16.5291	16.5393	16.6149	16.5611	11.961	11.847	11.8898	11.8993	-4.6618	-2.24478	4.73963	12.2382	12.2859	12.3216	12.2819	-4.27918	-2.28756	4.8823	11.5683	11.5902	11.5491	11.5692	-4.99188	-1.22047	2.33022	10.1726	10.1262	10.0957	10.1315	-6.4296	-1.42899	2.69259
		CL-ft-3h-3	15.4693	15.5595	15.4605	15.4965	13.3389	13.2898	13.5001	13.3763	-2.12018	0.296839	0.814034	14.3829	14.4908	14.4093	14.4277	-1.06879	0.922831	0.527473	12.1759	12.2801	12.1151	12.1903	-3.30612	0.465298	0.724321	11.2049	11.0251	11.0451	11.0917	-4.40475	0.59586	0.66165
		CL-ft-3h-4	17.6379	17.5796	17.5116	17.5764	12.4002	12.4228	12.5068	12.4433	-5.13312	-2.7161	6.57092	12.6175	12.7468	12.9085	12.7576	-4.81878	-2.82716	7.09675	12.1086	12.1647	12.0603	12.1112	-5.46517	-1.69376	3.23498	11.3422	11.0512	11.3615	11.2516	-6.32475	-1.32415	2.50385
		CL-ft-3h-5	17.2455	17.2372	17.3874	17.29	11.9162	11.9935	11.9607	11.9568	-5.33321	-2.91619	7.54849	13.9383	13.8297	13.8924	13.8868	-3.40322	-1.4116	2.66032	11.6405	11.7104	11.7704	11.7071	-5.58293	-1.81151	3.5101	10.9164	10.4701	10.9853	10.7906	-6.49942	-1.49882	2.82611
		CL-ft-3h-6	16.4798	16.3928	16.6679	16.5135	11.4321	11.4845	11.5668	11.4945	-5.01901	-2.60199	6.07123	12.1767	12.3201	12.1561	12.2176	-4.29586	-2.30424	4.93907	11.5218	11.6145	11.5524	11.5629	-4.95059	-1.17917	2.26447	10.981	10.4963	11.0245	10.834	-5.67954	-0.678932	1.60095
		CL-ft-3h-7	18.1108	18.1658	18.089	18.1219	12.5609	12.5961	12.6397	12.5989	-5.52297	-3.10595	8.60962	12.849	12.9456	12.9048	12.8998	-5.22206	-3.23044	9.38553	12.0131	12.0868	12.1679	12.0893	-6.03259	-2.26117	4.7938	11.3462	11.2746	11.1079	11.2429	-6.87897	-1.87836	3.67658
		CL-ft-3h-8	17.623	17.6257	17.5111	17.5866	12.0065	12.0587	12.1177	12.061	-5.52563	-3.10861	8.62553	12.6951	12.6034	12.6028	12.6338	-4.95281	-2.96119	7.78764	11.5536	11.4679	11.5206	11.514	-6.07255	-2.30113	4.92845	11.1111	11.1617	11.0388	11.1039	-6.48273	-1.48212	2.79359
		Butyrate-ft-3h-1	17.626	17.6896	17.715	17.6769	12.2149	12.0375	12.3253	12.1926	-5.48429	-3.06727	8.38187	12.4912	12.5902	12.5417	12.541	-5.13587	-3.14425	8.84122	11.8514	11.7022	11.8628	11.8055	-5.8714	-2.09998	4.28703	10.5816	10.4648	10.5757	10.5407	-7.13618	-2.13557	4.39412
		Butyrate-ft-3h-2	17.6451	17.6886	17.7347	17.6895	12.54	12.6029	12.7398	12.6276	-5.0619	-2.64488	6.25444	12.661	12.821	12.9797	12.8205	-4.86894	-2.87732	7.34783	11.9945	12.0595	12.1301	12.0614	-5.62812	-1.8567	3.62178	11.2312	11.0642	11.1448	11.1467	-6.54275	-1.54214	2.91227
		Butyrate-ft-3h-3	17.8514	17.9988	17.9761	17.9421	13.0219	12.773	12.9758	12.9236	-5.01852	-2.6015	6.06917	12.9258	12.8075	12.9863	12.9065	-5.03558	-3.04396	8.2475	12.3639	12.3475	12.4249	12.3788	-5.56334	-1.79192	3.46276	11.0671	11.1031	11.217	11.1291	-6.81301	-1.81241	3.51228
		Butyrate-ft-3h-4	16.3427	16.472	16.5636	16.4594	12.2143	12.2331	12.2182	12.2218	-4.23761	-1.82058	3.53224	13.6541	13.8008	13.9709	13.8086	-2.65084	-0.659215	1.57922	11.8962	11.7372	11.9194	11.8509	-4.60851	-0.837098	1.78645	10.164	10.2427	10.3621	10.2563	-6.20318	-1.20258	2.3015
		Butyrate-ft-3h-5	16.8179	17.1581	16.9841	16.9867	12.3708	12.7514	12.4539	12.5254	-4.46133	-2.04431	4.12475	12.8374	13.0408	12.8535	12.9106	-4.07611	-2.08449	4.24126	11.9161	12.2	12.0561	12.0574	-4.92927	-1.15786	2.23126	10.9396	10.9851	10.8134	10.9127	-6.07403	-1.07343	2.10443
		Butyrate-ft-3h-6	16.1414	16.3185	16.4676	16.3092	12.053	12.006	12.2927	12.1173	-4.19192	-1.7749	3.42214	12.0736	12.2431	12.7071	12.3413	-3.96791	-1.97629	3.9348	11.4465	11.5516	11.8693	11.6225	-4.68671	-0.915295	1.88595	10.0677	10.1937	10.3782	10.2132	-6.09598	-1.09537	2.13668
		Butyrate-ft-3h-7	17.3472	17.1512	17.3354	17.2779	13.054	12.8495	12.9573	12.9536	-4.32436	-1.90733	3.75115	14.8907	14.74	15.4346	15.0217	-2.25621	-0.264587	1.20129	12.1701	12.3041	12.3308	12.2683	-5.00961	-1.23819	2.35902	11.5172	11.4502	11.6784	11.5486	-5.72933	-0.728728	1.65718
		Butyrate-ft-3h-8	16.7084	16.8615	16.8943	16.8214	12.4302	12.7747	12.7484	12.6511	-4.17029	-1.75326	3.37121	14.2792	14.4419	14.437	14.386	-2.43536	-0.443738	1.36012	11.9692	12.0977	12.1738	12.0802	-4.74117	-0.969758	1.95851	11.26	11.112	11.2451	11.2057	-5.61569	-0.615087	1.53165

## Sheet: Fig. 3d
Fig. 3d		CT(actin)			CT(actin_mean)	CT(LOC408559)			CT(LOC408559_mean)	ΔCT	ΔΔCT	2^-ΔΔCT	CT(LOC551968)			CT(LOC551968_mean)	ΔCT	ΔΔCT	2^-ΔΔCT	CT(LOC409261)			CT(LOC409261_mean)	ΔCT	ΔΔCT	2^-ΔΔCT	CT(mino)			CT(mino_mean)	ΔCT	ΔΔCT	2^-ΔΔCT		CT(actin)			CT(actin_mean)	CT(LOC724951)			CT(LOC724951_mean)	ΔCT	ΔΔCT	2^-ΔΔCT	CT(LOC724995)			CT(LOC724995_mean)
	GF-ft-1	18.5656	18.6239	18.466	18.5518	22.9033	22.7622	22.8382	22.8345	4.28274	0.0756792	0.948895	16.5723	16.7827	16.6654	16.6735	-1.8783	-0.20209	1.15036	22.7458	23.72	23.0037	23.1565	4.60472	-0.108152	1.07785	20.6555	20.1261	19.9876	20.2564	1.70458	0.0735565	0.950292	GF-ft-1	17.3396	17.1278	17.2028	17.2234	22.7888	22.6496	22.5986	22.679	5.4556	-0.214984	1.16069	21.4453	21.3007	21.5682	21.438
	GF-ft-2	18.6154	18.7178	19.0356	18.7896	23.2587	22.6298	22.6445	22.8443	4.05473	-0.152329	1.11136	16.5336	16.4382	16.5648	16.5122	-2.27737	-0.601162	1.51694	23.3637	22.6858	22.8022	22.9506	4.16097	-0.551899	1.46601	19.9122	20.2625	20.3207	20.1651	1.37555	-0.255469	1.19372	GF-ft-2	17.4171	17.3349	16.9946	17.2489	21.7796	21.7475	21.7813	21.7694	4.52058	-1.15001	2.21915	22.719	21.9842	22.1935	22.2989
	GF-ft-3	17.8656	17.6165	17.8208	17.7676	22.2758	22.4691	22.5428	22.4292	4.6616	0.454535	0.729746	16.3294	16.2347	16.1924	16.2522	-1.51547	0.160731	0.894572	22.8764	23.0387	23.0427	22.9859	5.21828	0.505416	0.704457	19.7227	19.5295	19.5971	19.6164	1.84879	0.21777	0.859893	GF-ft-3	16.6355	16.5703	16.5683	16.5914	22.012	21.889	21.8991	21.9334	5.34199	-0.328588	1.25578	21.9527	22.0596	22.0813	22.0312
	GF-ft-4	19.6765	19.5766	19.3749	19.5427	23.3219	23.2966	23.4146	23.3444	3.80172	-0.405346	1.32441	17.8625	17.9823	17.7096	17.8515	-1.69121	-0.0150011	1.01045	24.0622	24.1984	24.0629	24.1078	4.56517	-0.147696	1.1078	21.4331	21.3404	21.1646	21.3127	1.77003	0.139004	0.908146	GF-ft-4	20.158	20.2873	20.3292	20.2582	26.6814	26.2993	26.5672	26.516	6.2578	0.587215	0.665627	23.0081	23.4053	22.8732	23.0955
	GF-ft-5	17.5361	17.4555	17.4589	17.4835	21.749	22.0004	21.7811	21.8435	4.35996	0.152901	0.89944	16.0846	16.1676	15.9992	16.0838	-1.39969	0.276515	0.825583	22.8025	22.6287	22.4979	22.6431	5.15955	0.44668	0.733729	19.2363	19.2632	19.1656	19.2217	1.73819	0.10717	0.928407	GF-ft-5	16.847	16.7134	16.8142	16.7915	23.0911	22.869	22.8859	22.9487	6.15718	0.486602	0.713704	20.5239	20.7826	20.6426	20.6497
	GF-ft-6	17.8322	18.1824	17.7224	17.9123	21.9547	22.0326	21.9945	21.9939	4.08162	-0.12544	1.09084	16.5981	16.5666	16.6867	16.6171	-1.2952	0.381008	0.767901	22.4108	22.5653	22.4664	22.4808	4.56852	-0.14435	1.10523	19.3035	19.3277	19.1528	19.2613	1.34899	-0.282032	1.21591	GF-ft-6	17.0021	16.8991	16.9799	16.9603	23.3845	23.1917	23.1758	23.2507	6.29034	0.619762	0.650778	21.2907	21.4372	21.4957	21.4079
										4.20706							-1.6762							4.71287							1.63102							#DIV/0!					5.67058
	Butyrate-ft-1	18.4017	17.9785	18.1919	18.1907	22.066	21.925	22.2154	22.0688	3.87808	-0.328981	1.25613	14.4381	14.2709	14.0868	14.2652	-3.92547	-2.24927	4.75442	20.9589	20.8834	20.9916	20.9446	2.75388	-1.95899	3.8879	19.3673	19.1377	19.4276	19.3109	1.12013	-0.510893	1.42493	Butyrate-ft-1	17.9805	17.7428	17.8087	17.844	21.698	21.668	21.6669	21.6776	3.83359	-1.83699	3.57264	19.7011	19.7302	19.7745	19.7353
	Butyrate-ft-2	17.805	17.9273	17.6478	17.7934	20.7157	20.6392	21.0251	20.7933	2.99996	-1.2071	2.30873	13.915	13.8708	13.9276	13.9045	-3.88893	-2.21272	4.63549	20.6946	20.7086	20.7483	20.7172	2.92379	-1.78908	3.45594	17.9883	18.4445	17.6923	18.0417	0.248311	-1.38271	2.60758	Butyrate-ft-2	16.6257	16.6597	16.6332	16.6396	22.341	22.3779	22.3789	22.3659	5.72635	0.0557709	0.96208	18.9525	18.8953	18.8944	18.9141
	Butyrate-ft-3	17.2129	17.0749	17.2966	17.1948	20.8251	20.8133	20.9278	20.8554	3.6606	-0.546462	1.4605	14.1602	14.1983	14.341	14.2332	-2.96161	-1.28541	2.43751	19.9994	19.9662	20.0006	19.9887	2.79395	-1.91892	3.7814	18.152	18.0381	18.224	18.138	0.943264	-0.687757	1.61078	Butyrate-ft-3	16.5222	16.577	16.6082	16.5691	21.5202	21.493	21.4651	21.4928	4.92363	-0.746956	1.67825	18.9977	19.0463	18.9877	19.0106
	Butyrate-ft-4	17.6054	17.3435	18.0458	17.6649	20.8956	20.9099	20.8612	20.8889	3.22402	-0.983042	1.97663	13.8454	13.6315	13.7089	13.7286	-3.93626	-2.26006	4.79011	19.7523	19.7408	19.8882	19.7938	2.1289	-2.58397	5.99588	18.2616	18.0599	18.042	18.1212	0.456308	-1.17471	2.25748	Butyrate-ft-4	17.8566	17.8824	17.9226	17.8872	21.7948	21.8362	21.8433	21.8248	3.93756	-1.73302	3.32424	18.9831	18.9672	18.9744	18.9749
	Butyrate-ft-5	16.7183	16.8239	16.612	16.7181	19.2097	19.9072	19.4821	19.533	2.81493	-1.39214	2.62467	12.5155	12.5869	12.8438	12.6488	-4.0693	-2.3931	5.25283	19.6744	19.894	19.227	19.5985	2.88039	-1.83247	3.56147	16.6894	16.8319	16.7485	16.7566	0.0385348	-1.59249	3.01569	Butyrate-ft-5	17.3909	17.726	17.4961	17.5377	22.201	22.5858	22.2941	22.3603	4.82265	-0.847935	1.79992	17.886	18.2269	18.3192	18.144
	Butyrate-ft-6	17.0363	16.9779	16.8695	16.9612	20.2708	20.0417	20.1259	20.1461	3.18486	-1.0222	2.03102	13.0862	13.1186	12.9773	13.0607	-3.90054	-2.22433	4.67294	19.9877	20.1691	20.1655	20.1074	3.1462	-1.56666	2.96219	18.3281	17.9678	18.0548	18.1169	1.15566	-0.475358	1.39026	Butyrate-ft-6	18.115	18.1904	18.3024	18.2026	22.415	22.4252	22.4909	22.4437	4.24107	-1.42951	2.69355	18.3431	18.2957	18.5183	18.3857
[truncated: 36 more columns]

## Sheet: Fig. 4d
Fig. 4d	Sample name	CT(Actin)			CT(Actin_mean)	CT(Pla2)			CT(Pla2_mean)	ΔCT	ΔΔCT	2^-ΔΔCT
	control-1	16.8066	16.7473	16.7788	16.7776	18.8746	18.838	18.9095	18.874	2.09647	-1.47867	2.78692
	control-2	16.8294	16.9332	16.5899	16.7842	21.4928	21.3722	21.3192	21.3947	4.61057	1.03543	0.487871
	control-3	15.973	15.9225	16.0218	15.9724	20.3062	20.0074	20.1417	20.1518	4.17932	0.604181	0.657845
	control-4	16.6232	16.4156	16.3625	16.4671	19.6068	19.6272	19.432	19.5553	3.08824	-0.486904	1.40143
	control-5	18.2513	17.8804	18.0465	18.0594	20.7913	20.7104	20.7288	20.7435	2.6841	-0.891044	1.85452
	control-6	17.0049	16.955	17.1628	17.0409	21.3813	21.5194	21.5881	21.4963	4.45535	0.880202	0.543291
	control-7	16.9486	16.7619	16.9749	16.8951	21.0175	20.591	21.2128	20.9405	4.04532	0.470175	0.721877
	control-8	16.6502	16.5647	16.5634	16.5928	19.9547	19.9875	20.1614	20.0345	3.44178	-0.133369	1.09685
										3.57514
	Pla2-RNAi-1	16.8823	17.121	17.0547	17.0193	21.7852	21.5319	21.6644	21.6605	4.64118	1.06603	0.47763
	Pla2-RNAi-2	16.2129	15.8541	16.0261	16.031	21.9153	21.509	21.4306	21.6183	5.58728	2.01214	0.247906
	Pla2-RNAi-3	16.7127	16.967	16.83	16.8366	21.5519	21.5641	21.9558	21.6906	4.85403	1.27888	0.412115
	Pla2-RNAi-4	16.7634	16.7396	16.8843	16.7958	21.1367	21.5015	21.2219	21.2867	4.49094	0.915801	0.53005
	Pla2-RNAi-5	16.9516	16.8033	16.9724	16.9091	22.0346	22.0939	22.0603	22.0629	5.15383	1.57869	0.334786
	Pla2-RNAi-6	17.5375	17.508	17.63	17.5585	21.4257	21.5382	21.5123	21.4921	3.93356	0.358417	0.78002
	Pla2-RNAi-7	16.9806	17.0319	17.0823	17.0316	21.5907	21.6137	21.5509	21.5851	4.55345	0.978308	0.507575
	Pla2-RNAi-8	17.6465	17.7096	17.7619	17.706	21.8756	22.4307	22.2195	22.1752	4.46922	0.894078	0.538091

## Sheet: Fig. 4g
Fig. 4g		Sample name	CT(Actin)			CT(Actin_mean)	CT(Apidaecin)			CT(Apidaecin_mean)	ΔCT	ΔΔCT	2^-ΔΔCT	CT(Abaecin)			CT(Abaecin_mean)	ΔCT	ΔΔCT	2^-ΔΔCT	CT(Defensin-1)			CT(Defensin-1_mean))	ΔCT	ΔΔCT	2^-ΔΔCT	CT(Hymenoptaecin)			CT(Hymenoptaecin_mean)	ΔCT	ΔΔCT	2^-ΔΔCT
	Before Hafnia infection	GF-ft-1	15.3218	15.0509	15.1237	15.1655	16.7499	16.5785	16.3699	16.5661	1.40063	0.155246	0.897979	14.2386	14.0268	14.02	14.0951	-1.07032	-1.01581	2.02204	13.4328	13.3176	13.5451	13.4318	-1.73364	-0.096528	1.0692	13.3854	13.0104	13.1343	13.1767	-1.98878	0.460541	0.726714
		GF-ft-2	14.3693	14.4883	14.3835	14.4137	15.1481	14.9706	14.98	15.0329	0.619164	-0.626222	1.54352	14.619	14.505	14.5528	14.5589	0.145225	0.199738	0.870709	13.6339	13.83	13.4788	13.6476	-0.766131	0.870984	0.546774	12.7873	12.5087	12.4826	12.5929	-1.82082	0.628494	0.646851
		GF-ft-3	15.1519	15.2038	15.2065	15.1874	16.8301	16.979	17.0246	16.9446	1.7572	0.511816	0.701339	17.8663	17.7624	17.6197	17.7495	2.5621	2.61661	0.16305	14.2521	14.3657	14.0904	14.2361	-0.951294	0.685821	0.621652	13.3573	13.139	12.8328	13.1097	-2.07771	0.37161	0.77292
		GF-ft-4	14.4298	16.3527	15.712	15.4982	15.7736	16.3856	15.7592	15.9728	0.474622	-0.770763	1.70617	14.3493	14.6506	14.188	14.396	-1.10221	-1.04769	2.06722	12.64	13.0733	12.6071	12.7734	-2.72472	-1.0876	2.1252	12.1876	12.998	12.1964	12.4607	-3.0375	-0.588184	1.50335
		GF-ft-5	15.0781	14.8943	15.0548	15.0091	17.3494	17.1978	17.3438	17.297	2.28793	1.04254	0.485472	15.0481	15.1896	15.2347	15.1575	0.14844	0.202953	0.86877	14.6844	14.6726	14.6538	14.6703	-0.338787	1.29833	0.406597	12.8972	12.8505	13.1818	12.9765	-2.03256	0.416763	0.749103
		GF-ft-6	15.6512	15.4299	15.4408	15.5073	17.388	17.4011	17.2107	17.3333	1.82593	0.58054	0.668714	15.7898	15.6746	15.7024	15.7223	0.214939	0.269452	0.829635	14.0292	14.0674	13.7536	13.9501	-1.55728	0.0798391	0.946163	13.4405	12.7705	13.3066	13.1725	-2.33482	0.114503	0.9237
		GF-ft-7	15.5101	15.5284	15.4333	15.4906	16.3769	16.1812	16.3822	16.3134	0.822835	-0.422551	1.3403	15.261	15.0033	15.1868	15.1504	-0.340242	-0.285729	1.21903	13.4256	13.3133	12.975	13.238	-2.25262	-0.615505	1.53209	13.0773	12.4872	12.4549	12.6731	-2.81748	-0.368162	1.29071
		GF-ft-8	15.7764	15.4866	15.5319	15.5983	16.4525	16.3803	16.2865	16.3731	0.774781	-0.470605	1.38569	14.6222	14.6758	14.5148	14.6043	-0.994032	-0.939519	1.91789	12.8595	12.8693	12.7488	12.8259	-2.77245	-1.13534	2.1967	12.3601	12.0761	11.904	12.1134	-3.48488	-1.03556	2.04992
											1.24539							-0.054513							-1.63712							-2.44932
		GF+PGE2-ft-1	16.4698	16.5958	16.7071	16.5909	14.9955	14.9845	14.9752	14.9851	-1.60581	-2.8512	7.21601	13.4185	13.4259	13.3989	13.4145	-3.17641	-3.1219	8.70533	13.898	13.9851	14.0635	13.9822	-2.60868	-0.971562	1.96096	13.3188	13.443	13.497	13.4196	-3.17123	-0.721914	1.64937
		GF+PGE2-ft-2	16.8961	17.1642	17.045	17.0351	14.5297	14.7212	14.7341	14.6617	-2.37343	-3.61882	12.2849	13.8938	13.8971	13.9359	13.9089	-3.12619	-3.07168	8.40749	12.7233	12.7064	12.7956	12.7418	-4.29335	-2.65623	6.30385	13.1705	13.2442	13.525	13.3132	-3.72189	-1.27257	2.41591
		GF+PGE2-ft-3	15.8599	15.7486	15.8965	15.835	14.6796	14.6317	14.593	14.6347	-1.20025	-2.44563	5.44765	15.0705	15.0514	15.0168	15.0462	-0.788742	-0.734229	1.66351	14.6195	14.6458	14.698	14.6544	-1.18056	0.456559	0.728722	12.7168	13.1064	12.8153	12.8795	-2.95548	-0.506157	1.42026
		GF+PGE2-ft-4	17.6434	17.558	17.5488	17.5834	16.1279	16.1689	16.281	16.1926	-1.39081	-2.6362	6.21691	14.0136	13.9935	14.0548	14.0207	-3.56276	-3.50824	11.3785	14.3305	14.1548	14.324	14.2698	-3.31364	-1.67652	3.19656	14.6462	14.6343	14.6559	14.6455	-2.93796	-0.48864	1.40312
		GF+PGE2-ft-5	17.9676	18.4096	18.0228	18.1333	16.1095	16.3578	16.1429	16.2034	-1.92993	-3.17531	9.03368	15.8626	16.0508	15.9876	15.967	-2.16633	-2.11182	4.32236	16.3045	16.4014	16.2547	16.3202	-1.81313	-0.176014	1.12976	16.9373	17.2033	16.9027	17.0144	-1.11892	1.3304	0.397658
		GF+PGE2-ft-6	16.4016	16.1434	16.506	16.3504	14.8971	14.7443	14.6375	14.7596	-1.59075	-2.83613	7.14104	16.2531	16.1331	16.2266	16.2043	-0.146095	-0.0915817	1.06554	14.2116	14.0467	14.094	14.1174	-2.23296	-0.595848	1.51136	13.4081	13.1087	13.1883	13.235	-3.11533	-0.666015	1.58668
		GF+PGE2-ft-7	16.5966	16.9081	16.6113	16.7053	14.4091	14.4364	14.4271	14.4242	-2.28111	-3.52649	11.5234	13.2205	13.2255	13.1872	13.2111	-3.49426	-3.43975	10.851	13.2838	13.2793	13.2485	13.2705	-3.43482	-1.7977	3.47666	12.9153	12.6267	12.5654	12.7025	-4.00287	-1.55355	2.93538
		GF+PGE2-ft-8	18.1962	18.3084	18.1618	18.2221	15.9435	15.9558	15.9714	15.9569	-2.26525	-3.51064	11.3974	15.7016	15.8326	15.6772	15.7371	-2.48502	-2.43051	5.39085	15.9198	15.9636	15.9263	15.9366	-2.28559	-0.648471	1.56751	16.3428	16.1624	16.0537	16.1863	-2.03586	0.413461	0.75082
		CL-ft-1	15.9458	15.9615	16.2282	16.0452	15.1339	15.1321	15.1322	15.1327	-0.912453	-2.15784	4.46246	14.8467	14.9232	14.9273	14.8991	-1.14609	-1.09158	2.13107	13.1699	13.3235	13.3743	13.2892	-2.75593	-1.11881	2.17168	12.468	12.4136	12.6645	12.5154	-3.52979	-1.08047	2.11473
		CL-ft-2	16.4753	16.4566	16.6351	16.5223	15.8841	15.6842	15.8544	15.8076	-0.714775	-1.96016	3.89105	14.6821	15.0295	14.9375	14.883	-1.63932	-1.5848	2.99967	13.284	13.4434	13.4653	13.3976	-3.12479	-1.48767	2.80436	12.5755	12.8799	12.7714	12.7422	-3.78009	-1.33077	2.51538
		CL-ft-3	16.7771	16.8184	16.8355	16.8104	16.3088	16.2582	16.3351	16.3007	-0.509637	-1.75502	3.37532	14.3572	14.4014	14.4012	14.3866	-2.42375	-2.36924	5.16667	12.3624	12.1602	11.9994	12.174	-4.63636	-2.99924	7.99579	12.0945	12.0148	12.2096	12.1063	-4.70406	-2.25474	4.77249
		CL-ft-4	16.2205	16.3611	16.4187	16.3334	16.741	16.8268	16.8068	16.7915	0.458115	-0.787271	1.72581	18.5081	18.5908	18.6408	18.5799	2.24647	2.30099	0.202925	16.1203	16.4027	16.2921	16.2717	-0.0616964	1.57542	0.335546	13.6887	13.8541	13.8629	13.8019	-2.53155	-0.082227	1.05865
		CL-ft-5	16.5275	16.6283	16.5792	16.5784	16.3312	16.3119	16.3167	16.3199	-0.258451	-1.50384	2.83596	14.8056	15.0859	15.0174	14.9696	-1.60873	-1.55421	2.93674	14.2024	14.1799	14.2405	14.2076	-2.37074	-0.733625	1.66281	12.6116	12.5441	12.5712	12.5756	-4.00272	-1.5534	2.93509
		CL-ft-6	15.6198	15.6404	16.0993	15.7865	15.8488	15.9548	15.8828	15.8955	0.10897	-1.13642	2.19834	13.5839	13.7388	13.9646	13.7624	-2.02409	-1.96957	3.91652	13.6018	13.9047	14.0837	13.8634	-1.92312	-0.286001	1.21926	12.7609	12.6623	12.8323	12.7518	-3.03466	-0.58534	1.50039
		CL-ft-7	14.8972	14.9788	15.0463	14.9741	14.8182	14.9247	14.963	14.902	-0.0721505	-1.31754	2.4924	14.1854	14.3687	14.4777	14.3439	-0.630186	-0.575673	1.49037	13.2206	13.4242	13.4939	13.3796	-1.59453	0.042581	0.970916	12.1651	12.186	12.5056	12.2856	-2.68853	-0.239208	1.18034
		CL-ft-8	17.0552	16.7217	16.8831	16.8867	15.898	15.9881	15.973	15.953	-0.933663	-2.17905	4.52855	14.5955	14.822	14.7779	14.7318	-2.15491	-2.1004	4.28827	14.2107	14.0815	14.2207	14.171	-2.71574	-1.07862	2.11201	12.9422	13.2249	13.0533	13.0734	-3.81325	-1.36394	2.57386
		CL+ASA-ft-1	16.1109	16.1752	16.2626	16.1829	17.1403	17.1113	17.2413	17.1643	0.981407	-0.263979	1.20079	19.2932	19.296	19.4528	19.3473	3.16439	3.2189	0.107402	15.853	15.7153	15.7023	15.7569	-0.426049	1.21107	0.431949	13.4533	13.4428	13.7133	13.5365	-2.64643	-0.197108	1.1464
		CL+ASA-ft-2	16.1765	16.2422	16.3812	16.2667	20.5829	20.7504	20.8935	20.7423	4.47559	3.23021	0.106564	18.9798	19.2165	19.2734	19.1566	2.88992	2.94443	0.129909	17.4542	17.6609	17.6666	17.5939	1.32724	2.96435	0.128127	16.1712	16.3148	16.5403	16.3421	0.0754255	2.52474	0.173771
		CL+ASA-ft-3	16.39	16.5033	16.764	16.5524	16.2001	16.1972	16.2395	16.2122	-0.3402	-1.58559	3.0013	15.2757	15.4177	15.5493	15.4142	-1.13818	-1.08367	2.11942	13.7429	14.0048	13.9813	13.9097	-2.64277	-1.00566	2.00786	12.9092	12.9957	13.0679	12.9909	-3.56151	-1.11219	2.16174
		CL+ASA-ft-4	15.6184	15.8869	15.856	15.7871	16.0629	16.0298	16.1668	16.0865	0.299399	-0.945986	1.92651	15.3182	15.2956	15.5593	15.3911	-0.396036	-0.341523	1.26709	14.3191	14.3694	14.4978	14.3954	-1.39166	0.245456	0.843549	12.2389	12.6072	12.6465	12.4975	-3.28956	-0.840241	1.79035
		CL+ASA-ft-5	15.7466	16.1447	15.8273	15.9062	17.0804	17.4817	17.1206	17.2276	1.32135	0.0759633	0.948708	15.7437	16.1216	15.9276	15.931	0.0247634	0.0792764	0.946532	14.7976	15.3066	15.089	15.0644	-0.841822	0.795293	0.576226	15.0475	15.4924	15.5522	15.364	-0.542166	1.90715	0.266618
		CL+ASA-ft-6	15.7936	15.9869	16.1194	15.9666	15.953	16.0358	16.2005	16.0631	0.0964607	-1.14893	2.21749	15.9219	16.0603	16.231	16.0711	0.104412	0.158925	0.895692	14.895	14.9711	15.2982	15.0548	-0.911856	0.725259	0.604888	13.3306	13.676	13.8345	13.6137	-2.35296	0.0963577	0.935392
		CL+ASA-ft-7	16.0143	16.18	16.5339	16.2427	17.69	17.6779	17.9083	17.7587	1.51604	0.270651	0.828946	16.6635	16.6604	16.9732	16.7657	0.523006	0.577519	0.670115	15.4753	15.5277	15.8637	15.6222	-0.620467	1.01665	0.494263	13.468	13.6882	13.9179	13.6914	-2.55134	-0.102021	1.07328
		CL+ASA-ft-8	15.9772	16.3151	16.3611	16.2178	16.2776	16.3014	16.4626	16.3472	0.129395	-1.11599	2.16744	14.3247	14.5185	14.6232	14.4888	-1.72902	-1.67451	3.1921	14.0396	14.2562	14.4155	14.2371	-1.9807	-0.343586	1.26891	12.5536	12.6974	12.9582	12.7364	-3.48139	-1.03207	2.04496
		Sample name	CT(Actin)			CT(Actin_mean)	CT(Apidaecin)			CT(Apidaecin_mean)	ΔCT	ΔΔCT	2^-ΔΔCT	CT(Abaecin)			CT(Abaecin_mean)	ΔCT	ΔΔCT	2^-ΔΔCT	CT(Defensin-1)			CT(Defensin-1_mean))	ΔCT	ΔΔCT	2^-ΔΔCT	CT(Hymenoptaecin)			CT(Hymenoptaecin_mean)	ΔCT	ΔΔCT	2^-ΔΔCT
	3 hours after infection	GF-ft-3h-1	17.6695	17.4316	17.5751	17.5587	13.9389	14.1682	14.1792	14.0954	-3.46331	-0.393427	1.31351	15.0411	14.8665	14.8525	14.92	-2.63871	-0.251315	1.19029	13.5924	13.2622	13.2252	13.3599	-4.19879	0.0767806	0.948171	12.614	12.541	12.627	12.594	-4.96473	-0.12226	1.08844
		GF-ft-3h-2	15.4973	15.4331	15.4125	15.4476	12.7426	12.6839	12.619	12.6818	-2.76581	0.30407	0.809964	12.1087	12.2422	12.0906	12.1472	-3.30046	-0.913065	1.88304	11.2855	11.655	11.3807	11.4404	-4.00724	0.26833	0.83028	10.673	11.133	10.557	10.788	-4.65964	0.18283	0.880973
		GF-ft-3h-3	15.3865	15.3506	15.4121	15.3831	12.6266	12.673	12.5692	12.6229	-2.76012	0.309759	0.806776	15.2503	14.9662	14.8656	15.0274	-0.35568	2.03171	0.244565	11.5094	11.7502	11.4986	11.5861	-3.79697	0.478601	0.717673	10.758	11.127	10.54	10.808	-4.57507	0.267405	0.830813
		GF-ft-3h-4	15.2794	15.9352	15.3061	15.5069	12.3688	12.7591	12.0692	12.399	-3.10786	-0.0379788	1.02667	12.6753	13.0167	12.4906	12.7275	-2.77938	-0.391984	1.3122	10.6778	11.2669	11.1902	11.045	-4.46189	-0.186316	1.13785	10.557	10.814	10.232	10.534	-4.9729	-0.130428	1.09462
		GF-ft-3h-5	16.1004	15.8877	15.9749	15.9877	12.3275	12.2231	12.3188	12.2898	-3.69789	-0.628009	1.54543	12.9575	12.701	12.746	12.8015	-3.18617	-0.798773	1.73962	11.2468	11.2396	11.0676	11.1847	-4.80296	-0.527395	1.44132	10.573	10.539	10.57	10.561	-5.42667	-0.584199	1.49921
		GF-ft-3h-6	15.7885	15.8068	15.726	15.7737	12.9148	12.8496	12.8122	12.8589	-2.91486	0.155018	0.898121	13.3502	13.1519	13.1955	13.2325	-2.54122	-0.153823	1.11251	11.6295	11.4163	11.5318	11.5259	-4.24786	0.0277105	0.980976	11.328	11.168	11.356	11.284	-4.48974	0.352734	0.783099
		GF-ft-3h-7	15.8403	15.67	15.5495	15.6866	12.9665	12.6461	12.6934	12.7687	-2.91792	0.151954	0.90003	14.9826	14.7582	14.7034	14.8147	-0.871878	1.51552	0.349772	11.5719	11.4835	11.2827	11.446	-4.24057	0.0349991	0.976032	10.954	10.728	10.596	10.759	-4.92758	-0.0851077	1.06077
		GF-ft-3h-8	16.2774	16.397	16.086	16.2534	13.4387	13.2213	13.3066	13.3222	-2.93127	0.138612	0.908392	12.9292	12.7698	12.7843	12.8278	-3.42566	-1.03827	2.05376	11.9694	11.7365	11.7096	11.8052	-4.44828	-0.172711	1.12717	11.719	11.438	11.433	11.53	-4.72345	0.119026	0.920809
											-3.06988							-2.38739							-4.27557							-4.84247
		GF+PGE2-ft-3h-1	15.7258	15.7849	15.8951	15.8019	11.7237	11.691	11.7447	11.7198	-4.0821	-1.01223	2.01702	11.1157	11.3662	11.2843	11.2554	-4.5465	-2.1591	4.46638	10.5291	10.8946	10.9193	10.781	-5.02094	-0.745373	1.67641	9.79717	9.57116	9.56366	9.644	-6.15792	-1.31545	2.4888
		GF+PGE2-ft-3h-2	15.8061	15.7589	15.7035	15.7561	11.0134	11.2092	11.1086	11.1104	-4.6457	-1.57582	2.98106	11.8386	11.7027	11.6581	11.7331	-4.02299	-1.63559	3.10715	9.80556	9.93779	9.93411	9.89249	-5.86364	-1.58807	3.00647	9.64676	9.38478	9.44327	9.4916	-6.26452	-1.42205	2.67965
		GF+PGE2-ft-3h-3	15.974	15.7998	15.7687	15.8475	11.5869	11.5124	11.5314	11.5436	-4.30395	-1.23407	2.3523	11.0138	11.0097	11.0345	11.0194	-4.82815	-2.44076	5.42927	9.84588	9.89843	9.79733	9.84722	-6.00031	-1.72474	3.3052	9.25023	9.14858	9.28626	9.22836	-6.61917	-1.7767	3.42641
		GF+PGE2-ft-3h-4	15.3998	15.5821	15.3728	15.4516	11.5599	11.7175	11.7146	11.664	-3.78754	-0.717663	1.64452	12.1712	12.1095	12.073	12.1179	-3.33368	-0.946284	1.9269	10.247	10.1433	10.2099	10.2	-5.25151	-0.975944	1.96693	9.45727	9.3024	9.5078	9.42249	-6.02907	-1.1866	2.27616
		GF+PGE2-ft-3h-5	15.0121	15.0096	14.8552	14.959	11.4376	11.7146	11.4733	11.5418	-3.41718	-0.347297	1.27217	11.3428	11.3617	11.1293	11.2779	-3.68105	-1.29366	2.45149	10.4339	10.2909	10.3361	10.3537	-4.60531	-0.329741	1.25679	9.56011	9.75313	9.33362	9.54895	-5.41003	-0.567557	1.48201
		GF+PGE2-ft-3h-6	16.0586	16.1484	16.0904	16.0991	12.1761	12.0601	12.1038	12.1133	-3.9858	-0.915918	1.88677	11.4204	11.2146	11.1044	11.2465	-4.85268	-2.46529	5.52237	10.456	10.8341	11.1098	10.7999	-5.29919	-1.02362	2.03301	9.72191	9.49768	9.63351	9.6177	-6.48144	-1.63896	3.11442
		GF+PGE2-ft-3h-7	15.8324	15.9827	15.9741	15.9297	11.9245	12.108	12.0326	12.0217	-3.90805	-0.838174	1.78779	14.3415	14.4585	14.3871	14.3957	-1.53404	0.853349	0.553498	10.4346	10.4322	10.2821	10.383	-5.54676	-1.27119	2.41361	9.77785	9.66998	9.70318	9.717	-6.21275	-1.37027	2.5852
		GF+PGE2-ft-3h-8	15.899	15.9878	16.0655	15.9841	11.8799	11.8168	11.8471	11.8479	-4.13614	-1.06627	2.09401	11.7611	11.7604	11.8131	11.7782	-4.20588	-1.81849	3.52711	9.96108	10.0862	10.0821	10.0431	-5.94093	-1.66536	3.17193	9.76677	9.49526	9.50325	9.58843	-6.39564	-1.55317	2.93461
		CL-ft-3h-1	16.3164	16.2007	16.3538	16.2903	11.9408	11.9538	11.7531	11.8826	-4.40775	-1.33787	2.52777	12.4693	12.285	12.2908	12.3484	-3.94194	-1.55455	2.93742	10.7616	11.3194	11.1721	11.0843	-5.20597	-0.930403	1.90581	10.3025	10.2536	10.2547	10.2703	-6.02006	-1.17758	2.26198
		CL-ft-3h-2	16.0776	15.9522	16.1171	16.049	11.9738	12.0529	11.9861	12.0043	-4.04468	-0.974798	1.96537	12.7142	12.7515	12.7138	12.7265	-3.32245	-0.935055	1.91196	11.1849	11.2784	11.2973	11.2535	-4.79546	-0.519889	1.43385	9.96721	9.87299	10.0157	9.95198	-6.09699	-1.25451	2.38587
		CL-ft-3h-3	15.1663	15.1827	15.4507	15.2666	11.9079	12.0371	12.0531	11.9994	-3.2672	-0.197325	1.14657	12.3047	12.442	12.4702	12.4056	-2.86093	-0.473532	1.3885	11.1333	11.2609	11.2617	11.2186	-4.04791	0.227659	0.85402	10.0035	9.8899	9.99375	9.96238	-5.30418	-0.461703	1.37717
		CL-ft-3h-4	14.7015	14.8536	15.0719	14.8757	12.1187	12.3042	12.0866	12.1698	-2.70585	0.364024	0.776994	11.5515	11.7592	11.9007	11.7372	-3.13848	-0.751091	1.68307	11.236	11.3512	11.2873	11.2915	-3.58416	0.691411	0.619248	10.083	10.2095	10.4758	10.2561	-4.61956	0.22291	0.856835
		CL-ft-3h-5	15.2479	15.3955	15.3659	15.3364	11.7435	11.783	11.6502	11.7256	-3.61083	-0.540948	1.45493	12.2797	11.9899	12.0523	12.1073	-3.22912	-0.841729	1.7922	10.1399	10.1687	10.3986	10.2357	-5.10069	-0.825119	1.77168	9.71321	9.78912	10.0164	9.83956	-5.49686	-0.654389	1.57395
		CL-ft-3h-6	15.9175	15.9969	16.1076	16.0073	11.3321	11.4693	11.6031	11.4681	-4.53917	-1.46929	2.76886	11.7494	11.906	11.9437	11.8664	-4.14094	-1.75355	3.37186	10.4644	10.352	10.5256	10.4474	-5.55996	-1.28439	2.43579	9.35943	9.47341	9.59225	9.47503	-6.53228	-1.68981	3.22614
		CL-ft-3h-7	15.0206	15.0851	15.4001	15.1686	11.2206	11.464	11.3853	11.3566	-3.812	-0.742123	1.67264	11.1583	11.0685	11.2677	11.1648	-4.0038	-1.61641	3.06611	10.4583	10.4296	10.5636	10.4838	-4.68481	-0.409244	1.32799	9.96674	9.8256	9.94295	9.91176	-5.25686	-0.414386	1.33273
		CL-ft-3h-8	15.5641	15.5408	15.6008	15.5685	11.5132	11.7	11.6063	11.6065	-3.96201	-0.892129	1.85591	12.2525	12.3158	12.3667	12.3117	-3.25685	-0.869462	1.82698	10.1875	10.4192	10.2476	10.2848	-5.28376	-1.00819	2.01139	9.88252	9.97684	9.93622	9.93186	-5.63667	-0.794195	1.73411
		CL+ASA-ft-3h-1	15.8858	16.0219	16.1023	16.0033	12.8712	12.8953	13.0028	12.9231	-3.08023	-0.010354	1.0072	12.7165	12.8417	12.8139	12.7907	-3.21261	-0.825217	1.7718	11.4595	11.6615	11.7004	11.6071	-4.39618	-0.120613	1.0872	10.3292	10.3275	10.4728	10.3765	-5.62682	-0.784343	1.72231
		CL+ASA-ft-3h-2	15.9832	16.0519	16.2064	16.0805	14.3215	14.5104	14.5542	14.4621	-1.61846	1.45142	0.365662	13.9842	14.0748	14.2011	14.0867	-1.99383	0.393565	0.761246	13.195	13.3029	13.4408	13.3129	-2.76761	1.50796	0.351607	11.4786	11.5972	11.9349	11.6702	-4.4103	0.432173	0.741145
		CL+ASA-ft-3h-3	16.2691	16.4522	16.5809	16.4341	13.4786	13.4999	13.6278	13.5354	-2.89864	0.17124	0.888079	15.7501	15.8266	15.9002	15.8256	-0.60846	1.77893	0.291399	12.4397	12.4635	12.6943	12.5325	-3.90156	0.374007	0.771637	11.3998	11.4897	11.5639	11.4845	-4.9496	-0.107131	1.07708
		CL+ASA-ft-3h-4	16.2806	16.1434	16.3776	16.2672	12.6373	12.7736	12.8358	12.7489	-3.51827	-0.448393	1.36452	12.3822	12.453	12.648	12.4944	-3.77278	-1.38539	2.61243	11.9949	12.0293	12.2515	12.0919	-4.17527	0.100303	0.932837	10.4345	10.5524	10.654	10.547	-5.72018	-0.877707	1.83745
		CL+ASA-ft-3h-5	15.7925	16.1944	16.0201	16.0023	13.0851	13.5254	13.2804	13.297	-2.70536	0.364522	0.776726	12.2681	12.5749	12.3515	12.3982	-3.60418	-1.21678	2.32428	11.6004	11.837	11.6657	11.7011	-4.30127	-0.0257048	1.01798	10.6195	11.4211	10.7577	10.9328	-5.06957	-0.227096	1.17048
		CL+ASA-ft-3h-6	15.9086	15.7814	15.8871	15.859	13.0003	12.9844	13.0755	13.0201	-2.8389	0.230976	0.852058	15.5835	15.4006	15.594	15.5261	-0.332956	2.05444	0.240742	11.9756	12.1007	12.3582	12.1448	-3.71417	0.561404	0.677642	11.2191	11.1132	11.3692	11.2338	-4.62516	0.217315	0.860165
		CL+ASA-ft-3h-7	16.6375	16.8017	16.9907	16.81	13.3945	13.4673	13.5158	13.4592	-3.35077	-0.280889	1.21494	13.5021	13.5141	13.7134	13.5765	-3.23342	-0.84603	1.79755	12.2246	12.271	12.617	12.3709	-4.4391	-0.163533	1.12003	11.5458	11.4583	11.6827	11.5623	-5.24767	-0.405195	1.32427
		CL+ASA-ft-3h-8	16.4858	16.8826	16.7241	16.6975	13.7598	13.6818	13.7441	13.7286	-2.96896	0.100919	0.932439	13.9914	14.086	14.1294	14.0689	-2.6286	-0.241204	1.18198	12.3928	12.6336	12.8883	12.6382	-4.05929	0.21628	0.860782	11.9105	11.7938	12.1398	11.9481	-4.74946	0.0930102	0.937564

## Sheet: Fig. 5a
Fig. 5a	Sample name	CT(Actin)			CT(Actin_mean)	CT(LOC408559)			CT(LOC408559_mean)	ΔCT	ΔΔCT	2^-ΔΔCT	CT(LOC551968)			CT(LOC551968_mean)	ΔCT	ΔΔCT	2^-ΔΔCT	CT(LOC409261)			CT(LOC409261_mean)	ΔCT	ΔΔCT	2^-ΔΔCT	CT(mino)			CT(mino_mean)	ΔCT	ΔΔCT	2^-ΔΔCT	CT(LOC724951)			CT(LOC724951_mean)	ΔCT	ΔΔCT	2^-ΔΔCT	CT(LOC724995)			CT(LOC724995_mean)	ΔCT	ΔΔCT	2^-ΔΔCT	CT(Lpin)
	GF-ft-1	18.3679	18.3645	18.2832	18.3385	20.7469	20.672	20.532	20.6503	2.31176	-0.331284	1.25813	17.0927	17.1046	17.0724	17.0899	-1.24862	-0.221173	1.16568	22.8094	22.8506	22.6435	22.7678	4.42931	0.162705	0.893348	18.7805	18.5813	18.8036	18.7218	0.383265	-0.374069	1.296	22.7263	22.7257	22.6396	22.6972	4.3587	1.05877	0.480041	21.5955	21.5278	21.3982	21.5072	3.16864	-0.643681	1.56231	23.8004	23.8938
	GF-ft-2	18.6726	18.5078	18.5698	18.5834	21.7906	21.6653	21.6713	21.709	3.12564	0.482602	0.715686	17.5666	17.3981	17.4404	17.4684	-1.11503	-0.0875846	1.06259	23.0852	23.1838	23.1453	23.1381	4.5547	0.288098	0.818981	20.1717	20.1149	20.078	20.1215	1.53814	0.780806	0.582042	21.5849	21.483	21.6379	21.5686	2.98519	-0.314743	1.24379	23.5397	23.4346	23.4127	23.4623	4.87893	1.06661	0.477439	24.0965	24.1589
	GF-ft-3	19.013	18.9462	18.9003	18.9532	21.3839	21.0767	21.0565	21.1724	2.2192	-0.423837	1.34149	17.9958	17.668	17.9636	17.8758	-1.07738	-0.0499354	1.03522	23.0532	22.8428	22.5321	22.8094	3.85619	-0.410406	1.32906	19.6254	19.5255	19.6882	19.613	0.659866	-0.0974669	1.06989	22.0342	21.7959	21.897	21.909	2.95586	-0.344071	1.26933	23.0361	22.929	22.9661	22.9771	4.0239	0.211584	0.863589	24.3575	24.3629
	GF-ft-4	18.1797	18.0308	18.1399	18.1168	20.9188	20.942	20.8955	20.9188	2.80199	0.158954	0.895674	16.9828	16.6189	16.5677	16.7231	-1.39367	-0.366227	1.28898	22.307	22.3416	22.173	22.2739	4.1571	-0.109499	1.07885	19.0724	18.9843	18.9641	19.0069	0.890123	0.13279	0.912066	21.9783	21.8753	21.8086	21.8874	3.77061	0.470683	0.721623	21.7359	21.7311	21.7093	21.7254	3.60866	-0.203661	1.15162	23.4121	23.4976
	GF-ft-5	18.1116	18.0949	18.1034	18.1033	19.8835	19.961	20.0957	19.9801	1.87678	-0.766256	1.70085	17.1383	17.174	17.2003	17.1709	-0.932418	0.0950243	0.936256	22.6374	22.5442	22.705	22.6289	4.52555	0.258954	0.835694	18.7881	18.7099	18.7264	18.7415	0.638167	-0.119166	1.08611	22.1185	22.0885	22.1474	22.1181	4.01481	0.714883	0.609254	21.8785	21.7834	21.8404	21.8341	3.7308	-0.0815211	1.05813	23.8146	23.7949
	GF-ft-6	18.7104	18.5747	18.9126	18.7326	21.7306	21.6528	21.7536	21.7124	2.97981	0.336768	0.791813	17.9767	17.6899	17.9459	17.8708	-0.861714	0.165728	0.891479	22.7507	22.8273	22.8673	22.8151	4.08253	-0.184066	1.13608	19.4014	19.2115	19.3839	19.3322	0.599674	-0.157659	1.11548	20.6203	20.6567	20.597	20.6247	1.89211	-1.40782	2.65336	22.6323	22.4847	22.6773	22.5981	3.86556	0.0532432	0.963767	24.3551	24.2565
	GF-ft-7	18.5728	18.331	18.3689	18.4242	21.4225	21.4873	21.3729	21.4275	3.00332	0.360279	0.779014	17.7044	17.6421	17.466	17.6042	-0.820065	0.207377	0.866111	23.321	23.3617	23.3365	23.3397	4.91551	0.648908	0.637763	19.1988	18.9555	18.9953	19.0498	0.625617	-0.131716	1.0956	21.3435	21.3591	21.2006	21.3011	2.87687	-0.423059	1.34077	22.2888	22.1974	22.1461	22.2108	3.78653	-0.0257928	1.01804	22.8257	22.7732
	GF-ft-8	18.9639	18.6493	18.6086	18.7406	21.6985	21.491	21.5097	21.5664	2.82582	0.182775	0.881007	17.9659	17.9639	17.98	17.9699	-0.770651	0.256791	0.836947	22.3186	22.4368	22.3021	22.3525	3.61191	-0.654694	1.57428	19.4748	19.4578	19.4607	19.4644	0.723814	-0.0335192	1.02351	22.4314	22.1844	22.2418	22.2859	3.54529	0.245357	0.843607	22.269	22.1252	22.1342	22.1761	3.43554	-0.376783	1.29844	24.161	24.2123
										2.64304							-1.02744							4.2666							0.757333							3.29993							3.81232
	Butyrate-ft-1	18.3139	18.2336	18.5741	18.3739	20.4028	20.4163	20.6812	20.5001	2.12627	-0.516771	1.43075	16.1135	16.0363	16.1166	16.0888	-2.28505	-1.25761	2.39099	22.1297	22.2056	22.1471	22.1608	3.78693	-0.479673	1.39443	18.5502	18.7364	18.6386	18.6417	0.267898	-0.489435	1.4039	18.9587	19.0799	19.0595	19.0327	0.65884	-2.64109	6.23803	20.6504	20.6743	20.7043	20.6764	2.30252	-1.5098	2.84772	24.6332	24.4802
	Butyrate-ft-2	18.6856	18.3012	18.1947	18.3939	20.7596	20.1939	20.4652	20.4729	2.07905	-0.56399	1.47835	17.0203	16.727	16.5907	16.7793	-1.61451	-0.587073	1.5022	22.3145	21.7562	21.9756	22.0154	3.62155	-0.645046	1.56379	19.0975	18.6451	18.7515	18.8314	0.437525	-0.319808	1.24816	20.7867	20.028	20.1001	20.305	1.9111	-1.38883	2.61867	21.3489	20.745	20.8639	20.9859	2.59206	-1.22026	2.32989	24.1846	24.1303
	Butyrate-ft-3	18.4223	18.5396	18.465	18.4756	19.9396	20.0297	20.0512	20.0068	1.53123	-1.11181	2.16117	15.4633	15.4038	15.5608	15.4759	-2.99967	-1.97222	3.92373	21.8348	21.5887	21.5377	21.6537	3.17813	-1.08847	2.12648	17.9682	18.0564	18.0274	18.0173	-0.458275	-1.21561	2.32239	20.0643	20.0949	20.1864	20.1152	1.6396	-1.66033	3.1609	20.8477	20.8655	20.8036	20.8389	2.36333	-1.44899	2.73016	23.9702	24.0476
	Butyrate-ft-4	17.2444	17.2263	17.3739	17.2815	19.182	19.3003	19.2157	19.2327	1.95112	-0.691921	1.61543	15.1834	15.3469	15.4219	15.3174	-1.96415	-0.936712	1.91416	21.002	21.0939	21.1661	21.0873	3.8058	-0.460804	1.37631	17.4149	17.419	17.4611	17.4317	0.150142	-0.607191	1.52329	17.976	17.9356	17.9986	17.97	0.688506	-2.61142	6.11106	19.6533	19.6698	19.6663	19.6631	2.38155	-1.43077	2.6959	22.5776	22.5347
	Butyrate-ft-5	17.7434	18.0369	17.9589	17.9131	19.4246	19.8638	19.6449	19.6444	1.73135	-0.911687	1.88124	16.0753	16.2124	16.1392	16.1423	-1.7708	-0.743356	1.67407	21.1683	21.4477	21.1722	21.2627	3.34968	-0.916923	1.88808	17.5656	17.6679	17.4451	17.5595	-0.35355	-1.11088	2.15978	19.3472	19.6315	19.5103	19.4963	1.58326	-1.71667	3.28676	20.6705	20.9421	20.8757	20.8294	2.91637	-0.895951	1.86084	22.2747	22.712
	Butyrate-ft-6	18.3205	18.3656	18.3049	18.3303	19.9627	19.9866	20.1477	20.0323	1.70201	-0.941029	1.9199	16.0335	16.0542	16.0556	16.0478	-2.28257	-1.25513	2.38689	21.2744	21.2041	21.3004	21.2596	2.92929	-1.33731	2.5268	18.2317	18.2852	18.3469	18.2879	-0.0424029	-0.799736	1.74078	20.0343	20.2333	20.2038	20.1571	1.82679	-1.47314	2.77625	20.682	20.6601	20.658	20.6667	2.33637	-1.47596	2.78168	23.4144	23.4256
	Butyrate-ft-7	19.4797	19.34	19.3828	19.4008	21.7876	21.8058	21.718	21.7705	2.36966	-0.273378	1.20863	17.4425	17.4252	17.4443	17.4373	-1.96348	-0.936036	1.91326	22.7506	22.9324	22.8208	22.8346	3.43377	-0.832827	1.78117	19.2099	19.2513	19.3428	19.268	-0.132813	-0.890146	1.85336	20.9736	21.0431	21.1481	21.0549	1.65413	-1.6458	3.12922	22.5092	22.4796	22.5861	22.525	3.1242	-0.688125	1.61119	24.359	24.3083
	Butyrate-ft-8	18.657	18.5921	18.6585	18.6359	21.2374	21.3992	21.4779	21.3715	2.73564	0.0925984	0.937832	17.1905	17.2336	17.3035	17.2425	-1.39337	-0.365926	1.28871	22.3197	22.2439	22.4434	22.3357	3.69978	-0.56682	1.48126	19.0448	19.1124	19.1511	19.1028	0.466882	-0.290451	1.22302	21.2977	21.2195	21.4387	21.3186	2.68277	-0.617163	1.53386	22.1392	22.0618	22.2759	22.159	3.52309	-0.289228	1.22199	23.19	23.2175
	Butyrate+20mMSHB-ft-1	18.4315	18.3924	18.1711	18.3317	20.696	20.7594	20.6232	20.6929	2.36122	-0.281824	1.21573	16.3077	16.4273	16.3476	16.3609	-1.97077	-0.943324	1.92295	22.3241	22.3399	22.1736	22.2792	3.94757	-0.319032	1.24749	18.0598	18.0583	18.0096	18.0426	-0.289088	-1.04642	2.0654	20.3153	20.094	20.2643	20.2245	1.89286	-1.40707	2.65198	21.239	21.2768	21.1866	21.2341	2.90248	-0.909841	1.87884	24.0289	23.7134
	Butyrate+20mMSHB-ft-2	18.7596	18.6486	18.5976	18.6686	20.9612	20.9548	20.8619	20.926	2.25736	-0.385682	1.30648	16.1419	16.1938	16.1498	16.1618	-2.50678	-1.47934	2.7882	22.6257	22.77	22.6421	22.6793	4.01066	-0.255939	1.19411	18.8185	18.8164	18.7061	18.7803	0.111712	-0.645621	1.56441	21.2603	21.3464	21.4561	21.3543	2.68567	-0.614262	1.53077	21.5755	21.6971	21.7065	21.6597	2.9911	-0.821223	1.7669	23.556	23.4506
	Butyrate+20mMSHB-ft-3	18.1454	17.9934	17.973	18.0373	20.9132	20.7313	20.5736	20.7394	2.70211	0.0590685	0.959884	16.5388	16.2802	16.3745	16.3978	-1.63942	-0.611978	1.52835	22.0262	21.8792	21.8813	21.9289	3.89168	-0.374918	1.29677	18.9219	18.7628	18.82	18.8349	0.797641	0.0403079	0.972447	22.9857	22.8506	22.8432	22.8932	4.85594	1.55601	0.34009	21.8167	21.5662	21.7214	21.7014	3.66418	-0.14814	1.10814	22.5529	22.4343
	Butyrate+20mMSHB-ft-4	18.0611	18.0055	17.9604	18.009	20.9574	20.9811	20.6706	20.8697	2.86071	0.217672	0.859952	16.7731	16.6616	16.6924	16.709	-1.29996	-0.272522	1.20792	22.0243	22.0435	21.9818	22.0165	4.00754	-0.259063	1.1967	18.3214	18.4297	18.2517	18.3343	0.325277	-0.432057	1.34916	20.6767	20.5111	20.5066	20.5648	2.55578	-0.744145	1.67498	22.1105	22.0812	22.0127	22.0681	4.05914	0.24682	0.842752	24.3835	24.2592
	Butyrate+20mMSHB-ft-5	18.2032	18.1017	18.1778	18.1609	20.5112	20.2518	20.4415	20.4015	2.24061	-0.402435	1.32174	15.7162	15.709	15.8474	15.7575	-2.40336	-1.37592	2.59533	22.1017	22.0954	22.1651	22.1207	3.95984	-0.306765	1.23693	18.9119	18.6002	18.8079	18.7733	0.612451	-0.144882	1.10564	22.5005	22.4568	22.3294	22.4289	4.26803	0.968099	0.511179	21.9335	21.8601	21.8752	21.8896	3.72871	-0.0836147	1.05967	22.9576	22.868
	Butyrate+20mMSHB-ft-6	18.9664	18.895	18.8513	18.9042	21.4209	21.471	21.4073	21.4331	2.52884	-0.114201	1.08238	17.9721	17.8429	17.8068	17.874	-1.03028	-0.00284235	1.00197	22.2485	22.0997	22.1662	22.1715	3.26721	-0.999386	1.99915	19.0008	18.7679	18.741	18.8366	-0.0676683	-0.825001	1.77154	20.7356	20.5962	20.6121	20.648	1.74375	-1.55618	2.94074	22.7437	22.6717	22.5913	22.6689	3.76467	-0.0476511	1.03358	23.9893	23.8247
	Butyrate+20mMSHB-ft-7	18.5553	18.3695	18.3426	18.4224	20.9669	20.9707	20.9903	20.976	2.55354	-0.0894974	1.064	17.0289	16.9549	16.9465	16.9768	-1.44567	-0.41823	1.33629	22.2439	22.1371	22.1163	22.1658	3.74333	-0.523267	1.43721	18.5887	18.491	18.5906	18.5567	0.134286	-0.623047	1.54012	21.1797	20.8352	21.1068	21.0406	2.61812	-0.681807	1.60415	22.3341	22.1786	22.1281	22.2136	3.79115	-0.0211707	1.01478	24.5863	24.462
	Butyrate+20mMSHB-ft-8	19.0099	18.8934	18.7755	18.893	21.6256	21.4093	21.4496	21.4948	2.60186	-0.0411824	1.02896	17.3205	17.1542	17.1592	17.2113	-1.68165	-0.654212	1.57376	22.2008	21.9625	22.0858	22.0831	3.19011	-1.07649	2.1089	18.9789	18.9292	18.9328	18.947	0.0540282	-0.703305	1.62823	21.8099	21.7547	21.7128	21.7591	2.86617	-0.433757	1.35075	22.4994	22.3806	22.3079	22.396	3.50303	-0.30929	1.2391	24.4797	24.5364
	Butyrate+50mMSHB-ft-1	18.2255	17.6189	17.6371	17.8271	20.783	20.3552	20.0735	20.4039	2.57675	-0.0662862	1.04702	15.9828	15.5298	15.5826	15.6984	-2.12873	-1.10129	2.14547	22.3087	21.7944	21.8312	21.9781	4.15093	-0.115671	1.08348	18.775	18.4697	18.2127	18.4858	0.658672	-0.0986615	1.07078	23.2326	22.5952	22.7056	22.8445	5.01733	1.7174	0.304096	21.6199	21.042	21.0794	21.2471	3.41998	-0.392336	1.31252	22.1365	21.5899
	Butyrate+50mMSHB-ft-2	17.826	17.8014	17.9857	17.871	20.5247	20.6993	20.5474	20.5905	2.7194	0.076365	0.948444	16.6896	16.784	16.8608	16.7781	-1.09295	-0.0655121	1.04646	22.8517	22.7646	22.9813	22.8659	4.99482	0.728215	0.60365	19.0726	18.8213	19.1796	19.0245	1.15346	0.396127	0.759896	21.7373	21.5445	22.0956	21.7925	3.92144	0.621509	0.649991	22.5888	22.399	22.5747	22.5209	4.6498	0.837484	0.559619	22.7757	22.7781
	Butyrate+50mMSHB-ft-3	18.1984	18.2804	18.0259	18.1682	20.6896	20.7208	20.5348	20.6484	2.4802	-0.162838	1.11949	15.8073	15.9526	15.947	15.9023	-2.26591	-1.23847	2.35949	21.7348	21.8995	21.9007	21.845	3.67677	-0.589831	1.50507	18.5495	18.6716	18.6195	18.6135	0.445292	-0.312042	1.24146	21.8733	22.1189	21.9158	21.9693	3.80111	0.501178	0.70653	21.5454	21.5795	21.4581	21.5277	3.35944	-0.452883	1.36877	21.9646	22.1939
	Butyrate+50mMSHB-ft-4	17.9715	18.0325	18.0639	18.0226	20.9841	20.9789	21.0338	20.9989	2.97633	0.333287	0.793726	16.1468	16.0798	16.1583	16.1283	-1.89428	-0.866833	1.82366	21.7944	21.7966	21.8575	21.8162	3.79357	-0.473031	1.38802	18.0457	18.1712	18.2354	18.1508	0.128153	-0.62918	1.54669	20.9718	20.8742	20.9859	20.944	2.92135	-0.378575	1.30006	22.0582	22.0181	21.9235	21.9999	3.97734	0.165022	0.891915	21.6605	21.6242
	Butyrate+50mMSHB-ft-5	17.3355	17.3487	17.3105	17.3316	20.1503	20.1896	20.0815	20.1405	2.80893	0.165893	0.891377	15.605	15.6026	15.6172	15.6083	-1.72327	-0.695823	1.61981	21.8271	21.7633	21.7618	21.7841	4.45254	0.18594	0.879076	18.1789	18.304	18.2265	18.2365	0.904901	0.147568	0.902771	21.0193	20.9034	20.997	20.9732	3.64168	0.341751	0.789083	21.2324	21.2033	21.2597	21.2318	3.90022	0.0879029	0.940889	21.9709	22.0413
	Butyrate+50mMSHB-ft-6	17.111	17.1956	17.1555	17.1541	20.6639	20.6732	20.4295	20.5889	3.43481	0.79177	0.577635	15.8387	15.7594	15.9044	15.8342	-1.31987	-0.292427	1.2247	21.7791	21.9667	21.9701	21.9053	4.75123	0.484634	0.714678	17.4986	17.3969	17.4834	17.4596	0.305576	-0.451757	1.3677	18.895	19.0126	19.0191	18.9756	1.82151	-1.47842	2.78643	20.5285	20.4783	20.7975	20.6014	3.44738	-0.36494	1.28783	21.9857	22.013
	Butyrate+50mMSHB-ft-7	17.4312	17.3933	17.5566	17.4604	20.3382	20.2226	20.5123	20.3577	2.89731	0.254274	0.838409	16.3053	16.1894	16.1441	16.213	-1.24743	-0.219991	1.16473	21.634	21.6423	21.8385	21.7049	4.24455	-0.0220531	1.0154	18.5835	18.7243	18.7808	18.6962	1.23582	0.478489	0.717729	20.9923	21.0693	21.1467	21.0694	3.60902	0.309092	0.807149	21.5625	21.649	21.6646	21.6254	4.165	0.352675	0.78313	20.7843	20.7559
	Butyrate+50mMSHB-ft-8	17.4598	17.5766	17.6907	17.5757	20.7846	20.778	20.69	20.7508	3.17517	0.532132	0.691532	16.425	16.3308	16.516	16.4239	-1.15174	-0.124293	1.08997	22.4402	22.3293	22.5264	22.432	4.85631	0.58971	0.664476	17.6442	17.5792	17.5961	17.6065	0.0308545	-0.726479	1.6546	19.0579	19.197	19.2302	19.1617	1.58603	-1.7139	3.28046	20.2436	20.3475	20.4739	20.355	2.77936	-1.03296	2.04621	23.295	23.2733
[truncated: 26 more columns]

## Sheet: Fig. 5b
Fig. 5b	Sample name	CT(Actin)			CT(Actin_mean)	CT(LOC408559)			CT(LOC408559_mean)	ΔCT	ΔΔCT	2^-ΔΔCT	CT(LOC551968)			CT(LOC551968_mean)	ΔCT	ΔΔCT	2^-ΔΔCT	CT(LOC409261)			CT(LOC409261_mean)	ΔCT	ΔΔCT	2^-ΔΔCT	CT(mino)			CT(mino_mean)	ΔCT	ΔΔCT	2^-ΔΔCT	CT(LOC724951)			CT(LOC724951_mean)	ΔCT	ΔΔCT	2^-ΔΔCT	CT(LOC724995)			CT(LOC724995_mean)	ΔCT	ΔΔCT	2^-ΔΔCT	CT(Lpin)
	GF-ft-1	16.8923	16.7802	16.4803	16.7176	18.9884	18.9735	18.8993	18.9537	2.2361	-0.152518	1.11151	15.1319	14.9589	15.0317	15.0409	-1.67675	-0.0812396	1.05793	20.0233	18.2986	18.6969	19.0063	2.28865	-0.7255	1.65347	17.6552	17.5378	17.5863	17.5931	0.875503	-0.0446059	1.0314	18.3109	18.2628	18.1622	18.2453	1.52769	0.876809	0.54457	20.9338	20.4888	20.5173	20.6466	3.92898	1.11829	0.460641	22.4234	22.6755
	GF-ft-2	15.2791	15.2792	15.2357	15.2647	17.9084	17.7006	17.4981	17.7024	2.43768	0.0490609	0.966565	13.6987	13.8129	14.1996	13.9037	-1.36095	0.234565	0.849941	18.3002	18.7511	18.8953	18.6489	3.38419	0.370036	0.773763	16.7123	16.5622	16.5174	16.5973	1.33261	0.412499	0.751321	15.4179	15.4217	15.4576	15.4324	0.167736	-0.483142	1.39778	17.5049	17.1164	17.0407	17.2207	1.95599	-0.854706	1.80839	21.8575	21.6981
	GF-ft-3	15.5249	15.4699	15.4995	15.4981	18.1705	18.2173	18.0809	18.1562	2.65812	0.269495	0.82961	13.9423	13.8379	13.9209	13.9004	-1.59775	-0.00223438	1.00155	18.3312	18.5254	18.5582	18.4716	2.9735	-0.0406524	1.02858	15.9533	15.9428	16.1392	16.0117	0.513637	-0.406472	1.32544	15.3322	15.1633	15.0685	15.188	-0.310081	-0.960959	1.9466	17.8854	18.0769	17.9806	17.9809	2.48283	-0.327861	1.25515	21.7535	21.8618
	GF-ft-4	16.4172	16.3257	16.3348	16.3592	18.4391	18.8796	18.2146	18.5111	2.15185	-0.236773	1.17835	14.5297	14.8418	14.6059	14.6591	-1.70011	-0.104595	1.07519	19.1922	19.5558	18.2878	19.0119	2.65269	-0.361466	1.28473	17.555	17.3023	17.3464	17.4012	1.042	0.121887	0.918985	17.4395	17.3373	17.4023	17.393	1.03378	0.382898	0.766895	18.9708	19.3506	18.8747	19.0654	2.70613	-0.104562	1.07517	22.2389	22.1848
	GF-ft-5	15.1217	14.9862	14.8854	14.9978	17.7971	17.836	17.9625	17.8652	2.86738	0.47876	0.717594	13.4935	13.7037	13.6306	13.6093	-1.38851	0.207005	0.866334	18.8222	18.6936	18.8466	18.7875	3.78968	0.775522	0.584177	15.9555	15.996	16.1235	16.025	1.02723	0.107121	0.928439	15.6545	15.6567	15.6252	15.6455	0.64769	-0.00318754	1.00221	17.4271	17.4277	17.3363	17.397	2.39924	-0.411457	1.33003	21.0455	21.0595
	GF-ft-6	15.3871	15.2801	15.319	15.3287	17.7246	17.7185	17.855	17.766	2.43731	0.0486887	0.966815	13.6598	13.4507	14.044	13.7182	-1.61052	-0.015012	1.01046	18.5649	19.1663	18.4066	18.7126	3.38388	0.369724	0.773931	16.0491	15.9725	15.8651	15.9622	0.633524	-0.286585	1.21975	15.9044	15.7899	15.7046	15.7996	0.470911	-0.179967	1.13286	18.2728	18.2334	18.2835	18.2632	2.93453	0.123834	0.917746	21.5768	21.6981
	GF-ft-7	15.9018	15.7403	15.7635	15.8019	18.4754	18.485	18.4172	18.4592	2.65735	0.268726	0.830052	13.7859	13.8826	13.9231	13.8639	-1.93801	-0.342499	1.26795	18.7006	18.8973	18.9455	18.8478	3.04594	0.031783	0.978211	17.0034	17.4369	17.2403	17.2269	1.42502	0.504907	0.704706	17.064	16.94	17.1912	17.0651	1.26321	0.612332	0.654138	19.0387	18.9828	18.9719	18.9978	3.19595	0.385256	0.765643	22.0661	22.2227
	GF-ft-8	15.8717	15.6662	15.803	15.7803	17.3903	17.4692	17.4709	17.4435	1.66318	-0.725439	1.6534	14.3335	14.2786	14.2543	14.2888	-1.4915	0.10401	0.930443	18.6678	18.2832	18.174	18.375	2.59471	-0.419445	1.33741	16.2988	16.3035	16.2726	16.2916	0.511356	-0.408753	1.32754	16.3452	16.0614	16.1525	16.1864	0.406093	-0.244785	1.18492	18.6454	18.6768	18.6644	18.6622	2.8819	0.0712096	0.95184	22.3051	22.325
										2.38862							-1.59551							3.01415							0.920109							0.650878							2.81069
	AR420626-ft-1	16.6989	16.3098	16.3739	16.4609	18.691	18.591	18.5437	18.6085	2.14767	-0.240954	1.18177	14.0647	14.2916	14.6253	14.3272	-2.13367	-0.538158	1.45212	18.5557	18.4322	18.4428	18.4769	2.016	-0.99815	1.99744	17.1928	17.2966	17.3796	17.2897	0.828805	-0.0913035	1.06533	17.0151	17.0534	17.1375	17.0687	0.607812	-0.0430661	1.0303	19.9811	19.8974	20.0448	19.9744	3.51357	0.702874	0.614347	22.0031	22.0193
	AR420626-ft-2	15.9179	15.975	15.8182	15.9037	17.7903	17.9795	17.8536	17.8745	1.97078	-0.417838	1.33592	13.8585	13.7563	13.912	13.8423	-2.06142	-0.465907	1.38119	17.6441	17.5543	17.755	17.6511	1.74744	-1.26671	2.40612	15.6867	15.9673	16.2689	15.9743	0.0706129	-0.849496	1.80187	16.9548	16.9875	17.0547	16.999	1.09531	0.444436	0.734872	18.3062	18.2759	18.6053	18.3958	2.49209	-0.3186	1.24712	21.8994	21.964
	AR420626-ft-3	15.394	15.5708	15.4659	15.4769	17.704	17.7184	17.7504	17.7243	2.24737	-0.141253	1.10286	12.9895	13.1162	13.3007	13.1355	-2.34142	-0.745912	1.67703	17.369	17.2636	17.3894	17.3407	1.86376	-1.15039	2.21974	15.6383	15.9816	15.8952	15.8383	0.361453	-0.558656	1.4729	14.7417	14.8408	14.9858	14.8561	-0.620762	-1.27164	2.41436	17.9665	18.0347	17.9763	17.9925	2.51561	-0.295083	1.22696	21.3711	21.6642
	AR420626-ft-4	15.9371	15.7761	15.8261	15.8464	18.0183	17.7775	17.8865	17.8941	2.04767	-0.340954	1.26659	13.734	13.8097	14.0128	13.8522	-1.99428	-0.398766	1.31838	17.5451	17.5689	17.7264	17.6135	1.76706	-1.24709	2.37363	16.4427	16.529	16.2898	16.4205	0.574086	-0.346023	1.27105	16.7783	16.9895	16.7983	16.8554	1.00896	0.358078	0.780203	18.7915	18.9451	18.8376	18.8581	3.01163	0.200939	0.869984	22.0215	21.7819
	AR420626-ft-5	15.6049	15.7025	15.4476	15.585	17.3215	17.5912	17.3247	17.4125	1.82749	-0.561137	1.47543	13.6718	13.9842	13.7551	13.8037	-1.7813	-0.185785	1.13744	17.5732	17.619	17.6578	17.6167	2.03168	-0.982472	1.97585	15.9809	16.3931	16.1412	16.1717	0.586728	-0.333381	1.25996	14.8428	15.0258	15.0073	14.9586	-0.626375	-1.27725	2.42377	17.3668	17.6119	17.5283	17.5023	1.91733	-0.893363	1.8575	21.5697	21.7744
	AR420626-ft-6	16.5872	15.6928	15.829	16.0363	17.8908	17.892	18.0525	17.9451	1.90876	-0.479858	1.39461	14.1097	14.0825	14.493	14.2284	-1.80795	-0.21244	1.15865	18.0378	17.8034	18.0062	17.9491	1.91277	-1.10138	2.14561	16.1868	16.3849	16.4849	16.3522	0.315867	-0.604242	1.52018	15.5165	15.4551	15.5808	15.5175	-0.518879	-1.16976	2.24974	18.1551	18.1195	18.1691	18.1479	2.11155	-0.699143	1.62354	21.7617	21.8
	AR420626-ft-7	15.7523	15.981	15.9022	15.8785	17.9491	17.8211	17.8767	17.8823	2.00378	-0.384843	1.30572	13.7588	13.871	14.2973	13.9757	-1.90282	-0.307305	1.23739	17.7874	17.8158	17.6937	17.7656	1.88712	-1.12703	2.18409	16.7533	16.7578	16.8773	16.7961	0.917619	-0.00248941	1.00173	15.9735	15.9414	15.9965	15.9705	0.0919498	-0.558928	1.47317	18.6738	18.7957	18.7454	18.7383	2.8598	0.0491072	0.966534	22.0131	22.071
	AR420626-ft-8	15.5636	15.5855	15.6589	15.6027	18.1525	18.256	18.2013	18.2032	2.60055	0.211929	0.863382	13.7259	13.9576	14.1026	13.9287	-1.67398	-0.0784651	1.05589	17.8231	17.8364	17.9025	17.854	2.25132	-0.762831	1.69682	16.2362	16.3966	16.6299	16.4209	0.818179	-0.101929	1.07321	15.3112	15.3555	15.366	15.3442	-0.258465	-0.909343	1.87819	19.3916	19.3027	19.5068	19.4003	3.79765	0.986961	0.504539	20.4044	20.3764
[truncated: 26 more columns]

## Sheet: Fig. 5d
Fig. 5d	Sample name	CT(Actin)			CT(Actin_mean)	CT(LOC408559)			CT(LOC408559_mean)	ΔCT	ΔΔCT	2^-ΔΔCT	CT(LOC551968)			CT(LOC551968_mean)	ΔCT	ΔΔCT	2^-ΔΔCT	CT(LOC409261)			CT(LOC409261_mean)	ΔCT	ΔΔCT	2^-ΔΔCT	CT(mino)			CT(mino_mean)	ΔCT	ΔΔCT	2^-ΔΔCT	CT(actin)			CT(actin_mean)	CT(LOC724951)			CT(LOC724951_mean)	ΔCT	ΔΔCT	2^-ΔΔCT	CT(LOC724995)			CT(LOC724995_mean)	ΔCT
	GF-ft-1	19.33	19.45		19.39	20.89	20.95	21.07	20.97	1.58	-0.327917	1.2552	17.18	17.36	17.37	17.3033	-2.08667	-0.710417	1.63628	23.32	23.35	23.47	23.38	3.99	0.182083	0.881429	20.46	20.19	20.24	20.2967	0.906667	-0.63875	1.55698	19.3171	19.5454	19.5451	19.4692	20.5128	20.4068	20.4155	20.445	0.975864	-0.382222	1.30335	21.33	21.25	21.31	21.2967	1.90667
	GF-ft-2	19.57	19.74		19.655	21.71	21.54	21.64	21.63	1.975	0.0670833	0.954566	17.95	18.09	18.2	18.08	-1.575	-0.19875	1.1477	23.53	23.45	23.34	23.44	3.785	-0.0229167	1.01601	21	21.21	20.65	20.9533	1.29833	-0.247083	1.18681	19.6705	19.854	19.9335	19.8193	20.5295	20.7118	20.3934	20.5449	0.725573	-0.632514	1.55026	21.13	21.06	21.06	21.0833	1.42833
	GF-ft-3	19.99	19.98		19.985	22.01	21.88	21.82	21.9033	1.91833	0.0104167	0.992806	18.52	18.68	18.99	18.73	-1.255	0.12125	0.919391	23.68	23.69	23.69	23.6867	3.70167	-0.10625	1.07643	23.72	21.31	21	22.01	2.025	0.479583	0.717185	19.943	19.8525	19.9762	19.9239	20.8021	20.7313	20.7261	20.7532	0.829267	-0.52882	1.44275	22.36	22.29	22.35	22.3333	2.34833
	GF-ft-4	19.43	19.27		19.35	21.02	21.12	21.03	21.0567	1.70667	-0.20125	1.14969	17.97	18.16	18.11	18.08	-1.27	0.10625	0.929	22.9	22.86	22.93	22.8967	3.54667	-0.26125	1.19852	20.45	20.65	20.53	20.5433	1.19333	-0.352083	1.2764	19.8088	19.6387	19.4462	19.6313	21.3962	21.3502	21.5814	21.4426	1.81133	0.45324	0.730401	22.02	22.04	22.07	22.0433	2.69333
	GF-ft-5	19.12	19.09		19.105	20.83	20.83	20.86	20.84	1.735	-0.172917	1.12734	17.75	17.67	17.75	17.7233	-1.38167	-0.00541667	1.00376	22.96	22.97	23	22.9767	3.87167	0.06375	0.956774	21	20.43	20.33	20.5867	1.48167	-0.06375	1.04518	19.4169	19.1821	19.3407	19.3132	20.7334	20.78	20.8427	20.7854	1.47213	0.114042	0.923995	21.76	21.8	21.83	21.7967	2.69167
	GF-ft-6	18.94	18.95		18.945	21.03	21.02	21.1	21.05	2.105	0.197083	0.872312	17.8	17.93	17.98	17.9033	-1.04167	0.334583	0.793013	22.09	22.08	22.14	22.1033	3.15833	-0.649583	1.56872	20.34	20.48	20.45	20.4233	1.47833	-0.0670833	1.0476	18.9796	19.0329	19.6568	19.2231	21.4738	21.4887	21.9701	21.6442	2.42112	1.06304	0.478623	22.99	22.99	22.97	22.9833	4.03833
	GF-ft-7	18.34	18.32		18.33	20.75	20.7	20.7	20.7167	2.38667	0.47875	0.717599	17.12	17.19	17.23	17.18	-1.15	0.22625	0.854854	22.89	22.82	22.91	22.8733	4.54333	0.735417	0.600645	20.22	20.85	19.93	20.3333	2.00333	0.457917	0.728037	18.7064	18.6209	18.5127	18.6133	20.3776	19.9719	19.9617	20.1037	1.4904	0.132317	0.912365	20.6	20.53	20.61	20.58	2.25
	GF-ft-8	18.72	18.68		18.7	20.68	20.49	20.5	20.5567	1.85667	-0.05125	1.03616	17.32	17.37	17.66	17.45	-1.25	0.12625	0.91621	22.58	22.59	22.53	22.5667	3.86667	0.05875	0.960096	20.29	20.86	20.88	20.6767	1.97667	0.43125	0.741619	18.9861	18.8341	18.8181	18.8794	20.0888	20.0198	19.9467	20.0184	1.13901	-0.219082	1.16399	20.9	20.98	20.97	20.95	2.25
										1.90792							-1.37625							3.80792							1.54542											1.35809							2.45083
	TSA-ft-1	21.08	21.03	21.05	21.0533	25.32	24.64	27.42	25.7933	4.74	2.83208	0.140429	19.25	19.22	19.23	19.2333	-1.82	-0.44375	1.36014	24.11	24.31	24.24	24.22	3.16667	-0.64125	1.55968	21.63	22.48	21.92	22.01	0.956667	-0.58875	1.50394	22.0196	21.4342	21.4879	21.6472	21.9842	21.6055	21.5435	21.7111	0.0638383	-1.29425	2.45249	23.11	23.13	23.1	23.1133	2.06
	TSA-ft-2	20.71	20.64	20.64	20.6633	22.72	22.91	22.69	22.7733	2.11	0.202083	0.869294	18.96	18.97	19.01	18.98	-1.68333	-0.307083	1.2372	24.05	24.08	24.09	24.0733	3.41	-0.397917	1.3176	22.21	21.41	21.53	21.7167	1.05333	-0.492083	1.40647	20.8102	20.8427	20.9221	20.8583	21.6089	21.6636	21.5566	21.6097	0.751359	-0.606728	1.5228	22.58	22.55	22.6	22.5767	1.91333
	TSA-ft-3	20.77	20.81	20.8	20.7933	22.2	22.32	22.22	22.2467	1.45333	-0.454583	1.37039	18.54	18.56	18.56	18.5533	-2.24	-0.86375	1.81976	23.89	23.78	23.91	23.86	3.06667	-0.74125	1.67162	21.19	21.32	21.39	21.3	0.506667	-1.03875	2.05445	20.9642	21.0017	21.0012	20.989	21.9179	22.0126	22.0664	21.999	1.00991	-0.348179	1.27295	22.77	22.71	22.7	22.7267	1.93333
	TSA-ft-4	21.59	21.62	21.57	21.5933	22.54	22.5	22.63	22.5567	0.963333	-0.944583	1.92463	19.53	19.68	19.56	19.59	-2.00333	-0.627083	1.54444	24.46	24.37	24.21	24.3467	2.75333	-1.05458	2.07712	21.67	22.04	21.88	21.8633	0.27	-1.27542	2.42069	21.5404	21.9888	21.8233	21.7842	21.9143	22.1544	21.9898	22.0195	0.235338	-1.12275	2.17762	22.86	22.87	22.9	22.8767	1.28333
	TSA-ft-5	20.17	20.27	20.2	20.2133	22.24	22.29	22.34	22.29	2.07667	0.16875	0.889613	18.04	18.19	18.24	18.1567	-2.05667	-0.680417	1.6026	23.84	23.92	23.89	23.8833	3.67	-0.137917	1.10032	21.31	21.18	21.23	21.24	1.02667	-0.51875	1.43271	20.7209	20.5815	20.7075	20.67	21.8733	21.9818	22.0091	21.9547	1.28477	-0.0733202	1.05214	22.36	22.46	22.45	22.4233	2.21
	TSA-ft-6	21.42	21.25	21.29	21.32	22.84	22.86	22.93	22.8767	1.55667	-0.35125	1.27567	19.03	19.18	19.25	19.1533	-2.16667	-0.790417	1.72957	24.3	24.38	24.29	24.3233	3.00333	-0.804583	1.74664	21.54	21.72	21.71	21.6567	0.336667	-1.20875	2.31137	21.7838	21.7877	21.952	21.8412	22.0935	22.1703	22.1844	22.1494	0.308224	-1.04986	2.07033	22.9	22.92	22.9	22.9067	1.58667
	TSA-ft-7	20.71	20.59	20.63	20.6433	22.32	22.31	22.38	22.3367	1.69333	-0.214583	1.16037	18.38	18.3	18.48	18.3867	-2.25667	-0.880417	1.84091	23.78	23.76	23.79	23.7767	3.13333	-0.674583	1.59614	21.67	21.6	21.42	21.5633	0.92	-0.625417	1.54266	20.7075	21.2176	21.0146	20.9799	21.9768	21.9823	22.0665	22.0086	1.0287	-0.329387	1.25648	22.24	22.43	22.48	22.3833	1.74
	TSA-ft-8	21.46	21.3	21.31	21.3567	22.87	22.98	22.8	22.8833	1.52667	-0.38125	1.30247	18.95	18.94	18.98	18.9567	-2.4	-1.02375	2.0332	23.49	24.69	23.18	23.7867	2.43	-1.37792	2.59893	22.28	22.36	22.43	22.3567	1	-0.545417	1.45944	21.5404	22.0059	21.7544	21.7669	22.4614	22.8912	22.5211	22.6245	0.857657	-0.50043	1.41463	23.6	23.55	23.59	23.58	2.22333
[truncated: 30 more columns]

## Sheet: Fig. 6h
Fig. 6h		CT(DNAspike-in)			CT(DNAspike-in_mean)	CT(LOC724951)			CT(LOC724951_mean)	△C T	△CT-△CT_IgG	RelativeEnrichmentFold
	GF-1	23.5128	23.5541	23.4276	23.4982	22.6407	22.4237	22.3836	22.4827	-1.0155	-2.70594	6.52481
	GF-2	23.6462	23.5037	23.3745	23.5082	22.1279	21.9768	22.0612	22.0553	-1.45286	-3.14329	8.83535
	GF-3	23.5558	23.4322	23.3553	23.4478	21.8452	21.8325	21.8328	21.8368	-1.61092	-3.30135	9.85836
	Butyrate-1	23.7218	23.7244	23.7016	23.7159	21.5241	21.5642	21.4762	21.5215	-2.19444	-3.88487	14.7728
	Butyrate-2	23.6261	23.6057	23.4978	23.5765	21.4817	21.4238	21.3525	21.4193	-2.15721	-3.84764	14.3965
	Butyrate-3	23.5221	23.4951	23.4203	23.4792	21.2665	21.4434	21.4241	21.378	-2.10117	-3.79161	13.848
	IgG	23.5868	23.496	23.3645	23.4824	25.1991	25.292	25.0275	25.1729	1.69043	0	1

## Sheet: Fig. 6i
Fig. 6i		CT(DNAspike-in)			CT(DNAspike-in_mean)	CT(LOC724907)			CT(LOC724907_mean)	△C T	△CT-△CT_IgG	RelativeEnrichmentFold
	GF-1	24.017	23.9881	23.9055	23.9702	22.4983	22.6403	22.4561	22.5316	-1.43865	-2.55436	5.87408
	GF-2	23.9901	24.0081	23.8461	23.9481	22.2167	22.1329	22.238	22.1958	-1.75227	-2.86798	7.3004
	GF-3	24.1029	24.0863	23.9718	24.0537	22.0582	21.9744	22.0236	22.0188	-2.0349	-3.15061	8.88029
	Butyrate-1	24.1079	24.0733	24.3445	24.1753	21.7832	21.7994	21.7729	21.7852	-2.39009	-3.5058	11.3593
	Butyrate-2	24.181	24.0392	24.0962	24.1055	21.6505	21.6014	21.9685	21.7401	-2.36533	-3.48104	11.166
	Butyrate-3	23.9818	24.0756	24.0712	24.0429	21.7898	21.5166	21.8135	21.7066	-2.33624	-3.45195	10.9431
	IgG	24.3983	24.1817	23.7968	24.1256	25.1984	25.2965	25.2291	25.2413	1.11571	0	1

[truncated: 2 more sheets: Suppl Fig. 1d, Suppl Fig. 15b]
