# Supplementary material for: Gut microbiota-derived butyrate primes systemic immunity in honey bees by mediating lipid metabolic reprogramming
Source: Nat Commun. 2026 Feb 2;17:2924. doi: 10.1038/s41467-026-69073-0 (PMC13031938; doi:10.1038/s41467-026-69073-0)
Supplement: Supplementary file 7 — Supplementary Dataset 5 [file 41467_2026_69073_MOESM7_ESM.xlsx]

## Sheet: Fig. 1
		Comparison		P value
	Fig. 1b	GF	CV	<0.0001
		GF	HK	<0.0001
		HK	CV	0.0004
		Gene	Time	Comparison		P value
	Fig. 1c	Apidaecin	3 hr	GF	HK	0.1087
				GF	CV	<0.0001
				HK	CV	<0.0001
			6 hr	GF	HK	0.6564
				GF	CV	0.9933
				HK	CV	0.5873
			12 hr	GF	HK	0.0006
				GF	CV	0.1168
				HK	CV	0.1319
			24 hr	GF	HK	0.7873
				GF	CV	0.2896
				HK	CV	0.6685
		Abaecin	3 hr	GF	HK	0.9955
				GF	CV	0.6614
				HK	CV	0.6049
			6 hr	GF	HK	0.889
				GF	CV	0.9926
				HK	CV	0.9362
			12 hr	GF	HK	0.8765
				GF	CV	0.5773
				HK	CV	0.8646
			24 hr	GF	HK	<0.0001
				GF	CV	0.9915
				HK	CV	<0.0001
		Defensin-1	3 hr	GF	HK	0.0009
				GF	CV	0.5554
				HK	CV	0.0195
			6 hr	GF	HK	0.9375
				GF	CV	0.726
				HK	CV	0.9065
			12 hr	GF	HK	0.3351
				GF	CV	0.3352
				HK	CV	>0.9999
			24 hr	GF	HK	0.9174
				GF	CV	0.7469
				HK	CV	0.9404
		Hymenoptaecin	3 hr	GF	HK	0.0002
				GF	CV	0.0006
				HK	CV	0.9421
			6 hr	GF	HK	0.7723
				GF	CV	0.8975
				HK	CV	0.4996
			12 hr	GF	HK	0.0351
				GF	CV	0.266
				HK	CV	0.5929
			24 hr	GF	HK	0.3687
				GF	CV	0.1421
				HK	CV	0.8417
		Time	Comparison		P value
	Fig. 1f	3 hr	GF	HK	0.9113
			GF	CV	<0.0001
			HK	CV	<0.0001
		6 hr	GF	HK	0.5292
			GF	CV	<0.0001
			HK	CV	<0.0001
		12 hr	GF	HK	0.8662
			GF	CV	0.995
			HK	CV	0.9093
		24 hr	GF	HK	0.4957
			GF	CV	0.1779
			HK	CV	0.7822
	Fig. 1b	two-sided Mantel-Cox test
	Fig. 1c	two-way ANOVA with Tukey’s multiple comparisons test.
	Fig. 1f	two-way ANOVA with Tukey’s multiple comparisons test.

## Sheet: Fig. 2
		Comparison		P value
	Fig. 2a	GF	CL	<0.0001
		GF	Butyrate	<0.0001
		GF	Acetate	0.0935
		CL	Butyrate	0.0147
		CL	Acetate	<0.0001
		Butyrate	Acetate	<0.0001
		Comparison		P value
	Fig. 2b	GF	Ga	0.0179
		GF	Sa	0.0059
		GF	Ba	<0.0001
		GF	F4	0.2174
		GF	F5	0.0279
		GF	CL	<0.0001
		Ga	Sa	0.9953
		Ga	Ba	0.0387
		Ga	F4	0.7711
		Ga	F5	>0.9999
		Ga	CL	0.0982
		Sa	Ba	0.1126
		Sa	F4	0.4264
		Sa	F5	0.9741
		Sa	CL	0.2606
		Ba	F4	0.0028
		Ba	F5	0.025
		Ba	CL	0.9978
		F4	F5	0.8826
		F4	CL	0.0074
		F5	CL	0.0645
		Gene	Status	Comparison		P value
	Fig. 2c	Apidaecin	Before infection	GF	CV	0.0379
				GF	CL	0.0019
				GF	Butyrate	0.0148
			After infection	GF	CV	<0.0001
				GF	CL	0.0010
				GF	Butyrate	0.0002
		Abaecin	Before infection	GF	CV	0.0047
				GF	CL	0.003
				GF	Butyrate	0.0207
			After infection	GF	CV	0.0093
				GF	CL	0.0122
				GF	Butyrate	0.0166
		Defensin-1	Before infection	GF	CV	0.5737
				GF	CL	0.2786
				GF	Butyrate	0.1949
			After infection	GF	CV	0.0003
				GF	CL	0.0087
				GF	Butyrate	0.0012
		Hymenoptaecin	Before infection	GF	CV	0.1304
				GF	CL	0.0148
				GF	Butyrate	0.0207
			After infection	GF	CV	0.0002
				GF	CL	0.0207
				GF	Butyrate	0.0019
	Fig. 2a	two-sided Mantel-Cox test
	Fig. 2b	one-way ANOVA with the Tukey post hoc test
	Fig. 2c	two-sided Mann–Whitney test and two-sided unpaired Student’s t-test, depending on data normality

## Sheet: Fig. 3
		Gene	Comparison		P value
	Fig. 3d	LOC408559	GF	Butyrate	0.0021
		LOC551968	GF	Butyrate	0.0022
		LOC409261	GF	Butyrate	0.0022
		mino	GF	Butyrate	0.0122
		LOC724951	GF	Butyrate	0.0299
		LOC724995	GF	Butyrate	<0.0001
		Lpin	GF	Butyrate	0.0379
		LOC726880	GF	Butyrate	0.0119
		bbc	GF	Butyrate	0.0317
		Pla2	GF	Butyrate	0.0368
	Fig. 3d	two-sided Mann–Whitney test and two-sided unpaired Student’s t-test, depending on data normality

## Sheet: Fig. 4
		Tissue	Comparison		P value
	Fig. 4c	Abdomen	GF	CV	0.0168
			GF	CL	<0.0001
			GF	Butyrate	0.0025
		Hindgut	GF	CV	0.0286
			GF	CL	0.0286
			GF	Butyrate	0.0286
		Hemolymph	GF	CV	0.0286
			GF	CL	0.0286
			GF	Butyrate	0.0286
		Comparison		P value
	Fig. 4f	GF	GF+PGE2	<0.0001
		GF	CL	<0.0001
		GF	CL+ASA	<0.0001
		GF+PGE2	CL	0.1211
		GF+PGE2	CL+ASA	<0.0001
		CL	CL+ASA	<0.0001
		Gene	Status	Comparison		P value
	Fig. 4g	Apidaecin	Before infection	GF	GF+PGE2	<0.0001
				GF	CL	0.0005
				CL	CL+ASA	0.0053
			After infection	GF	GF+PGE2	0.0006
				GF	CL	0.0281
				CL	CL+ASA	0.0027
		Abaecin	Before infection	GF	GF+PGE2	0.0072
				GF	CL	0.0245
				CL	CL+ASA	0.0229
			After infection	GF	GF+PGE2	0.0099
				GF	CL	0.0131
				CL	CL+ASA	0.0266
		Defensin-1	Before infection	GF	GF+PGE2	0.0904
				GF	CL	0.2345
				CL	CL+ASA	0.0379
			After infection	GF	GF+PGE2	0.0012
				GF	CL	0.0478
				CL	CL+ASA	0.0075
		Hymenoptaecin	Before infection	GF	GF+PGE2	0.1713
				GF	CL	0.023
				CL	CL+ASA	0.0405
			After infection	GF	GF+PGE2	<0.0001
				GF	CL	0.0169
				CL	CL+ASA	0.0262
	Fig. 4c	two-sided Mann–Whitney test and two-sided unpaired Student’s t-test, depending on data normality.
	Fig. 4f	two-sided Mantel-Cox test
	Fig. 4g	two-sided Mann–Whitney test and two-sided unpaired Student’s t-test, depending on data normality

## Sheet: Fig. 5
		Gene	Comparison		P value
	Fig. 5a	LOC408559	GF	Butyrate	0.0056
			GF	Butyrate+20mM SHB	0.9769
			GF	Butyrate+50mM SHB	0.6049
			Butyrate	Butyrate+20mM SHB	0.0153
			Butyrate	Butyrate+50mM SHB	0.0002
			Butyrate+20mM SHB	Butyrate+50mM SHB	0.3681
		LOC551968	GF	Butyrate	0.0039
			GF	Butyrate+20mM SHB	0.0821
			GF	Butyrate+50mM SHB	0.2642
			Butyrate	Butyrate+20mM SHB	0.5747
			Butyrate	Butyrate+50mM SHB	0.2415
			Butyrate+20mM SHB	Butyrate+50mM SHB	0.9215
		LOC409261	GF	Butyrate	0.0091
			GF	Butyrate+20mM SHB	0.3956
			GF	Butyrate+50mM SHB	>0.9999
			Butyrate	Butyrate+20mM SHB	>0.9999
			Butyrate	Butyrate+50mM SHB	0.0043
			Butyrate+20mM SHB	Butyrate+50mM SHB	0.241
		mino	GF	Butyrate	0.0029
			GF	Butyrate+20mM SHB	0.0416
			GF	Butyrate+50mM SHB	0.8552
			Butyrate	Butyrate+20mM SHB	0.6987
			Butyrate	Butyrate+50mM SHB	0.0212
			Butyrate+20mM SHB	Butyrate+50mM SHB	0.2061
		LOC724951	GF	Butyrate	0.0076
			GF	Butyrate+20mM SHB	>0.9999
			GF	Butyrate+50mM SHB	>0.9999
			Butyrate	Butyrate+20mM SHB	0.141
			Butyrate	Butyrate+50mM SHB	0.0202
			Butyrate+20mM SHB	Butyrate+50mM SHB	>0.9999
		LOC724995	GF	Butyrate	<0.0001
			GF	Butyrate+20mM SHB	0.8319
			GF	Butyrate+50mM SHB	0.9719
			Butyrate	Butyrate+20mM SHB	0.0007
			Butyrate	Butyrate+50mM SHB	0.0002
			Butyrate+20mM SHB	Butyrate+50mM SHB	0.9761
		Lpin	GF	Butyrate	>0.9999
			GF	Butyrate+20mM SHB	>0.9999
			GF	Butyrate+50mM SHB	0.1062
			Butyrate	Butyrate+20mM SHB	>0.9999
			Butyrate	Butyrate+50mM SHB	0.3103
			Butyrate+20mM SHB	Butyrate+50mM SHB	0.2259
		LOC726880	GF	Butyrate	0.0067
			GF	Butyrate+20mM SHB	0.3631
			GF	Butyrate+50mM SHB	0.1476
			Butyrate	Butyrate+20mM SHB	0.2458
			Butyrate	Butyrate+50mM SHB	<0.0001
			Butyrate+20mM SHB	Butyrate+50mM SHB	0.0032
		bbc	GF	Butyrate	<0.0001
			GF	Butyrate+20mM SHB	0.7550
			GF	Butyrate+50mM SHB	0.0028
			Butyrate	Butyrate+20mM SHB	<0.0001
			Butyrate	Butyrate+50mM SHB	<0.0001
			Butyrate+20mM SHB	Butyrate+50mM SHB	0.0322
		Pla2	GF	Butyrate	0.0021
			GF	Butyrate+20mM SHB	0.2092
			GF	Butyrate+50mM SHB	0.9426	·
			Butyrate	Butyrate+20mM SHB	0.2086
			Butyrate	Butyrate+50mM SHB	0.0090
			Butyrate+20mM SHB	Butyrate+50mM SHB	0.4822
		Gene	Comparison		P value
	Fig. 5b	LOC408559	GF	AR420626	0.1139
		LOC551968	GF	AR420626	0.0039
		LOC409261	GF	AR420626	<0.0001
		mino	GF	AR420626	0.0474
		LOC724951	GF	AR420626	0.0910
		LOC724995	GF	AR420626	0.8465
		Lpin	GF	AR420626	0.0281
		LOC726880	GF	AR420626	0.0022
		bbc	GF	AR420626	0.0019
		Pla2	GF	AR420626	0.0104
		Comparison		P value
	Fig. 5c	GF	Butyrate	0.0101
		GF	TSA	0.0286
		Gene	Comparison		P value
	Fig. 5d	LOC408559	GF	TSA	0.5971
		LOC551968	GF	TSA	0.0019
		LOC409261	GF	TSA	0.0032
		mino	GF	TSA	0.0030
		LOC724951	GF	TSA	0.019
		LOC724995	GF	TSA	0.0733
		Lpin	GF	TSA	0.2142
		LOC726880	GF	TSA	0.0283
		bbc	GF	TSA	<0.0001
		Pla2	GF	TSA	0.007
	Fig. 5a	one-way ANOVA with Tukey’s test or Kruskal–Wallis with Dunn’s test, depending on data normality.
	Fig. 5b	two-sided Mann–Whitney test and two-sided unpaired Student’s t-test, depending on data normality
	Fig. 5c	two-sided Mann–Whitney test
	Fig. 5d	two-sided Mann–Whitney test and two-sided unpaired Student’s t-test, depending on data normality

## Sheet: Fig. 6
		Pathway	P value
	Fig. 6e	Tyrosine metabolism	0.000861967
		Glycerophospholipid metabolism	0.00738041
		Glycerolipid metabolism	0.0159455
		Dorso-ventral axis formation	0.0359351
		MAPK signaling pathway - fly	0.0744574
		Fatty acid biosynthesis	0.124352
		alpha-Linolenic acid metabolism	0.135924
		Gene	Comparison		P value
	Fig. 6h	LOC724951	GF	Butyrate	0.0044
	Fig. 6i	LOC724907	GF	Butyrate	0.0122
	Fig. 6e	one-sided hypergeometric test
	Fig. 6h-i	two-sided Student’s t-test

## Sheet: Suppl Fig. 1
		Comparison		P value
	Suppl Fig. 1a	PBS	105 CFU/ml H. alvei	0.9966
		PBS	107 CFU/ml H. alvei	0.0874
		PBS	109 CFU/ml H. alvei	<0.0001
		Comparison		P value
	Suppl Fig. 1b	GF	CV	<0.0001
		GF	HK	0.001
		HK	CV	<0.0001
		Gene	Group	Comparison		P value
	Suppl Fig. 1c	Apidaecin	GF	3 hr	6 hr	0.9706
				3 hr	12 hr	0.6412
				3 hr	24 hr	<0.0001
			HK	3 hr	6 hr	0.9403
				3 hr	12 hr	0.001
				3 hr	24 hr	<0.0001
			CV	3 hr	6 hr	0.9984
				3 hr	12 hr	0.1591
				3 hr	24 hr	<0.0001
		Abaecin	GF	3 hr	6 hr	0.9754
				3 hr	12 hr	0.9766
				3 hr	24 hr	0.9919
			HK	3 hr	6 hr	0.198
				3 hr	12 hr	0.6078
				3 hr	24 hr	0.001
			CV	3 hr	6 hr	0.9433
				3 hr	12 hr	0.9646
				3 hr	24 hr	0.4299
		Defensin-1	GF	3 hr	6 hr	0.6161
				3 hr	12 hr	0.892
				3 hr	24 hr	<0.0001
			HK	3 hr	6 hr	0.9983
				3 hr	12 hr	0.6222
				3 hr	24 hr	<0.0001
			CV	3 hr	6 hr	0.9997
				3 hr	12 hr	0.3495
				3 hr	24 hr	<0.0001
		Hymenoptaecin	GF	3 hr	6 hr	0.5034
				3 hr	12 hr	0.0545
				3 hr	24 hr	0.0006
			HK	3 hr	6 hr	0.5656
				3 hr	12 hr	<0.0001
				3 hr	24 hr	<0.0001
			CV	3 hr	6 hr	0.9986
				3 hr	12 hr	0.0001
				3 hr	24 hr	<0.0001
		Gene	Comparison		P value
	Suppl Fig. 1d	Toll	GF	HK	0.776
			GF	CV	0.0196
			HK	CV	0.0728
		Cactus1	GF	HK	0.4792
			GF	CV	0.0916
			HK	CV	>0.9999
		Cactus2	GF	HK	0.8031
			GF	CV	0.0157
			HK	CV	0.054
		Dorsal	GF	HK	0.4329
			GF	CV	0.0449
			HK	CV	0.9912
		PGRP-LC	GF	HK	0.1911
			GF	CV	0.1911
			HK	CV	0.8515
		Dredd	GF	HK	0.5331
			GF	CV	0.002
			HK	CV	0.0177
		Relish	GF	HK	0.4329
			GF	CV	0.0105
			HK	CV	0.4329
	Suppl Fig. 1a	two-sided Mantel-Cox test
	Suppl Fig. 1b	two-sided Mantel-Cox test
	Suppl Fig. 1c	two-way ANOVA with the Tukey’s multiple comparisons test
	Suppl Fig. 1d	one-way ANOVA with the Tukey post hoc test or Kruskal–Wallis test with Dunn’s post hoc test, depending on data normality

## Sheet: Suppl Fig. 3
		Time	Comparison		P value
	Suppl Fig. 3	3 hr	GF	HK	0.568
			GF	CV	0.0057
			HK	CV	0.0004
		6 hr	GF	HK	0.9742
			GF	CV	0.0017
			HK	CV	0.0029
		12 hr	GF	HK	0.9858
			GF	CV	0.0023
			HK	CV	0.0034
		24 hr	GF	HK	0.6259
			GF	CV	0.7927
			HK	CV	0.958
	Suppl Fig. 3	two-way ANOVA with the Tukey’s multiple comparisons test

## Sheet: Suppl Fig. 4
		Group	Comparison		P value
	Suppl Fig. 4a	Acetate	GF	10mM Acetate	0.0534
			GF	50mM Acetate	<0.0001
			GF	100mM Acetate	<0.0001
			GF	500mM Acetate	<0.0001
		Butyrate	GF	10mM Butyrate	0.2878
			GF	50mM Butyrate	<0.0001
			GF	100mM Butyrate	<0.0001
			GF	500mM Butyrate	<0.0001
		Comparison		P value
	Suppl Fig. 4b	GF	CL	<0.0001
		GF	Butyrate	<0.0001
		GF	Acetate	0.3245
		CL	Butyrate	0.0243
		CL	Acetate	<0.0001
		Butyrate	Acetate	<0.0001
		Comparison		P value
	Suppl Fig. 4d	Control	LB + 1mM Butyrate	0.1751
		Control	LB + 10mM Butyrate	0.8888
		Control	LB + 1mM Acetate	0.7056
		Control	LB + 10mM Acetate	0.1992
	Suppl Fig. 4a	two-sided Mantel-Cox test
	Suppl Fig. 4b	two-sided Mantel-Cox test
	Suppl Fig. 4d	two-sided Student’s t-test

## Sheet: Suppl Fig. 5
		Status	Comparison		P value
	Suppl Fig. 5	Before infection	GF	HK	0.3321
			GF	CL	0.0045
			GF	Butyrate	0.0021
		After infection	GF	HK	0.5542
			GF	CL	0.0010
			GF	Butyrate	0.0111
	Suppl Fig. 5	two-sided Student’s t-test.

[truncated: 6 more sheets: Suppl Fig. 6, Suppl Fig. 9, Suppl Fig. 10, Suppl Fig. 11, Suppl Fig. 12, Suppl Fig. 15]
