# Supplementary material for: Gut microbiota-derived butyrate primes systemic immunity in honey bees by mediating lipid metabolic reprogramming
Source: Nat Commun. 2026 Feb 2;17:2924. doi: 10.1038/s41467-026-69073-0 (PMC13031938; doi:10.1038/s41467-026-69073-0)
Supplement: Supplementary file 10 — Source Data [file 41467_2026_69073_MOESM10_ESM.xlsx]

## Sheet: Fig. 1b, c, f
Fig. 1b	Days	Treatment	Cup	Survival
	1	GF	1	12
	1	GF	2	17
	1	GF	3	13
	2	GF	1	3
	2	GF	2	15
	2	GF	3	8
	3	GF	1	0
	3	GF	2	11
	3	GF	3	6
	4	GF	1	0
	4	GF	2	7
	4	GF	3	5
	5	GF	1	0
	5	GF	2	6
	5	GF	3	5
	6	GF	1	0
	6	GF	2	5
	6	GF	3	5
	7	GF	1	0
	7	GF	2	4
	7	GF	3	5
	1	CV	1	20
	1	CV	2	20
	1	CV	3	19
	2	CV	1	19
	2	CV	2	19
	2	CV	3	18
	3	CV	1	18
	3	CV	2	18
	3	CV	3	18
	4	CV	1	17
	4	CV	2	18
	4	CV	3	17
	5	CV	1	15
	5	CV	2	17
	5	CV	3	14
	6	CV	1	14
	6	CV	2	17
	6	CV	3	14
	7	CV	1	14
	7	CV	2	16
	7	CV	3	13
	1	HK	1	18
	1	HK	2	18
	1	HK	3	16
	2	HK	1	17
	2	HK	2	15
	2	HK	3	14
	3	HK	1	15
	3	HK	2	13
	3	HK	3	14
	4	HK	1	13
	4	HK	2	9
	4	HK	3	12
	5	HK	1	11
	5	HK	2	9
	5	HK	3	10
	6	HK	1	11
	6	HK	2	8
	6	HK	3	8
	7	HK	1	11
	7	HK	2	6
	7	HK	3	8
Fig. 1c	Gene	Apidaecin	Abaecin	Defensin-1	Hymenoptaecin		Gene	Apidaecin	Abaecin	Defensin-1	Hymenoptaecin		Gene	Apidaecin	Abaecin	Defensin-1	Hymenoptaecin		Gene	Apidaecin	Abaecin	Defensin-1	Hymenoptaecin
	GF-3h-1	0.541776	4.86048	0.49782	0.777298		GF-6h-1	0.689484	0.431576	1.45452	1.08452		GF-12h-1	0.629115	0.344773	1.84332	1.43207		GF-24h-1	1.67687	1.53551	0.969568	1.24078
	GF-3h-2	1.77524	4.1911	1.71548	1.69839		GF-6h-2	0.644496	0.315425	0.467731	0.804468		GF-12h-2	1.49025	0.378089	1.02647	1.48039		GF-24h-2	0.490531	0.777897	0.963072	0.778002
	GF-3h-3	0.964347	0.0773251	0.661793	0.92625		GF-6h-3	1.37663	0.350637	0.637807	0.920633		GF-12h-3	0.770775	0.268308	0.813338	0.845516		GF-24h-3	1.91472	1.60992	1.91569	1.15497
	GF-3h-4	0.492338	1.79353	0.771856	0.658179		GF-6h-4	1.27844	6.9029	1.36264	1.4271		GF-12h-4	1.19764	10.0025	0.76014	0.869142		GF-24h-4	1.17757	0.659687	1.06434	0.985849
	GF-3h-5	0.957908	0.0928283	1.78641	0.952925		GF-6h-5	1.60447	0.43423	1.45633	1.19802		GF-12h-5	0.817478	0.123945	0.525732	0.506065		GF-24h-5	1.21099	1.6625	0.999807	1.31202
	GF-3h-6	2.28614	3.81315	1.28322	1.3039		GF-6h-6	0.796937	6.98936	1.16133	0.728195		GF-12h-6	1.41344	23.0623	1.62601	1.26835		GF-24h-6	0.445247	0.474156	0.525343	0.693427
	HK-3h-1	1.7334	0.247634	1.54341	4.17842		HK-6h-1	2.14432	11.0811	0.800271	1.77942		HK-12h-1	2.68901	39.4204	3.66854	3.41679		HK-24h-1	1.34505	2.89407	2.28127	2.80396
	HK-3h-2	1.30293	3.21524	1.08534	1.47262		HK-6h-2	1.58891	4.06949	1.32362	2.3111		HK-12h-2	8.19843	0.850105	2.61339	2.59991		HK-24h-2	2.38117	101.744	1.7939	1.71989
	HK-3h-3	1.98495	0.0876913	1.71713	1.89414		HK-6h-3	1.71853	6.11405	0.512091	1.27295		HK-12h-3	1.865	0.356762	1.56697	1.61208		HK-24h-3	1.58372	97.1229	1.38925	1.2868
	HK-3h-4	3.17538	0.494286	12.2629	9.40285		HK-6h-4	0.523103	4.07089	0.256519	0.550855		HK-12h-4	3.14071	0.715534	2.14871	2.66607		HK-24h-4	1.32695	2.2412	1.04648	1.49143
	HK-3h-5	2.17004	4.93789	1.18339	1.82396		HK-6h-5	1.59232	11.7164	1.12252	1.61926		HK-12h-5	2.80293	0.99224	2.97407	4.59735		HK-24h-5	1.61671	2.92874	1.13716	2.95553
	HK-3h-6	3.88049	0.341748	11.0054	3.9861		HK-6h-6	1.91503	6.58043	0.547293	1.25727		HK-12h-6	1.62172	21.708	1.85313	1.27319		HK-24h-6	0.988386	107.002	1.07661	1.11171
	CV-3h-1	6.74003	12.269	2.48852	3.83679		CV-6h-1	1.52995	6.67856	0.319682	1.17425		CV-12h-1	2.09408	31.0464	2.52801	2.3536		CV-24h-1	1.22421	1.40276	2.00759	1.66483
	CV-3h-2	6.93394	16.3472	2.5465	4.40577		CV-6h-2	1.30233	5.0757	0.434905	0.900097		CV-12h-2	1.65963	0.544686	1.40733	1.36073		CV-24h-2	2.00241	1.85807	1.59561	2.27705
	CV-3h-3	5.60901	8.07041	1.80909	1.89436		CV-6h-3	0.71292	2.40704	0.188724	0.62993		CV-12h-3	1.82597	17.9541	1.88934	1.92302		CV-24h-3	2.49031	1.70198	0.742796	2.16751
	CV-3h-4	2.31351	5.72763	1.46993	1.73291		CV-6h-4	0.475221	0.116725	0.216847	0.488817		CV-12h-4	2.36689	1.15677	2.30873	2.65562		CV-24h-4	2.41826	4.85393	2.10462	2.68621
	CV-3h-5	4.52813	12.8621	1.56448	4.1972		CV-6h-5	1.19322	4.99227	0.582598	0.748909		CV-12h-5	1.84956	0.512635	1.67151	1.4038		CV-24h-5	1.87312	2.00357	0.69122	1.69128
	CV-3h-6	6.04043	12.596	2.84217	5.43033		CV-6h-6	0.788504	3.25173	0.378747	0.522665		CV-12h-6	3.629	44.203	5.01871	2.71998		CV-24h-6	2.25614	2.47437	3.51273	3.02653
Fig. 1f		%Fluorescence Area			%Fluorescence Area			%Fluorescence Area			%Fluorescence Area
	GF-3h-1	0.828		GF-6h-1	0.808		GF-12h-1	0.828		GF-24h-1	1.301
	GF-3h-2	0.383		GF-6h-2	0.67		GF-12h-2	1.169		GF-24h-2	1.166
	GF-3h-3	0.67		GF-6h-3	0.801		GF-12h-3	0.351		GF-24h-3	0.682
	GF-3h-4	0.825		GF-6h-4	0.934		GF-12h-4	0.586		GF-24h-4	0.554
	GF-3h-5	0.988		GF-6h-5	0.699		GF-12h-5	0.718		GF-24h-5	0.871
	HK-3h-1	0.924		HK-6h-1	0.497		HK-12h-1	0.571		HK-24h-1	0.741
	HK-3h-2	0.797		HK-6h-2	0.697		HK-12h-2	0.521		HK-24h-2	0.579
	HK-3h-3	0.646		HK-6h-3	0.78		HK-12h-3	0.622		HK-24h-3	0.826
	HK-3h-4	0.432		HK-6h-4	0.386		HK-12h-4	0.843		HK-24h-4	0.849
	HK-3h-5	1.23		HK-6h-5	0.669		HK-12h-5	0.678		HK-24h-5	0.651
	CV-3h-1	2.212		CV-6h-1	1.418		CV-12h-1	0.652		CV-24h-1	0.663
	CV-3h-2	2.311		CV-6h-2	2.182		CV-12h-2	0.808		CV-24h-2	0.552
	CV-3h-3	1.073		CV-6h-3	1.414		CV-12h-3	0.864		CV-24h-3	0.721
	CV-3h-4	1.833		CV-6h-4	1.436		CV-12h-4	0.762		CV-24h-4	0.666
	CV-3h-5	2.154		CV-6h-5	1.788		CV-12h-5	0.488		CV-24h-5	0.498

## Sheet: Fig. 2a-c
Fig. 2a	Days	Treatment	Cup	Survival
	1	GF	1	24
	1	GF	2	20
	1	GF	3	28
	2	GF	1	19
	2	GF	2	15
	2	GF	3	17
	3	GF	1	14
	3	GF	2	7
	3	GF	3	16
	4	GF	1	11
	4	GF	2	5
	4	GF	3	14
	5	GF	1	10
	5	GF	2	5
	5	GF	3	11
	6	GF	1	8
	6	GF	2	5
	6	GF	3	11
	7	GF	1	8
	7	GF	2	5
	7	GF	3	11
	1	10mMAcetate	1	15
	1	10mMAcetate	2	18
	1	10mMAcetate	3	17
	2	10mMAcetate	1	10
	2	10mMAcetate	2	13
	2	10mMAcetate	3	13
	3	10mMAcetate	1	6
	3	10mMAcetate	2	10
	3	10mMAcetate	3	12
	4	10mMAcetate	1	3
	4	10mMAcetate	2	10
	4	10mMAcetate	3	8
	5	10mMAcetate	1	2
	5	10mMAcetate	2	9
	5	10mMAcetate	3	7
	6	10mMAcetate	1	2
	6	10mMAcetate	2	9
	6	10mMAcetate	3	6
	7	10mMAcetate	1	2
	7	10mMAcetate	2	9
	7	10mMAcetate	3	6
	1	10mMButyrate	1	30
	1	10mMButyrate	2	27
	1	10mMButyrate	3	29
	2	10mMButyrate	1	28
	2	10mMButyrate	2	27
	2	10mMButyrate	3	22
	3	10mMButyrate	1	28
	3	10mMButyrate	2	26
	3	10mMButyrate	3	21
	4	10mMButyrate	1	21
	4	10mMButyrate	2	26
	4	10mMButyrate	3	21
	5	10mMButyrate	1	20
	5	10mMButyrate	2	26
	5	10mMButyrate	3	19
	6	10mMButyrate	1	20
	6	10mMButyrate	2	25
	6	10mMButyrate	3	19
	7	10mMButyrate	1	20
	7	10mMButyrate	2	25
	7	10mMButyrate	3	19
	1	CL	1	29
	1	CL	2	30
	1	CL	3	29
	2	CL	1	28
	2	CL	2	29
	2	CL	3	29
	3	CL	1	28
	3	CL	2	29
	3	CL	3	27
	4	CL	1	28
	4	CL	2	29
	4	CL	3	27
	5	CL	1	28
	5	CL	2	29
	5	CL	3	24
	6	CL	1	27
	6	CL	2	29
	6	CL	3	24
	7	CL	1	26
	7	CL	2	29
	7	CL	3	22
Fig. 2b		Concentration(mM)
	GF-1	3.77139
	GF-2	3.46968
	GF-3	3.96535
	Ga-1	5.05367
	Ga-2	6.97169
	Ga-3	7.68286
	Sa-1	6.82083
	Sa-2	7.66131
	Sa-3	6.5299
	Ba-1	7.79062
	Ba-2	9.92415
	Ba-3	9.59011
	F4-1	6.38982
	F4-2	4.95669
	F4-3	5.27995
	F5-1	6.7023
	F5-2	6.43292
	F5-3	6.05578
	CL-1	9.65476
	CL-2	7.60744
	CL-3	8.91126
Fig. 2c	before Hafnia infection						3 hours after infection
	Gene	Apidaecin	Abaecin	Defensin-1	Hymenoptaecin		Gene	Apidaecin	Abaecin	Defensin-1	Hymenoptaecin
	GF-1	0.643578	1.36378	0.687862	0.501949		GF-3h-1	1.75849	1.18032	1.88016	1.92151
	GF-2	0.446564	1.10631	2.30976	0.872972		GF-3h-2	1.02862	0.821936	0.947388	0.974198
	GF-3	0.707749	0.571023	4.82033	0.593824		GF-3h-3	1.80737	1.0852	1.27427	0.871893
	GF-4	1.18551	2.61095	0.471331	1.50487		GF-3h-4	0.638226	0.50748	0.685409	0.64693
	GF-5	1.05705	0.677102	0.737107	0.628249		GF-3h-5	0.338752	1.38847	0.377405	0.583523
	GF-6	1.53178	1.00317	1.53357	2.91587		GF-3h-6	1.64257	1.24569	1.92446	1.88625
	GF-7	2.55388	1.11818	0.254047	1.06982		GF-3h-7	1.30079	0.575464	1.16074	1.01826
	GF-8	1.00285	0.585306	0.964675	1.30309		GF-3h-8	0.662169	1.88048	0.76246	0.845034
	CV-1	6.17021	7.34368	1.50247	2.80174		CV-3h-1	4.26493	2.00182	3.19629	1.98399
	CV-2	2.18208	2.88731	0.392827	0.847099		CV-3h-2	3.83363	2.17512	3.01969	3.35101
	CV-3	0.538078	1.20473	1.3743	5.10831		CV-3h-3	2.80878	4.44842	1.90317	2.10326
	CV-4	1.24591	1.386	0.880664	0.586583		CV-3h-4	4.04962	2.33149	4.31765	2.8933
	CV-5	3.48618	1.33822	0.417015	1.24929		CV-3h-5	2.35305	4.72421	2.60601	2.91129
	CV-6	2.45604	2.54246	1.9215	5.74317		CV-3h-6	5.9015	2.80737	5.12141	3.36428
	CV-7	2.59989	5.32713	5.48075	2.04657		CV-3h-7	3.49768	1.57282	3.04645	2.93633
	CV-8	1.7154	10.8366	2.37284	6.18053		CV-3h-8	2.65589	1.28753	2.14633	2.24431
	CL-1	1.39176	1.71621	0.688569	3.43295		CL-3h-1	4.73907	1.32987	1.85847	1.44763
	CL-2	4.57434	4.34654	3.44768	1.00338		CL-3h-2	4.73963	4.8823	2.33022	2.69259
	CL-3	9.117	11.2962	6.19025	9.59933		CL-3h-3	0.814034	0.527473	0.724321	0.66165
	CL-4	3.0236	2.08563	1.51185	3.74979		CL-3h-4	6.57092	7.09675	3.23498	2.50385
	CL-5	2.71691	3.38632	1.00636	1.44303		CL-3h-5	7.54849	2.66032	3.5101	2.82611
	CL-6	3.7455	6.23937	6.77085	11.1956		CL-3h-6	6.07123	4.93907	2.26447	1.60095
	CL-7	2.3459	1.11937	0.626235	1.09205		CL-3h-7	8.60962	9.38553	4.7938	3.67658
	CL-8	2.01611	1.67978	1.03789	2.92745		CL-3h-8	8.62553	7.78764	4.92845	2.79359
	Butyrate-1	0.721967	0.949973	0.406355	0.23456		Butyrate-3h-1	8.38187	8.84122	4.28703	4.39412
	Butyrate-2	2.18846	1.63484	0.314607	0.274422		Butyrate-3h-2	6.25444	7.34783	3.62178	2.91227
	Butyrate-3	3.16723	3.87163	0.816201	0.632859		Butyrate-3h-3	6.06917	8.2475	3.46276	3.51228
	Butyrate-4	11.4688	4.00722	0.85697	1.87742		Butyrate-3h-4	3.53224	1.57922	1.78645	2.3015
	Butyrate-5	5.8347	3.71561	1.25077	0.300419		Butyrate-3h-5	4.12475	4.24126	2.23126	2.10443
	Butyrate-6	1.51567	1.12541	0.594992	0.173534		Butyrate-3h-6	3.42214	3.9348	1.88595	2.13668
	Butyrate-7	7.7547	1.38085	0.418694	0.480297		Butyrate-3h-7	3.75115	1.20129	2.35902	1.65718
	Butyrate-8	2.45501	1.81858	0.287512	0.141522		Butyrate-3h-8	3.37121	1.36012	1.95851	1.53165

## Sheet: Fig. 3a
Fig. 3a	Fat body								Hindgut
	geneid	Butyrate-ft-1	Butyrate-ft-2	Butyrate-ft-3	GF-ft-1	GF-ft-2	GF-ft-3		geneid	Butyrate-H-1	Butyrate-H-2	Butyrate-H-3	GF-H-1	GF-H-2	GF-H-3
	gene-Rfwd3	10.4763	9.45017	8.10943	17.7375	18.4528	12.3429		gene-Rfwd3	13.6459	16.0367	7.77555	15.9268	16.4662	14.7907
	gene-LOC551580	11.538	8.28596	8.94458	11.3118	11.4977	9.4901		gene-LOC551580	10.4163	7.51195	6.82708	9.37247	7.56594	5.49899
	gene-LOC551555	27.7075	26.9149	25.4106	36.4409	39.1949	41.9464		gene-LOC551555	35.3424	43.5071	37.8203	40.8259	45.7402	44.5362
	gene-LOC726347	2.79766	2.5424	2.50577	2.6373	2.77401	3.72662		gene-LOC726347	2.3423	2.03884	1.86601	3.653	4.39791	2.90024
	gene-LOC726145	83.9881	70.5052	60.4067	91.0054	102.474	116.666		gene-LOC726145	45.2144	50.6636	44.393	50.3595	44.6766	40.7588
	gene-LOC551448	218.534	69.6363	99.6956	94.5464	115.753	193.754		gene-LOC551448	62.0108	90.4251	35.6515	49.9182	64.8275	41.9284
	gene-LOC410665	2.84595	1.3354	3.20794	4.28366	2.0047	5.51328		gene-LOC410665	4.13711	6.16759	3.91964	3.38725	3.62749	5.12764
	gene-LOC408567	330.376	191.053	277.615	218.354	254.931	216.872		gene-LOC408567	143.386	100.587	106.551	87.6312	85.6973	36.0735
	gene-LOC410663	21.9444	26.8733	25.0512	17.1001	26.5403	19.7099		gene-LOC410663	24.2288	22.2044	16.5878	27.7273	22.7626	20.7529
	gene-LOC410664	12.7746	16.1707	12.582	10.8478	8.92705	3.49223		gene-LOC410664	10.1492	6.15792	9.77369	10.0333	7.43328	6.42052
	gene-LOC408565	15.8337	11.3817	14.7685	23.6123	20.402	19.7384		gene-LOC408565	22.4299	25.836	27.0081	37.8612	30.2632	28.1863
	gene-LOC107964061	11.4343	4.56546	14.8152	10.5221	9.19849	11.4636		gene-LOC107964061	7.97244	21.0955	9.42066	17.8873	12.4754	14.2206
	gene-LOC113219112	0.231174	0.496172	3.29591	0.950659	0.337695	0		gene-LOC107964068	0.648302	0.211359	0.38825	0.208425	0.225461	0.516028
	gene-LOC726450	17.653	16.2038	17.986	25.6475	22.9867	21.6408		gene-LOC113219112	0.847615	1.27161	0.738311	2.73517	1.0638	2.68058
	gene-LOC113219111	72.2265	48.6226	83.9799	65.7436	59.9588	38.1798		gene-LOC726450	21.347	31.4601	24.8642	30.2394	34.0968	34.7075
	gene-LOC410772	3.78463	4.2406	4.06746	3.8026	5.18175	4.44001		gene-LOC107964063	0	1.05673	0	0.54464	0.228807	0.571667
	gene-LOC113219398	2.11456	1.43366	1.68966	6.84354	7.42316	6.90703		gene-LOC113219111	35.4097	37.0501	16.329	35.1574	34.6237	20.0605
	gene-LOC726544	25.3501	18.948	25.0597	85.664	88.7728	90.6185		gene-LOC410772	3.51263	7.0312	5.79486	5.95979	6.27138	6.10714
	gene-Mir2-2	1.00853	0.088304	0	0	0	0		gene-LOC113219398	1.54703	3.96051	1.3625	3.66038	5.87378	5.42731
	rna-NR_031523.1	0.035551	0	0	0	0	0		gene-LOC726544	27.5623	43.9463	19.0418	54.5108	57.8556	69.7257
	gene-Mir13a	0	0	0	0	0	0.641623		gene-Mir2-1	0.68779	0	0.519879	0	0.846564	0
	gene-LOC100577692	2.98942	2.78961	1.73271	2.98137	3.59716	1.11156		rna-NR_031522.1	0.059547	0	0.017216	0	0.028035	0
	gene-LOC107965716	0	0.629479	0.705375	1.07266	0	0		gene-Mir13b	0	0	0.239113	0	0	0
	gene-LOC410769	72.088	65.0085	69.9614	68.8797	74.3298	69.9713		rna-NR_034307.1	0	0	0.090576	0	0	0
	gene-LOC100578334	0	0.178775	0.685738	1.35192	0.908875	2.69839		gene-Mir13a	0.678087	0	0	0	0	0
	gene-Emc	54.43	53.3952	59.5081	82.8932	134.144	110.636		rna-NR_034285.1	0.019027	0	0	0	0	0
	gene-LOC726756	4.92074	3.037	2.83167	5.21187	5.11537	7.37572		gene-Mir2-3	0	0	0	0	1.7002	0.703528
	gene-LOC551203	1.67272	1.18327	1.4734	2.73795	3.17698	3.77797		rna-NR_034287.1	0	0	0	0	0.03227	0.043861
	gene-LOC100578621	28.6336	28.3797	42.1208	67.7209	41.1011	61.3329		gene-Mir71	0.695426	0	0	0	0	0.122653
	gene-LOC726446	52.222	17.1465	46.3709	12.6467	14.6325	20.7853		rna-NR_034296.1	0.040801	0	0	0	0	0
	gene-LOC100578600	10.4693	15.5951	16.5656	19.4899	24.4672	19.6193		gene-LOC102654047	0.186886	0	0	0.212806	0	0
	gene-LOC410771	4.6932	5.38511	5.92248	18.0719	12.7683	12.3597		gene-LOC551203	1.68321	3.26114	2.07223	3.53826	4.12826	3.99642
	gene-LOC100578571	0	0	0	0.931178	0.320691	0		gene-LOC100578621	33.3155	55.7841	49.2182	55.5985	56.9716	77.5786
	gene-Nedd9	3.59892	3.86875	3.76901	7.64813	9.95372	6.74675		gene-LOC726446	15.1703	14.3865	0.279594	7.08283	2.95532	0.378988
	gene-LOC726609	88.7725	105.042	79.5419	140.845	153.962	114.672		gene-LOC100578600	12.598	15.6376	11.1351	15.0348	11.7158	19.1039
	gene-LOC726788	10.4424	6.74566	6.79004	14.3226	12.9106	3.77559		gene-LOC100577692	1.59509	0.780798	0.624968	4.34905	2.22966	1.96985
	gene-LOC100578031	1.88687	1.69744	2.24487	6.54574	3.31254	6.46859		gene-LOC107965716	0	0	0	0.849177	0	0
	gene-LOC410766	20.4239	16.737	15.2884	25.4334	29.3342	29.8818		gene-LOC410771	13.7805	13.8689	10.7149	27.8563	21.6403	21.8942
	gene-LOC551646	2.51978	3.51077	1.92441	2.80546	2.55714	4.13682		gene-LOC100578571	0.088463	0.883605	0.252427	2.34277	1.15154	0.773662
	gene-LOC113219417	8.7551	13.0812	12.0519	22.2922	15.1554	11.3807		gene-LOC410769	39.0441	36.1653	47.1827	47.3751	52.4227	46.6107
	gene-LOC113219404	8.16586	11.551	8.64665	12.0386	11.4827	11.8209		gene-LOC100578334	9.50754	18.8763	26.8812	20.9289	24.376	27.0171
	gene-LOC551678	177.754	170.524	125.994	151.583	146.403	104.843		gene-LOC726756	5.17533	7.48704	5.81123	5.60682	8.60915	7.95808
	gene-LOC726886	3.20331	2.32884	3.00235	7.0407	5.30773	4.01727		gene-Emc	116.194	132.284	101.626	160.436	148.919	199.884
	gene-LOC100577848	0.382356	1.08028	0.552137	0.896372	0.69812	0.599125		gene-LOC100578031	3.89831	4.89208	4.89309	9.00334	7.7485	7.88924
	gene-LOC408626	21.6454	21.1299	19.1138	25.5588	28.7908	25.5403		gene-LOC107966044	1.18572	0	1.33864	1.69806	1.66522	1.06091
	gene-LOC102655614	0.16915	0.118448	0.152815	0.494317	0.813704	0.472268		gene-Nedd9	5.99632	9.76385	11.4466	14.0291	11.3819	12.2459
	gene-LOC113219285	0.037991	0	0	0	0	0		gene-LOC726609	147.949	189.406	196.698	212.549	248.943	233.308
	gene-LOC100576602	0.657453	1.34081	0.76536	2.43469	1.71355	0.541347		gene-LOC726788	10.6236	21.4571	13.518	13.434	19.9386	13.5144
	gene-LOC113218530	0	0	0	0	0.148909	0		gene-LOC410766	20.6285	24.7449	22.538	24.5054	28.0964	20.547
	gene-LOC100576537	0	0.660068	0	0.672811	1.03324	0		gene-LOC551646	3.15552	4.39691	4.13685	4.03582	6.90449	4.54939
	gene-LOC726912	0.36561	0.133536	0	3.56898	1.34085	1.63907		gene-TRNAK-CUU	0	1.27627	0	0	0	0
	gene-LOC107965930	0.470258	0	0	0.094027	0	0		gene-LOC113219417	19.6724	26.8445	24.8279	19.1084	29.3335	26.7102
	gene-LOC100576789	1.86731	2.07695	1.83205	4.74876	2.96855	1.80112		gene-LOC113219404	13.6601	18.5526	16.6274	16.6236	22.765	17.8702
	gene-LOC724948	8.48744	6.57671	7.45579	14.8154	12.3017	11.8918		gene-TRNAQ-CUG	1.1329	0.776395	2.62164	0.083582	5.97667	2.30748
	gene-LOC100576700	18.8315	15.3302	19.6702	23.2967	36.3279	49.0929		gene-LOC113219278	0.21321	0.446584	0.245969	0.234271	0.625121	0.6281
	gene-LOC113219393	0.461141	1.16025	1.02433	2.8312	2.03484	1.43532		gene-LOC551678	211.082	149.933	257.165	143.319	173.945	152.38
	gene-LOC102653619	0.588254	0.021276	0.239145	0.309215	0	0.403396		gene-LOC726886	4.98478	6.23878	6.54167	5.70355	10.1971	9.34352
	gene-LOC107963981	0.138207	0	0	0.341865	0.230313	0		gene-LOC100577848	0.376336	0.934921	0.235356	2.00398	2.02596	1.11688
	gene-LOC410765	1.61285	0.651086	0.291518	2.07126	0	2.54315		gene-LOC113219285	0	0	0.023422	0.047825	0.443404	0.233658
	gene-LOC113219396	2.47482	2.52841	1.71272	3.3951	3.08955	3.5427		gene-LOC408626	21.5013	23.7012	22.3125	27.4088	29.6982	25.7795
	gene-LOC408625	13.7439	11.962	9.31401	6.47334	9.65633	11.2829		gene-LOC102655614	0.558668	0.564397	0.118218	0.339578	0.25285	0.448161
	gene-LOC724679	1.49245	0.981038	1.81304	3.44576	2.47475	4.22928		gene-LOC100576602	0.967772	1.13559	1.16532	1.46388	1.15264	1.03971
	gene-LOC113218523	0.105795	0.275659	0.367868	0.656687	0.793108	0.606618		gene-LOC100576537	0	0.247859	0	0	0	0.213331
	gene-LOC102654759	0	0	0	0.671564	0.490292	0		gene-LOC726912	0.374535	2.54396	0.108177	0.940062	1.35029	2.14203
	gene-LOC113219182	0.857863	0.197264	0.997112	1.33872	1.90451	1.41274		gene-LOC100576700	26.6718	25.1594	29.3137	13.5201	10.5382	9.15001
	gene-LOC102655107	0.371639	0.112386	0.967497	0	0	0		gene-LOC113219393	1.15323	1.05906	0	0.585075	0.465396	0.287896
	gene-LOC102654998	0.397999	0.270105	0.279732	0.902101	0.507083	0		gene-LOC102653619	0.11062	0.148297	0.494551	0.872918	0.356798	0.142301
	gene-LOC409327	1.42247	0.724115	1.26496	5.09387	3.5682	5.20882		gene-LOC107963981	0.35808	0	0	0	0	0
	gene-LOC113219405	0	0	1.06511	0.790955	0.113658	0		gene-LOC724948	8.44376	12.3547	7.44389	13.4101	19.2694	14.1644
	gene-LOC724537	1.9912	3.66044	2.37794	4.23687	2.87416	2.46947		gene-LOC100576789	4.46253	4.42219	4.10749	2.18224	4.43174	2.37382
	gene-LOC409620	5.13842	4.75653	6.05072	6.21264	7.02046	6.52887		gene-LOC410765	1.53421	2.6088	1.69857	3.55604	4.09963	1.39865
	gene-LOC100577325	7.38246	11.3535	9.46582	20.4391	17.5384	12.2476		gene-LOC113219396	2.98948	4.18956	3.87947	5.03205	4.73888	4.30488
	gene-LOC113219401	0	2.51049	0	4.91893	0	4.06757		gene-LOC113219395	1.54662	4.09798	2.02667	4.82101	8.92877	7.36278
	gene-LOC113219394	4.20945	2.79387	5.58191	8.31142	11.2766	5.52703		gene-LOC410763	31.3015	43.67	37.8867	49.3528	70.8372	59.3099
	gene-LOC100576820	6.82639	3.01837	6.36953	5.38898	10.4777	11.0487		gene-LOC100576088	46.9494	59.1211	36.4128	58.2363	75.4476	77.3301
	gene-LOC724874	15.955	7.81508	10.8396	7.21001	9.8191	11.3007		gene-LOC408625	8.9748	8.70444	10.7368	6.833	6.20707	6.75153
	gene-Glob1	732.161	320.849	568.489	342.629	305.642	490.495		gene-LOC113218523	0.831174	3.50981	0.880744	1.99021	1.91621	2.32829
	gene-LOC113219395	0.878398	0	0.199379	0.978314	1.86987	0.992887		gene-LOC102654759	0.348092	1.45202	1.69568	1.61401	0.85381	1.57007
	gene-LOC410763	18.1949	14.1599	18.8691	40.131	34.3633	31.439		gene-LOC113219182	1.52329	5.86719	1.00069	2.11003	2.67203	2.41878
	gene-LOC100576088	23.5385	23.8471	22.5918	54.1122	33.3405	35.3351		gene-LOC724679	5.86304	12.7556	7.8796	6.89275	12.2089	9.64462
	gene-LOC551204	3.42076	3.00297	5.86751	2.86922	1.2912	4.9401		gene-LOC102654998	1.51741	1.69151	2.6078	2.70241	2.26137	1.05848
	gene-LOC724372	9.71365	8.66162	7.74946	8.48544	9.26837	14.2969		gene-LOC409327	7.37903	6.51701	6.53401	7.06839	7.50887	7.27293
	gene-LOC725343	34.2959	124.348	55.661	32.3284	43.9345	22.7836		gene-LOC113219405	0.374738	0	0.468169	0	0	0.110743
	gene-LOC725306	10.1449	16.0258	9.02986	11.8326	13.2287	16.3664		gene-LOC724537	2.51212	3.19317	3.65611	5.16364	5.02841	3.31981
	gene-LOC409930	346.831	293.402	378.259	270.456	320.72	302.793		gene-LOC102655107	1.76453	0	0.815934	0.367404	1.20424	0.223602
	gene-LOC409931	19.4831	23.6499	20.5369	31.5991	22.2326	24.4241		gene-LOC409620	5.04021	8.22317	7.42832	6.98134	9.35281	6.51139
	gene-LOC107964458	0	0.336894	0	0.190545	0	0		gene-LOC100577325	25.4795	39.8119	37.0754	45.8844	53.8382	42.3979
	gene-LOC100578066	0.160114	0.090342	0	0.182943	0.069086	0.229472		gene-LOC113219401	3.37673	6.78067	5.30573	2.196	7.72169	9.20493
	gene-LOC107964442	0	0.279308	0	0.382468	0.345445	0.284628		gene-LOC113219394	11.9831	18.3924	16.6484	15.1373	22.7445	19.0017
	gene-LOC725041	0.896331	0.1634	0.417435	0.604097	0.274132	0.229228		gene-LOC100576820	26.3836	32.2393	34.2011	58.3113	74.3006	71.4332
	gene-LOC100578245	2.44863	2.80098	3.05636	5.06997	2.36003	1.78493		gene-LOC724874	52.0215	107.067	81.9383	146.329	120.763	170.718
	gene-LOC113219214	0	0.072781	0.550503	0	0.819294	0		gene-Glob1	2188.02	1658.26	2732.13	1089.54	1837.44	1816.96
	gene-LOC411665	0	0.770079	0.554269	0.699533	1.02621	1.11962		gene-Tpcn1	8.57844	15.2086	10.3293	22.3889	24.5268	21.6535
	gene-LOC102655775	0	0	0	0	0.694843	0		gene-LOC409479	423.49	389.998	389.533	375.871	444.364	363.017
	gene-LOC102655747	0.257628	0.215876	0	0.112054	0	0.466839		gene-LOC727019	0.785295	2.87055	2.02657	5.26397	5.42973	3.28187
	gene-LOC102655720	0.313312	0	0	0	0	0		gene-LOC552163	35.9019	37.6623	31.2209	35.1797	42.0184	32.8371
	gene-LOC102655652	0	0.139112	0.302853	0.353597	0.3163	0		gene-LOC411675	0.044304	0	0	0	0.284274	0
	gene-LOC100578187	1.02422	0.480212	0.146377	0.416391	0.178596	0		gene-LOC411808	6.32906	7.99289	14.4358	8.06972	13.5805	21.7583
	gene-LOC409852	183.94	182.173	229.924	209.949	201.721	91.4793		gene-LOC100578696	19.1567	18.7394	28.1835	22.8949	45.777	36.6387
	gene-TRNAL-AAG	0	0.391982	0	0	0	0		gene-LOC412925	7.30726	8.98401	1.16269	12.0861	2.31262	0.152422
	gene-LOC102656644	0.034925	0.414823	0.078623	0.479627	0.700719	0.349729		gene-LOC725638	16.8272	20.8675	15.9502	26.0185	26.2087	25.0364
	gene-LOC413835	61.444	79.232	84.7112	114.936	102.651	128.077		gene-LOC724901	58.2544	55.854	69.0138	66.4628	75.2783	72.182
	gene-LOC413834	10.2648	8.35001	8.70691	12.4706	14.5612	11.3684		gene-LOC551204	6.70619	6.20493	5.44181	5.62955	10.2792	6.47502
	gene-LOC113219407	0.132654	0.357386	0.070402	0.058969	0.10987	0.335735		gene-LOC724372	7.92057	4.83433	4.25524	7.06083	10.0821	5.775
	gene-LOC409999	3.97958	7.455	4.8296	13.7768	14.8488	15.2758		gene-LOC725343	141.267	33.0345	671.144	26.7788	19.2344	17.8488
	gene-LOC727331	17.9619	12.2628	12.1986	24.5579	25.1495	21.4671		gene-LOC725306	10.4034	13.7804	11.0573	13.5315	19.1827	11.7275
	gene-LOC412118	9.28577	6.86879	9.0117	22.7517	18.9986	15.7991		gene-LOC409930	370.55	357.336	298.185	310.135	361.716	353.18
	gene-LOC726902	69.6059	57.5472	61.9939	64.4109	51.2831	59.2441		gene-LOC409931	15.3384	29.1996	13.5088	18.2936	13.1675	10.4666
	gene-LOC552064	9.10267	7.60377	9.4037	9.48032	13.7758	9.48673		gene-LOC107964458	0.218286	0.384518	0.116794	0.674204	0	0
	gene-Tpcn1	5.94325	4.53681	5.36407	13.3168	12.4255	11.4072		gene-LOC100578066	0.155566	0.54767	0.096357	0.842556	0.326259	0.704058
	gene-LOC409479	523.768	423.457	419.588	506.205	586.006	433.087		gene-LOC107964442	0.254488	0.298445	0.29072	0.760522	0.729008	0.486208
	gene-LOC727019	1.52163	0.750582	0	3.16213	2.54249	2.0278		gene-LOC113219207	0	0.19993	0.27004	0.309074	0.105535	0.106239
	gene-LOC552163	22.5264	28.9548	23.6587	39.039	32.6409	24.4596		gene-LOC113219214	0	0.197135	0.272	0	0.65276	0.543966
	gene-LOC100578696	8.18868	5.1514	8.28687	8.61988	11.2526	10.025		gene-LOC411665	1.81377	1.67139	1.80924	4.18734	2.25859	1.3746
	gene-LOC412925	28.2217	25.4496	25.7735	25.0205	15.7612	19.4172		gene-LOC102655805	0	0.117069	0.367854	1.30966	0	0
	gene-LOC411808	1.74101	3.6123	2.99303	2.21224	2.77076	2.51601		gene-LOC102655775	0	0.967393	0	0.165452	0	0
	gene-LOC725638	13.1501	10.7192	10.5969	19.6051	14.9237	21.1554		gene-LOC102655747	0.399751	0.594064	0.4698	0.56991	0.964139	0.89652
	gene-LOC724901	46.1727	45.7499	45.1584	57.0382	56.7754	52.0618		gene-LOC102655720	0	0.178082	0	0.228653	0.457355	0
	gene-LOC551574	63.097	52.1849	50.9661	95.1423	101.596	115.772		gene-LOC102655652	0.122665	0	0	0	0.324239	0.423638
	gene-LOC412610	11.7061	15.2988	12.5617	11.6377	10.3513	9.2587		gene-LOC100578187	1.70342	2.02845	2.93079	3.22614	2.51708	2.0608
	gene-LOC413784	4.36078	2.17303	4.61134	6.53456	6.98068	11.3063		gene-LOC102656449	0.315192	0.667434	0.80356	0.214085	0.079276	1.09123
	gene-LOC102655618	6.08198	5.23041	6.43945	11.3639	7.76006	5.96005		gene-LOC725041	1.99165	1.85696	0.452775	1.77891	1.60769	1.78389
	gene-LOC412473	25.3728	17.2694	18.4457	19.9711	15.9799	28.2792		gene-LOC100578245	4.66924	8.41053	6.39434	9.03293	16.1617	13.5279
	gene-LOC550706	11.8123	14.5858	22.0139	20.2162	28.3737	25.7198		gene-LOC409852	1541.28	1088.38	2473.52	1213.21	2204.17	3011.07
	gene-LOC725378	6.5857	5.90468	5.49003	9.73577	7.81478	8.1719		gene-TRNAL-AAG	2.88132	0.880545	1.48347	2.06713	0.85381	2.44762
	gene-egh	10.1673	8.06965	6.68763	11.3042	11.8078	12.5183		gene-LOC102656644	4.46671	5.65668	5.03611	12.029	10.2357	18.8173
	gene-LOC725884	539.036	427.014	486.832	450.742	441.449	462.464		gene-LOC102654804	4.20879	1.16913	0.658477	1.51328	1.23203	1.78828
	gene-LOC113219419	0	0	0.830036	0	0	0		gene-LOC413835	87.0566	106.55	95.7236	106.446	116.075	113.746
	gene-LOC727419	9.36583	8.84976	10.5487	15.3983	10.2675	22.5584		gene-LOC413834	15.8129	17.6414	19.5711	26.7684	32.5934	25.3138
	gene-LOC550716	25.2442	23.833	26.0907	34.2414	32.1926	21.8252		gene-LOC113219407	0.177364	0.181454	0.049745	0.144086	0.541872	0.138935
	gene-LOC408624	7.06245	5.34565	5.65713	8.50802	7.18153	5.3669		gene-LOC409999	15.2198	16.8467	12.1388	20.2351	5.54536	7.27713
	gene-LOC551279	23.6782	22.8383	18.6633	26.3167	28.2033	23.1085		gene-LOC727331	31.7735	38.3306	39.0194	39.5697	42.6054	40.9915
	gene-LOC724331	2.37135	3.75168	2.48548	4.89698	5.34479	3.15163		gene-LOC412118	13.6855	26.7104	14.5267	30.8782	26.8368	25.8396
	gene-LOC724238	1.86441	1.89893	3.10618	1.53465	1.46131	1.75094		gene-LOC726902	74.6933	72.1961	57.4942	60.9954	72.5331	74.3141
	gene-LOC107964165	3.22041	3.693	3.76362	0.824191	3.59845	3.10747		gene-LOC552064	9.42965	12.4873	14.6543	12.6459	14.9199	10.9618
	gene-LOC100576540	0.139644	0.865444	0	0	2.10471	0		gene-LOC551574	81.2032	131.21	73.8232	127.616	144.245	149.047
	gene-LOC726235	1.30904	0.881857	0.718263	1.83345	0.840032	1.59706		gene-LOC412610	13.6309	14.9058	15.9799	14.6924	17.7998	16.1409
	gene-LOC551450	6.78206	6.42052	4.98201	8.78721	6.53185	6.42705		gene-LOC725378	8.00228	8.42804	6.1941	10.1113	12.1334	7.29659
	gene-LOC100578309	1.50947	2.05678	0.517113	3.8815	1.99101	1.54901		gene-LOC413784	2.74608	3.85442	4.09327	5.94223	4.0425	3.766
	gene-LOC552162	3.71026	3.13034	3.7557	6.003	6.206	4.09645		gene-LOC102655618	9.65076	11.6747	13.0396	14.257	18.8941	12.0359
	gene-LOC412000	2.64213	3.33186	3.64612	3.52411	4.42141	4.66709		gene-LOC412473	21.5003	21.4022	17.9746	18.9084	34.379	23.9501
	gene-LOC726291	7.37628	7.63174	7.92993	9.55398	11.5183	7.22421		gene-LOC550706	13.5088	23.1165	14.1321	24.5997	19.5617	12.7489
	gene-LOC100578472	8.53509	12.4162	10.5639	12.8489	17.3205	11.3239		gene-egh	13.8132	13.0151	17.8444	17.289	24.9197	20.6447
	gene-LOC726316	119.246	95.1723	115.678	61.2362	63.8939	81.8928		gene-LOC725884	511.916	297.36	359.646	351.087	323.769	259.775
	gene-LOC411985	5.68889	6.95941	5.68058	9.24407	11.0022	8.53164		gene-LOC113219419	0.112509	0	0	1.76526	1.98084	1.04069
	gene-LOC412578	13.132	11.0795	12.9375	14.3061	8.70411	22.6527		gene-LOC727419	10.1732	21.9758	7.53242	17.5536	20.1039	18.1373
	gene-LOC102655778	12.592	7.97321	11.7148	15.0573	18.28	9.88323		gene-LOC550716	27.4691	33.321	37.4715	49.1411	49.7824	42.6412
	gene-LOC725647	761.274	623.85	710.487	941.856	964.846	977.967		gene-LOC408624	6.85835	10.3637	9.0504	9.61988	10.0938	9.35616
	gene-LOC412834	24.2701	23.7832	22.5856	19.0143	17.6501	21.9839		gene-LOC551279	22.5533	26.1145	23.5673	36.1443	30.514	24.6112
	gene-LOC100576147	0.485302	0.102016	0.176965	0.812882	0.608802	0.147619		gene-LOC724331	5.0805	4.64877	6.56666	7.67369	6.77937	6.3649
	gene-LOC410761	1.15204	0.682442	0.646422	0.903079	0.755168	1.36004		gene-LOC724238	2.69219	1.4443	0.904123	1.24097	0.969035	1.44823
	gene-LOC724992	14.5355	14.0946	17.5336	15.5945	14.4532	23.867		gene-LOC107964165	2.53754	3.05694	2.48933	2.99555	1.51067	2.29602
	gene-LOC408623	7.42578	6.13014	6.24743	8.40805	9.06733	11.9015		gene-LOC100576540	2.41486	0	0	0.694043	0.700396	0.849529
	gene-LOC410757	11.4313	11.5986	12.1996	16.2017	15.1855	20.0075		gene-LOC726235	1.45858	2.13112	2.43161	2.41827	3.21804	2.61843
	gene-LOC408622	30.3921	57.152	36.5822	94.0293	38.3649	105.458		gene-LOC412000	3.42525	6.00729	4.6442	5.3273	6.59556	5.40722
	gene-LOC411968	0.401394	0.400209	0.630408	0.87437	1.37845	0.572757		gene-LOC551450	13.222	13.8438	14.4603	14.906	17.2506	16.6554
	gene-LOC102654966	0	0	0.293496	0	0	0		gene-LOC100578309	1.97776	2.72861	0.664735	1.48206	3.60657	3.83074
	gene-LOC725922	44.3511	20.0166	43.2289	42.984	28.7201	72.8107		gene-LOC552162	5.56815	8.65886	5.88706	11.8425	9.43079	10.5009
	gene-LOC410758	1.5853	2.43196	2.08713	4.79144	3.34392	3.47608		gene-LOC411985	6.53905	9.98164	6.06211	9.69706	10.9282	8.81342
	gene-LOC726810	0	0.563036	0.394572	0.564414	1.28798	0.379616		gene-LOC726291	10.8215	14.5169	13.4227	15.5918	16.3269	12.603
	gene-LOC100578752	3.07748	3.5449	3.09735	4.06837	4.26192	4.59354		gene-LOC100578472	18.2765	24.0944	18.6996	11.8593	21.1853	19.7189
	gene-LOC552366	30.2241	21.574	28.0828	82.7239	83.6192	94.3383		gene-LOC726316	139.528	135.542	132.546	67.6468	90.0233	131.044
	gene-LOC725982	5.82385	5.36658	3.96698	8.93079	7.81249	8.91862		gene-LOC412578	13.6397	14.972	11.0363	13.3479	12.1269	13.5123
	gene-LOC726015	1.6099	1.04807	1.92985	3.69666	3.76549	3.30377		gene-LOC102655778	14.7906	16.6221	15.3312	15.7185	18.7439	19.0993
	gene-LOC727399	7.43702	6.14469	7.39631	11.4975	18.1077	9.03691		gene-LOC725647	714.707	799.387	639.181	774.513	923.962	825.632
	gene-LOC102655185	9.88178	9.22081	23.3679	65.4635	45.5173	40.4302		gene-LOC410761	0.294284	0.193013	0	0.40027	0	0
	gene-LOC113219135	0.090682	0.083032	0	0.134795	0	0		gene-LOC724992	12.9439	18.206	21.9221	18.8253	19.6874	28.6874
	gene-LOC102655581	11.1632	11.1313	11.2708	17.6408	25.6965	22.1114		gene-LOC412834	25.9926	22.3101	28.881	28.1466	30.9014	23.3439
	gene-LOC412016	4.4101	3.32297	2.46264	3.42664	7.91471	4.74412		gene-LOC408623	6.57506	7.10984	5.56544	7.29374	10.1125	5.33537
	gene-LOC412017	29.5974	27.9405	22.5226	21.9279	14.4136	16.7035		gene-LOC410757	17.6287	15.6651	21.0389	16.9237	20.5348	14.778
	gene-LOC113218608	2.40718	2.31148	3.55174	4.57564	5.95638	4.77407		gene-LOC408622	27.3035	27.9626	0.078926	66.1491	24.3714	0.684793
	gene-LOC409780	13.3396	14.7536	11.8223	25.9239	22.5714	23.146		gene-LOC411968	0.318013	0.799586	0.251466	0.486093	0.723781	0
	gene-LOC102656720	3.76977	0.832576	0	1.43332	4.77751	0.787379		gene-LOC725922	37.9739	35.0158	0	25.0403	13.9217	0.188852
	gene-LOC102656333	0	0	0	0.653153	0.189698	0		gene-LOC552366	9.00248	18.6005	0.626085	24.9165	0.711125	0.206625
	gene-LOC724233	561.132	373.833	513.191	512.922	497.233	449.352		gene-LOC726810	0.799275	1.47325	0.415367	0.714026	0.900138	1.19166
	gene-LOC408619	15.1714	13.0708	16.4756	25.2053	29.6869	18.6533		gene-LOC100578752	5.24402	5.2332	5.70577	7.65833	9.06559	7.6362
	gene-LOC408620	11.3022	8.72239	10.0495	16.1471	12.478	18.1451		gene-LOC410758	2.8402	4.45675	3.86268	7.04955	6.12406	7.25424
	gene-LOC102653658	36.7657	23.1834	15.4498	63.7668	49.4466	110.685		gene-LOC412016	4.38821	4.76236	5.53523	7.49497	6.97657	9.1325
	gene-LOC408618	33.7003	22.5577	25.8974	18.186	30.4937	27.5406		gene-LOC412017	18.6684	17.2746	14.2159	17.0914	18.686	9.97679
	gene-LOC102656903	0	0	0	0.229702	0	0		gene-LOC725982	6.93197	6.91493	9.19772	10.3951	12.0428	11.0909
	gene-LOC102656828	0.327692	0	0.308355	0.385719	0.370303	0.619896		gene-LOC726015	1.78723	3.0743	1.54581	4.48694	5.51482	3.89909
	gene-LOC107965033	0	0	0	0.054241	0	0		gene-LOC727399	12.9151	10.8835	15.6868	11.7212	12.5247	10.5424
	gene-LOC113218984	0	0	0	0.171829	0	0		gene-LOC102655185	0.244316	4.2479	0.033475	6.64905	0.283073	0.103035
	gene-LOC408621	61.2551	64.2625	50.452	79.8335	65.0549	61.4998		gene-LOC113219135	0	0.093476	0.319554	0.214569	0.662658	0
	gene-LOC102653893	2.09856	1.03544	0.393311	2.42249	1.31357	0.916023		gene-LOC102655581	16.6332	17.5824	21.3477	12.5913	14.0775	15.0819
	gene-LOC412319	3.29017	4.79528	3.78225	5.51501	4.2536	1.68893		gene-LOC100577895	0.204809	0	0.135918	0	0.460892	0.541275
	gene-LOC551321	16.3536	18.6734	23.3448	16.0772	18.1439	16.6719		gene-LOC100578042	0.147042	0	0.261086	0.069806	0.059154	0.035834
	gene-LOC102654159	8.75487	6.8103	5.06286	13.1329	14.8322	11.3303		gene-LOC408619	17.4254	18.4388	24.497	20.9315	32.6294	25.7739
	gene-LOC724720	19.3377	15.6661	18.0945	34.4019	24.1547	22.8061		gene-LOC724233	393.638	335.76	302.633	407.749	448.774	345.805
	gene-LOC113218842	2.57509	2.67142	3.65036	4.98742	7.02822	3.23937		gene-LOC408618	11.0476	14.1423	9.02554	20.863	13.9146	17.376
	gene-LOC724535	6.44651	6.56365	7.41076	9.09485	9.32799	8.67985		gene-LOC102654856	0	0	0	0	0	0.161303
	gene-LOC102653954	0.556512	0.661027	1.30655	4.38405	0.547806	2.62669		gene-LOC102655012	0	0.278876	0.606664	0.528242	0.272608	0.617818
	gene-LOC102653920	0.456528	0.309534	0.870757	0.650482	0.24102	0.366669		gene-LOC102656903	0.109645	0.220112	0	0.193876	0.496222	0.513688
	gene-LOC107964158	6.27104	2.77338	5.34351	3.83069	3.44495	3.76124		gene-LOC102656828	1.01691	2.53933	1.62496	2.48313	2.48747	2.10838
	gene-LOC724795	4.35724	5.09674	4.37603	5.92894	9.93709	5.86863		gene-LOC107965033	0	0.128253	0	0.091058	0.217699	0.301827
	gene-Akhr	26.418	17.9675	20.5915	27.7754	27.8989	38.3255		gene-LOC408620	10.653	11.3512	10.7902	13.4154	13.3444	14.6161
	gene-LOC100577342	0.701414	0.431582	1.55992	0.694962	0	2.63411		gene-LOC102653658	0.624064	0	1.32933	0.47521	0.462405	1.49255
	gene-LOC102654398	4.31871	6.12	4.08163	8.87258	5.07202	0.35726		gene-LOC113218608	8.48525	12.3059	9.51656	11.5083	11.7484	17.1156
	gene-LOC411799	13.734	13.9408	10.281	7.29065	6.09519	6.61803		gene-LOC409780	37.3036	45.6314	38.3899	40.7314	44.1364	52.2594
	gene-LOC414017	3.20096	5.36827	4.28064	7.05573	9.82454	7.53737		gene-LOC102656720	3.02854	2.91123	5.9823	4.61745	3.85324	5.16273
	gene-LOC552530	0.834456	2.67403	2.73814	5.20534	3.54675	4.79569		gene-LOC102656333	0.188688	0.190974	0.231445	0.617671	0.326861	0.570728
	gene-LOC413244	7.19044	7.77886	5.23917	10.6045	11.2482	7.21148		gene-LOC408621	61.7139	68.5303	55.4079	84.6164	101.058	96.6656
	gene-LOC551531	8.4168	6.14124	6.98312	5.88102	5.5083	2.58303		gene-LOC102653893	1.663	1.35652	2.27936	1.46273	1.22871	1.15917
	gene-LOC412107	5.26491	5.37911	2.85985	5.12209	5.32099	6.79718		gene-LOC412319	11.8132	10.2648	14.9834	8.57651	15.3032	11.5018
	gene-LOC726685	5.92987	4.54295	4.9467	10.2001	8.83129	7.3815		gene-LOC551321	25.4539	29.4475	18.9101	20.5798	23.2668	26.38
	gene-LOC100578513	6.6959	6.65444	7.26364	7.75977	5.89716	6.22429		gene-LOC102654159	13.6279	18.0174	12.7876	15.5817	29.9483	18.4191
	gene-LOC107966055	4.23806	2.92667	3.52374	2.57844	2.41954	4.927		gene-LOC724720	27.6281	27.2762	19.6939	43.0731	42.8214	33.5688
	gene-LOC100577369	7.85971	8.42222	7.8371	12.8231	10.8314	5.80173		gene-LOC724795	5.92411	6.44772	5.35212	7.42606	7.67472	5.60042
	gene-LOC551842	3.77121	3.53751	4.04687	7.77279	7.05429	6.03528		gene-LOC113218842	3.69938	7.3098	4.28622	4.43747	6.75048	5.46065
	gene-LOC409290	481.886	430.811	443.043	613.214	552.487	649.703		gene-LOC724535	9.19441	10.8763	10.3852	12.9963	11.2043	11.1209
	gene-LOC100577454	3.82737	5.28639	3.68069	7.64799	6.45338	7.39126		gene-LOC102653954	4.28772	4.39587	2.32711	8.94723	6.84315	10.5657
	gene-LOC551892	37.3872	34.8753	35.8276	50.7634	48.2553	51.9368		gene-LOC102653920	0.232964	0.23829	0.238752	0.625453	0.163163	0.342732
	gene-LOC551909	31.084	44.128	41.3069	56.8055	76.4811	67.5118		gene-LOC107964158	4.05324	5.91338	1.77447	3.09447	4.20992	4.57715
	gene-LOC107963991	9.56498	8.12779	9.45065	18.4461	20.056	16.1839		gene-LOC100577342	2.19286	4.0448	1.25741	3.11841	2.39183	0.828902
	gene-LOC552083	5.63171	8.83426	5.2633	17.36	11.3147	8.18313		gene-LOC102654398	8.84569	13.9557	8.83958	12.1172	11.0765	12.2318
	gene-LOC724578	9.16978	8.40625	6.23729	19.3294	17.2881	16.2495		gene-LOC552530	2.7146	5.03511	1.3611	3.99874	5.16521	2.46157
	gene-LOC409584	29.9969	36.2532	29.3517	41.9396	42.9962	29.8545		gene-LOC413244	7.22437	7.89412	10.3766	10.9901	15.0365	14.3559
	gene-LOC413437	3.70308	5.20538	5.5127	6.01613	7.50922	5.24961		gene-Akhr	7.76909	7.88889	0.601002	7.30272	6.31907	2.10402
	gene-LOC414038	40.584	34.0863	33.5264	38.3061	27.2072	44.6293		gene-LOC411799	16.9646	9.20546	16.7652	9.37274	8.91946	7.37143
	gene-LOC552602	132.243	136.235	113.642	93.6044	117.817	88.6817		gene-LOC414017	6.01339	7.49085	4.93086	7.59499	8.44443	8.58165
	gene-LOC414037	0.346036	1.76009	0.504273	0.635433	1.12379	0.928302		gene-LOC551531	8.20493	7.4072	8.7651	12.3866	14.9264	9.89227
	gene-LOC552628	17.9358	20.2507	23.6919	14.385	13.7831	17.6141		gene-LOC412107	4.57459	4.81071	7.28916	4.49322	6.42534	6.88213
	gene-LOC725418	3.47671	3.90531	1.97813	1.57765	2.91669	1.09914		gene-LOC726685	7.97246	11.0592	8.49018	10.5817	12.0213	11.6587
	gene-LOC725317	3.98154	5.06146	4.61232	6.8819	6.23159	7.02399		gene-LOC100578513	10.278	13.1316	12.5164	14.1127	16.4413	13.5683
	gene-LOC552648	9.08874	9.38754	6.12301	9.58522	9.9058	6.60365		gene-LOC107966055	5.02527	8.19221	5.38237	7.99495	7.11856	5.33133
	gene-LOC413950	7.23125	8.83174	8.4124	11.2667	9.74332	7.32281		gene-LOC100577369	13.0444	17.5512	14.7879	16.0153	21.1531	17.6753
	gene-LOC100578247	6.76795	29.508	11.0551	4.97525	11.0064	1.79477		gene-LOC551842	5.54627	7.72413	6.31588	8.55769	9.17726	8.91532
	gene-LOC113218578	0.461292	0	0	2.48649	1.0977	0		gene-LOC409290	472.294	541.382	371.968	579.803	528.627	451.759
	gene-LOC552676	41.443	34.0166	38.2083	45.5423	46.5431	50.1943		gene-LOC100577454	9.18397	6.94766	9.16447	9.75154	14.0799	10.5395
	gene-LOC412511	51.2189	52.8371	47.3426	55.3408	46.9346	44.9192		gene-LOC551892	41.2495	53.1888	37.3719	53.0554	46.2264	39.2187
	gene-LOC725720	35.565	17.4586	34.7377	49.7613	50.8128	45.1113		gene-LOC551909	45.0296	50.2602	32.7548	53.6595	55.7559	42.9688
	gene-LOC102656395	0.364276	0.54363	1.06332	2.55793	3.37462	1.36119		gene-LOC107963991	15.9228	22.8097	12.7993	24.3943	22.6814	22.0648
	gene-LOC725745	16.9383	14.1141	14.1585	19.2427	25.8739	22.1895		gene-LOC552083	9.14873	12.7381	7.15856	13.3541	21.7629	12.0493
	gene-LOC113219256	13.8131	7.31786	12.7538	38.9662	34.8276	24.9891		gene-LOC409584	37.4918	42.1958	45.8468	50.5997	59.1823	42.6688
	gene-LOC725841	2.5765	1.42605	2.19936	0.519569	2.22416	1.94519		gene-LOC552602	93.6972	82.4707	78.4675	82.7476	97.3094	85.1482
	gene-LOC412141	136.841	101.225	102.868	96.2728	99.3942	112.237		gene-LOC414037	0.395709	0.173675	0.466501	0.780106	0.352039	0
	gene-LOC102656812	3.47644	1.5848	2.01295	2.19647	0.480232	0.795175		gene-LOC413437	9.641	11.6079	11.7477	8.34075	13.3068	9.03314
	gene-LOC551819	6.58834	5.35582	4.38829	8.26815	5.30002	9.25798		gene-LOC414038	34.961	36.5348	26.7549	33.482	33.2017	32.9895
	gene-LOC727479	1.52499	1.76187	1.44713	2.00621	0.871795	2.33229		gene-LOC552628	17.2801	17.769	18.1816	20.5125	18.3534	17.8052
	gene-LOC413303	6.62125	11.637	13.168	14.1745	13.643	12.5748		gene-LOC724578	13.1779	21.2528	17.7441	26.1806	22.9777	25.6553
	gene-LOC551443	3.10312	2.67902	2.4197	5.47955	4.17471	4.6665		gene-LOC725418	4.27027	5.39736	7.05878	5.10729	9.48789	6.86385
	gene-LOC551411	179.546	109.584	130.683	165.752	166.181	168.163		gene-LOC725317	6.30427	7.78512	5.1208	8.76912	11.6494	9.77124
	gene-LOC550789	13.5663	10.7714	9.98686	13.9373	16.3025	12.4532		gene-LOC552648	8.83989	5.81343	9.09258	6.98786	6.16088	7.96933
	gene-LOC725816	98.1906	90.571	112.602	48.6806	65.57	69.1507		gene-LOC107963979	0.077927	0	0	0.117255	0	0
	gene-LOC412282	24.3076	24.9345	21.8504	33.5775	30.6623	21.7947		gene-LOC413950	10.183	12.8724	17.0795	12.3366	15.9196	11.7067
	gene-LOC550903	14.1817	16.1032	15.6795	16.4899	12.842	12.8084		gene-LOC100578131	0.295553	0	0	0	0	0
	gene-LOC102654894	0.739519	0.581016	0.979671	0	0.266641	0.411435		gene-LOC102655724	11.9712	14.0926	9.65945	21.835	16.8161	30.4389
	gene-LOC113218819	1.30399	1.50161	1.64294	5.01235	3.97181	2.68875		gene-LOC100578247	6.26293	2.54894	2.86008	5.50994	8.28539	4.82056
	gene-LOC552743	4.96516	4.13045	3.36738	8.81543	8.60129	4.06275		gene-LOC113218578	0.904086	2.57533	1.42959	4.35215	3.02258	4.90432
	gene-LOC107965891	7.72096	4.30882	5.10804	1.66713	6.77869	1.08835		gene-LOC725720	10.7315	21.637	4.14882	25.2878	13.5633	8.00761
	gene-LOC410754	1.21943	2.3868	2.70647	3.95084	3.93768	2.27587		gene-LOC552676	49.0107	51.9285	40.2946	55.6692	70.5677	53.8028
	gene-LOC551383	17.664	17.3441	16.0744	18.27	19.1294	20.6544		gene-LOC412511	49.3924	42.3102	55.5075	55.6782	57.1684	46.0002
	gene-LOC408616	5.75572	5.8982	5.30339	10.5307	8.5854	8.31141		gene-LOC102656395	0.150183	1.8104	0.363951	1.7864	1.37352	2.09057
	gene-LOC102654478	0	0	1.2014	0.465736	1.28441	0		gene-LOC725745	21.9569	25.7341	23.0741	24.7073	32.7196	28.7365
	gene-LOC102654454	2.35436	0	1.10502	0	0	0		gene-LOC113219256	14.0391	29.4683	15.1364	34.5287	32.8261	29.383
	gene-LOC113219397	0.307943	0	0	0	0	0		gene-LOC725841	3.07205	2.8028	1.95822	4.13843	4.03011	3.61637
	gene-LOC102654413	0.572595	0.148883	0	0	0	0		gene-LOC412141	89.1117	80.1906	81.7734	96.1464	101.258	89.324
	gene-LOC102654358	0.733784	0.476853	0.395102	0.817468	1.30134	2.40663		gene-LOC102656812	6.19363	3.85896	4.1541	2.65012	2.95763	2.15451
	gene-LOC100577822	0.079852	0.024695	0.026248	0.22629	0.508487	0.961752		gene-LOC551819	8.74524	10.2022	11.1781	13.2999	12.0166	10.6974
	gene-LOC412528	0.45828	0.648681	0.351714	1.74311	1.65185	1.7844		gene-LOC727479	23.5273	24.1546	28.524	23.0764	4.26278	17.6939
	gene-LOC551202	4.08361	5.82319	2.36505	5.76856	4.98534	10.6548		gene-LOC413303	11.2736	20.0856	10.8016	27.5912	16.715	17.1691
	gene-LOC408615	9.5411	7.02356	8.02532	13.0098	13.09	9.43855		gene-LOC551443	2.71675	5.21982	2.37021	4.18534	5.44048	4.22391
	gene-LOC408614	1.07921	1.09991	2.21733	2.6401	3.37221	3.10489		gene-LOC551411	161.153	105.583	117.589	94.1825	119.906	118.539
	gene-LOC410753	4.69093	4.67489	7.02558	9.64677	5.48456	5.72852		gene-LOC550789	14.189	16.2769	18.052	19.8214	13.493	14.4407
	gene-LOC409517	189.232	206.169	200.083	70.9324	112.458	88.1151		gene-LOC725816	60.811	40.8065	18.8921	31.2787	38.8334	25.7397
	gene-LOC410751	1.51503	16.0436	1.50472	2.51037	6.26924	1.67559		gene-LOC412282	20.7302	23.2841	26.3322	29.8497	34.5082	23.1601
	gene-LOC100578445	1.14283	1.95735	1.40763	1.84442	3.89072	2.51749		gene-LOC550903	20.2675	20.6582	21.2142	23.4826	24.0561	19.7986
	gene-LOC412523	5.40097	7.00646	5.58155	8.37751	7.69079	5.51145		gene-LOC102654894	0.595433	0.659866	0	0	0.409691	0.452105
	gene-Syt1	1.04463	1.62607	1.67737	4.50926	5.05641	3.73556		gene-LOC113218819	1.83793	3.13465	2.66033	3.90991	6.55176	3.71717
	gene-LOC107964984	0.457936	2.25818	0.676989	1.92771	2.2436	1.07004		gene-LOC410754	1.59225	4.40124	3.38553	4.43778	4.80029	3.34227
	gene-LOC100577782	0.235395	0.109336	0	1.70757	0.605913	0		gene-LOC551383	16.4516	16.6997	14.685	20.4795	21.9366	11.2117
	gene-LOC100577655	0	0	0.112442	0	0.176906	0		gene-LOC408616	7.32173	11.755	9.60009	14.6217	14.3436	14.4933
	gene-LOC107966071	0.497476	0.151625	0.672629	0.488253	0.662726	0.442658		gene-LOC102654549	0	0	0	0	0	0.605238
	gene-LOC726298	1.94837	1.60995	1.13112	2.35006	3.50199	2.28594		gene-LOC102654478	0	0	0.138592	0.7653	0	0.102356
	gene-LOC113218896	0.462289	0.441435	0.225011	0.825267	0.197161	0.409666		gene-LOC102654454	1.651	0	0.162615	0.957124	0.461702	0.191749
	gene-LOC413735	33.4546	22.0846	31.6612	43.6759	34.7683	40.4867		gene-LOC113219397	0	0.197229	0	0	0	0
	gene-LOC726221	100.639	104.425	87.5815	102.722	107.412	84.4917		gene-LOC102654413	0	0	0	0	0	0.312458
	gene-LOC410043	50.292	38.3026	43.8396	56.9277	59.0361	54.028		gene-LOC102654358	0.291641	0.896253	0.825859	1.04786	1.26148	0.798205
	gene-LOC726449	9.83498	6.49241	7.35403	8.70315	5.96605	15.1882		gene-LOC100577822	0.812161	2.89161	2.17407	5.27517	3.3854	6.67444
	gene-LOC409468	39.2663	15.0165	32.8774	48.6292	39.2738	57.2789		gene-LOC412528	6.008	3.74025	4.35082	7.1049	16.249	9.6222
	gene-LOC102653866	4.40261	3.8304	3.93585	7.06819	4.30768	4.80583		gene-LOC408615	10.1768	11.4508	9.72136	15.3535	12.857	10.7513
	gene-LOC552636	182.434	89.7953	153.387	189.529	251.608	285.771		gene-LOC551202	7.48145	12.1389	9.03881	5.35316	16.1163	7.58398
	gene-LOC726088	66.4907	64.7623	66.3708	65.651	67.2452	74.1153		gene-LOC408614	0.609358	4.21625	0	2.13439	1.39023	0.538767
	gene-LOC412397	15.986	14.0677	12.7107	35.2381	37.1612	27.2564		gene-LOC410753	8.46139	9.76148	7.35747	9.44994	9.62463	10.667
	gene-Dat	0	0.252606	0.361188	0	0.404779	0.301124		gene-LOC410751	4.49737	3.14331	1.82409	3.77274	3.13846	2.91054
	gene-LOC409417	243.13	248.924	185.682	248.625	291.843	258.051		gene-LOC100578445	0.853443	0.847669	0.297036	1.33998	1.96626	0.817791
	gene-LOC727596	11.723	12.6498	12.6322	16.718	22.2525	9.62811		gene-LOC552743	8.06912	12.0245	10.5003	9.5313	13.1289	9.55086
	gene-Fabp	7.56607	6.53834	9.34783	10.7681	12.2892	14.936		gene-LOC107965891	10.4214	5.24836	4.46172	4.24228	6.07114	4.90937
	gene-LOC724280	15.3756	15.0038	13.5711	20.4562	20.4297	15.2845		gene-LOC409517	111.157	133.954	86.6488	100.813	103.129	85.4104
	gene-LOC410033	9.04495	8.09365	12.7733	9.06228	12.421	9.87889		gene-LOC107966071	0.275407	0.174578	0.123473	0.223889	0.192684	0.153396
	gene-LOC724192	14.5677	18.6651	16.5706	36.9777	39.5684	36.4759		gene-Syt1	1.25878	2.60548	0.402647	7.35962	3.15956	1.80933
	gene-LOC100577977	0.656945	0.614975	0.24432	0.485776	0	0		gene-LOC107964984	2.46892	1.30483	0.958647	1.11417	3.29902	3.05915
	gene-LOC107964644	0.614696	0.293185	0.611921	0	0	0		gene-LOC100577782	0.184723	0	0	0	0.532323	0
	gene-LOC102656214	0.167295	0.114756	0.303178	1.06207	0.321426	0.858688		gene-LOC412523	7.65714	6.07105	7.86597	11.9358	9.09993	7.78406
	gene-LOC410034	15.2066	10.9088	18.4154	12.7689	22.1387	12.1144		gene-LOC726298	0.232056	0.415764	0.966157	0.576376	0.768471	0.687536
	gene-LOC413693	0.160406	0.361276	0.218432	1.1698	0.450248	0.215407		gene-LOC113218896	0.05845	0.16996	0.058887	0.312479	0.289027	0.170685
	gene-LOC100576321	2.02688	1.51122	1.66243	2.33624	1.55997	2.05634		gene-LOC413735	26.8099	31.2775	25.3924	28.515	32.9997	32.4016
	gene-LOC411794	11.7685	10.4837	12.5087	13.2679	14.0859	17.7121		gene-LOC726221	90.9358	64.2967	108.922	70.4987	88.2887	90.8896
	gene-LOC412190	19.008	19.4768	15.1606	17.0662	22.7981	23.8431		gene-LOC410043	77.5157	95	113.602	88.0328	114.095	166.66
	gene-LOC724327	21.8038	21.0296	21.3897	30.0393	19.7457	24.0575		gene-LOC726449	9.22767	8.86096	8.36661	7.31598	13.7036	14.1018
	gene-Trxr-1	162.976	160.64	157.159	252.599	240.507	244.249		gene-LOC552636	62.2983	46.6049	8.0299	103.725	70.3888	26.6318
	gene-LOC102655811	5.85175	4.33749	1.30568	2.35625	1.21128	1.29369		gene-LOC409468	91.4786	82.0528	129.474	136.178	156.482	148.902
	gene-Hsc70-4	2469.41	1691.49	1940.94	2233.91	1904.5	2396.66		gene-LOC102653866	5.80477	7.51456	2.16536	9.63738	7.60154	13.7154
	gene-LOC551556	3.47876	1.58934	1.39099	4.40869	4.78803	7.08732		gene-LOC726088	73.512	78.1299	97.4662	97.3464	107.591	100.558
	gene-LOC409053	6.36854	6.74697	5.79247	10.9244	9.97512	9.67692		gene-LOC412397	29.6754	47.8742	36.3214	67.3668	58.4514	60.7218
	gene-LOC107964618	0.346881	1.31	1.53398	0	0	0.868759		gene-Dat	2.56949	2.73868	3.75136	5.05078	4.90756	5.88998
	gene-LOC411408	25.9633	26.1661	22.458	24.5105	20.8815	22.8233		gene-LOC100578115	0	0	0	0	0	0.414797
	gene-LOC102655540	49.7497	32.5487	34.5878	34.6061	36.2533	32.2097		gene-LOC409417	193.331	233.716	199.787	264.627	254.377	236.067
	gene-LOC412189	63.0702	61.1342	49.6313	65.2689	50.6107	58.6291		gene-LOC727596	15.624	20.0303	20.2612	28.8785	28.6223	21.7338
	gene-LOC409383	19.2861	9.677	10.0612	16.7505	22.6388	19.5812		gene-Fabp	11.5321	11.8719	5.65806	7.9433	2.99596	3.58401
	gene-LOC102655045	1.0308	0.272524	0	0	0	0		gene-LOC724280	26.836	23.596	22.9829	21.1091	32.9389	27.081
	gene-LOC107964624	0	2.27232	0	0	0	0.930142		gene-LOC724192	26.9143	33.1788	28.8293	40.256	35.0882	40.9855
	gene-LOC113219263	0	0.58824	0.745911	2.44672	0	3.65311		gene-LOC100577977	0.588735	0.670886	0.557846	0.584892	0.389998	2.2914
	gene-LOC102655229	0	0.800981	1.33832	1.23209	0.44696	1.26482		gene-LOC107964644	0.307076	0	0	0	0.349357	1.2521
	gene-LOC107964619	0	1.20284	0.540805	0	2.16418	0		gene-LOC102656214	0.154037	0.998343	0.490445	1.27433	0.373133	0.549574
	gene-LOC102655391	0.602051	0.944126	0.73272	0.135621	0.190938	0		gene-LOC410034	14.3657	12.4922	17.7263	12.9023	16.6555	12.9281
	gene-LOC102655431	0.615638	0.978762	0	0.949079	1.75438	0.352766		gene-Hsc70-4	2654.05	2251.93	2408.42	2311.74	2218.18	2767.87
	gene-LOC411407	7.70808	7.96051	8.93723	12.7921	13.1338	9.13447		gene-LOC102655811	2.11759	1.22402	0	1.61138	0.897783	0
	gene-LOC411406	4.35628	2.25375	3.15537	2.75003	3.01776	3.5766		gene-LOC413693	0.164395	1.03202	0.109594	3.59099	1.15251	1.25018
	gene-LOC100576547	4.17928	3.84004	7.93266	5.14709	5.35825	5.30148		gene-LOC100576321	2.50109	3.05701	2.22989	3.95245	3.52817	2.67505
	gene-LOC107964593	0.775447	0.57333	1.10674	1.1809	0.931083	0		gene-LOC410033	10.0506	11.2357	11.325	15.5406	14.7866	14.28
	gene-LOC411405	2.22044	3.4122	2.84852	6.37361	6.79135	3.57206		gene-LOC724327	20.4376	20.9668	19.6016	28.4219	26.1518	22.9999
	gene-LOC413346	12.7009	9.35875	13.4279	16.2798	28.2476	18.0485		gene-Trxr-1	164.699	139.404	174.382	222.617	237.396	213.951
	gene-LOC100576126	0.122295	0.234695	0	0	0	0		gene-LOC411794	14.7287	17.5239	15.176	16.2036	20.2007	14.8881
	gene-LOC551761	10.3245	1.28626	6.23741	79.1926	30.443	2.58619		gene-LOC412190	22.8348	22.7555	17.437	22.0312	26.8197	18.3998
	gene-Pcl	0.081174	0.244087	0	0.278465	0.393182	0		gene-LOC551556	3.32892	5.67863	3.10576	7.63413	5.03055	5.07667
	gene-LOC725345	1.50113	1.83424	1.02011	2.91113	1.31077	0		gene-LOC102655540	48.6568	50.401	51.6119	48.7188	54.9681	53.934
	gene-Rnft2	13.2192	12.059	12.2165	21.4023	20.6782	13.0373		gene-LOC412189	75.3204	74.8689	79.2025	67.289	87.1466	87.5625
	gene-LOC725419	14.1345	15.954	11.5329	16.1541	20.8604	16.7044		gene-LOC409383	21.1835	22.9323	16.1834	26.5189	16.6407	14.7065
	gene-LOC725455	4.08589	4.1494	2.99264	1.85379	5.43301	2.90268		gene-Mir307	0	0.307962	0	0	0	0
	gene-LOC411600	5.58224	5.92401	5.11898	8.55776	9.4984	10.741		rna-NR_039431.1	0	0.07577	0	0	0	0
	gene-LOC725606	6.94009	2.8501	3.28785	4.69337	6.60171	4.95969		gene-LOC107964624	0.624706	0	0	0	0.40542	0
	gene-LOC113218708	1.24556	1.71634	0.974292	0.562594	2.56462	3.32571		gene-LOC113219263	0.524067	2.77323	1.04804	0.888258	3.85221	2.23005
	gene-LOC725746	1.97106	3.75268	2.41893	6.57298	3.8528	1.61491		gene-LOC102655229	0.772125	1.94827	0.661617	0.290559	3.13668	1.45369
	gene-LOC552038	17.6488	9.66232	10.6386	14.4844	16.5277	13.6715		gene-LOC107964619	0.191166	0	0	0	1.02756	0.343016
	gene-LOC410749	9.03408	7.7477	7.14126	11.1076	8.13138	11.504		gene-LOC102655391	0.272574	0.096024	0.499285	0.376183	0.115043	0.276374
	gene-LOC725682	6.43443	8.76401	6.42795	7.37645	5.8694	4.60248		gene-LOC102655431	0.754417	1.16504	0.442651	1.63971	1.86679	2.12784
	gene-LOC100578378	0	0	0	2.59445	1.68615	0		gene-LOC411408	16.9281	20.4486	18.021	24.6413	22.7015	18.8936
	gene-LOC100576291	0.09911	0.166	0.151551	0.345316	0.272463	0.343312		gene-LOC107964618	0.837853	0.415621	0	0.571561	0.182289	1.7338
	gene-LOC100578458	0.177556	0.132635	0.068464	0	0	0.162435		gene-LOC409053	9.65017	13.4925	12.9722	13.804	14.1418	13.11
	gene-LOC102656923	0	0.440437	0	0	0.28645	0		gene-LOC411407	13.0845	15.0837	16.7545	16.4078	17.667	16.0352
	gene-LOC412287	156.877	109.403	108.476	103.614	80.032	134.874		gene-LOC411406	3.87814	6.78718	5.27584	6.35427	4.68946	7.51333
	gene-LOC552316	22.578	16.3726	19.6596	22.9344	27.2046	22.2969		gene-LOC107964596	0.888748	1.30022	0.179273	0.408686	0	1.14787
	gene-LOC552294	8.08085	8.25379	10.1102	15.5215	19.6509	19.4746		gene-LOC100576547	17.0723	23.3812	26.8654	20.5446	36.1251	42.1683
	gene-LOC411372	18.0271	13.8085	14.9434	16.2638	12.3499	16.5058		gene-LOC107964593	1.17993	1.2644	1.17192	0.415459	1.05556	1.3167
	gene-LOC725920	0.965372	0.660186	0.993242	1.55367	2.25098	1.43748		gene-LOC411405	1.49715	3.46191	2.19676	3.17159	1.29886	1.53083
	gene-LOC550785	995.096	880.57	780.954	558.319	633.137	606.558		gene-LOC413346	127.863	43.2974	150.729	61.6918	48.3624	87.3499
	gene-LOC102653822	3.40611	1.53282	0.557326	6.61906	4.87453	4.34755		gene-LOC100576126	0.387593	0.294461	0.350436	0	0.10794	0.045108
	gene-LOC552187	0.030278	0.118552	0.1071	0.033215	0.162139	0		gene-LOC725345	2.25781	1.79379	4.75454	1.93336	3.44847	8.05947
	gene-LOC552206	5.86456	6.80785	5.23527	8.54762	7.57946	6.40724		gene-Or2	0.721128	0.695634	1.24975	0.430766	0	1.35589
	gene-LOC102655490	0.323258	0	0.670523	0	0.521919	0		gene-Pcl	0.678149	1.1679	0.767926	0.764606	1.17134	1.71657
	gene-LOC113219388	0.241718	0	0	0	0	0		gene-LOC551761	38.4646	32.865	184.506	50.6918	37.9856	8.33875
	gene-LOC100576164	0.324635	0.165605	0.548603	0.657183	0	0		gene-Rnft2	18.5496	23.6544	17.0694	26.9218	33.1808	20.609
	gene-LOC100576139	1.12993	0.662983	0.988256	1.088	0	0.520731		gene-LOC725419	14.4464	15.6254	18.4268	19.8583	22.2767	20.4973
	gene-LOC552117	37.7787	35.254	38.3031	43.7379	35.9805	32.833		gene-LOC725455	2.52181	2.63294	1.31757	3.12712	4.47818	2.41243
	gene-LOC412103	19.8299	19.848	19.2395	30.3805	28.562	28.3893		gene-LOC411600	5.93051	10.9459	6.77188	10.8249	9.65721	8.58069
	gene-LOC414021	5.06255	6.81588	5.91664	7.97295	7.28058	9.57826		gene-LOC725606	5.59107	3.03821	9.41129	4.14	3.47962	1.94527
	gene-LOC102654917	0	0.243899	0	0.422357	0	0		gene-LOC113218708	1.61524	0.316503	0.500656	1.11907	1.3167	0.986537
	gene-LOC100579059	4.45923	4.40754	9.47591	5.97644	3.93122	3.98758		gene-LOC552038	16.4769	11.2841	11.7317	22.5406	16.9856	14.3231
	gene-LOC113219329	0	0.122176	0.130273	0.159681	0.368626	0.451141		gene-LOC100576291	0.232367	0.118007	0.232211	0	0.111788	0.359934
	gene-LOC102655032	1.15865	0.595763	2.01211	0.106417	2.11478	0		gene-LOC100578458	0.186197	0.068626	0	0.065244	0	0.025185
	gene-LOC113219344	0	0.089817	0	0.616783	0	0		gene-LOC102656923	0	0	0.090591	0	0	0.686578
	gene-LOC102655155	0	0	0.388933	0	0	0		gene-LOC410749	8.67229	8.01002	9.28727	12.324	14.2843	9.79924
	gene-LOC410070	1.36019	1.49618	1.72639	3.33903	2.93808	2.72974		gene-LOC725682	3.12746	2.27843	1.73184	3.7645	3.79077	1.89827
	gene-LOC414022	30.1035	29.0992	33.7811	47.6048	59.0271	36.8371		gene-LOC100578378	1.60537	2.03411	1.56804	1.39229	3.65688	2.77479
	gene-LOC725040	21.3125	14.8019	15.1673	17.7827	13.4063	20.6447		gene-LOC725746	4.93534	4.22616	4.55128	3.2211	3.0873	4.40728
	gene-LOC410071	45.5857	37.9903	55.4111	75.0886	82.4516	69.4804		gene-LOC412287	72.254	47.5834	61.5132	57.2723	53.1398	42.7579
	gene-LOC100577585	0.401991	0.214277	0	0	0	0		gene-LOC550785	793.839	799.774	578.007	580.975	717.733	638.879
	gene-LOC409807	3.32157	4.58687	2.23773	3.11485	3.59387	3.29377		gene-LOC102653822	1.41394	5.22433	2.96295	3.30634	7.05797	1.20005
	gene-LOC100578978	0	0	0.234032	0	0	0		gene-LOC552316	29.3843	29.345	40.031	32.554	46.698	48.4053
	gene-LOC107964341	0.28234	0	0.114548	0.408024	0	0		gene-LOC552294	14.0715	18.5271	14.3648	18.4738	21.9686	17.3141
	gene-LOC726119	0.518348	0.889049	1.8912	2.22976	3.04228	2.87605		gene-LOC725945	0	0	0	0.268481	0	0
	gene-LOC113219389	0.18677	0.096082	0	0.279533	0	0		gene-LOC411372	22.8716	16.641	22.3241	20.4506	22.6855	21.9279
	gene-LOC503505	1311.55	2176.31	1278.78	1139.72	1255.51	957.947		gene-LOC725920	0.830733	0.62923	0.887604	1.17026	1.16716	1.58269
	gene-LOC107964344	1.05758	0	0.719824	0	0.302764	0		gene-LOC113219388	0.144185	0	0	0	0.606016	0
	gene-LOC102656044	0	0	0.774333	0.355894	0	0		gene-LOC552206	8.68395	7.11386	7.97359	11.6847	11.9742	10.7289
	gene-LOC113219390	0.784091	0.493543	0.93356	0.319343	0.828395	0		gene-LOC552187	0.113816	0.110738	0.034664	0.131425	0.070495	0.26193
	gene-LOC113219391	0.660393	0.530441	1.24165	2.95302	4.73074	1.49448		gene-LOC552117	46.9007	37.9634	39.5705	41.1913	44.8211	37.5982
	gene-Grd	6.29808	3.66451	6.82956	4.35861	4.20263	4.01014		gene-LOC412103	24.2014	25.798	25.1049	27.8798	36.1563	27.9474
	gene-LOC412458	70.9497	39.096	129.62	141.982	118.997	66.9251		gene-LOC100576164	0.848689	0.40639	0	0.674616	0.58555	0.796058
	gene-LOC724721	302.163	344.98	694.137	319.832	246.05	236.237		gene-LOC100576139	1.00623	1.10531	0	0.965775	0.758041	1.13175
	gene-LOC412829	4.11169	3.92015	12.167	6.16865	4.84529	3.71594		gene-LOC414021	5.12317	7.05999	3.23993	7.65141	4.61309	4.62322
	gene-LOC724634	16.6045	15.8588	17.4966	20.5165	23.649	25.5616		gene-LOC102654917	0	0	0	0.217515	0	0
	gene-LOC409360	96.7562	134.695	84.2061	110.373	117.177	71.8988		gene-LOC100579059	6.718	7.55181	4.09436	7.69325	2.97599	8.99279
	gene-LOC724536	1.52491	1.37062	1.95582	2.26227	1.95918	2.629		gene-LOC102654976	0	0	0	0.292785	0	0
	gene-LOC724585	20.0094	15.7491	21.1643	29.0087	22.0993	12.9016		gene-LOC113219329	0.10273	0	0	0.292276	0	0
	gene-LOC409520	22.6773	19.8929	25.0823	26.1635	26.7286	23.4552		gene-LOC102655032	0.241114	0.283601	0	0.097305	0.201212	0
	gene-LOC412546	3.9835	2.25799	3.91453	5.20432	6.21783	4.71492		gene-LOC410070	2.52102	2.35401	2.4186	4.03724	3.96847	3.23124
	gene-LOC724455	6.89678	8.73793	6.59196	16.7069	14.7573	14.4434		gene-LOC414022	25.5223	31.1207	23.7853	37.7388	45.0991	38.8004
	gene-LOC107965181	0	0	0.555504	0.087001	0.124186	0		gene-LOC725040	18.314	18.9548	17.9024	30.845	21.6512	28.8325
	gene-LOC412212	24.1508	24.3009	20.6501	40.7359	44.2647	54.4782		gene-LOC409807	3.73048	3.56533	2.24462	5.46907	6.45322	5.00656
	gene-LOC409527	9.60765	7.75861	5.99759	15.5272	11.1888	14.5657		gene-LOC100578978	0	1.92983	0	0	0	0.512668
	gene-LOC413868	327.036	306.198	259.244	298.962	268.617	312.617		gene-LOC107964341	0	2.99524	0.096816	0	0	1.06276
	gene-LOC551974	55.6253	57.5823	45.9084	56.7996	69.3648	53.1285		gene-LOC100579018	0	0.406971	0	0	0	0
	gene-LOC727079	2.86585	2.79084	4.95366	5.79968	3.86351	8.10494		gene-LOC726119	0.748881	1.86386	0.572864	5.68139	6.97603	3.37134
	gene-LOC552052	20.7005	23.0417	18.0656	29.084	23.3983	23.7403		gene-LOC113219389	0	0.337332	0.162461	0.84968	0.110155	0.229938
	gene-LOC727074	38.6866	35.68	30.35	19.5355	21.5984	15.5558		gene-LOC107964337	0	0	0	1.16766	1.866	0.328089
	gene-LOC100578907	14.319	8.79322	15.2079	12.7878	9.82771	12.5228		gene-LOC503505	1558.85	1996.63	1019.36	2175.73	2337.12	1886.3
	gene-LOC727087	14.565	6.74291	8.93102	11.1345	7.54695	16.0708		gene-LOC107964344	0.939196	0.109346	0.408042	0.671306	0.106514	0.488282
	gene-LOC552001	11.3848	12.7796	16.6801	24.2232	15.2291	12.8632		gene-LOC102656044	0	0.273687	0	0.287941	0.08331	1.02824
	gene-LOC102656856	0.621248	0.571794	1.73845	0	2.33368	0		gene-LOC113219390	1.52174	3.45064	1.45443	1.43062	1.66901	8.49163
	gene-LOC413867	527.039	432.627	517.211	292.188	372.903	307.642		gene-LOC113219391	2.97161	2.34093	4.25318	3.13295	1.8262	9.95083
	gene-LOC412480	14.4358	15.4	11.8583	19.6971	15.7279	15.7441		gene-LOC410071	55.9307	47.3984	64.1354	68.7467	76.4051	70.3679
	gene-LOC727539	3.46881	1.31946	2.28286	2.44521	2.99225	3.76915		gene-Grd	4.29215	3.0962	3.72042	5.3168	5.3784	1.81294
	gene-LOC727538	4.40302	5.17238	5.55662	3.77614	2.5434	8.5233		gene-LOC113218825	0.206761	0	0	0	0	0
	gene-LOC724115	3.50691	4.60753	4.33375	9.01403	9.16927	7.8352		gene-LOC100577039	0	0	0	0.163566	0	0
	gene-LOC724144	110.999	85.5597	79.5003	82.8726	103.207	77.5936		gene-LOC409360	134.99	173.573	89.8991	243.885	132.744	100.703
	gene-LOC724234	15.0966	15.5825	15.8927	26.0669	21.7774	22.7241		gene-LOC724585	14.3588	24.974	9.28691	21.1274	20.3428	16.1016
	gene-LOC409957	1.90285	2.02406	1.539	3.56004	6.03577	2.09106		gene-LOC724536	14.8938	8.2864	8.15681	5.37735	7.22223	8.22104
	gene-LOC551154	131.445	155.645	141.804	73.7639	99.3464	70.3157		gene-LOC412546	2.8582	4.34588	2.26925	6.14417	6.92244	4.8833
	gene-LOC724328	25.3474	18.5893	18.4802	24.4007	26.481	27.0085		gene-LOC409520	19.867	18.9678	19.8632	21.7956	23.0646	19.9217
	gene-LOC100577291	2.02312	3.91137	1.69245	3.05682	2.74783	1.73817		gene-LOC107965181	0.076814	0.243159	0.227585	0.22525	0.056548	0.094107
	gene-LOC100576726	1.0821	0.408086	1.26264	1.13571	1.01996	1.97115		gene-LOC409527	9.87258	15.0755	12.4293	17.64	16.4227	16.1063
	gene-LOC725775	12.3276	10.6424	10.9361	16.9702	19.0257	16.1191		gene-LOC724455	16.5221	21.3199	16.4819	17.4264	22.657	13.4946
	gene-LOC100577384	0	0.160487	0	0	0	0		gene-LOC412212	30.3683	33.6287	33.3241	38.9188	48.5802	38.6539
	gene-LOC100577254	0.608024	0.441969	0.983648	1.25479	2.36356	2.20609		gene-LOC413868	249.709	233.43	220.53	203.088	284.606	215.359
	gene-LOC107965915	0	0	0	0.219552	0.42163	0		gene-LOC551974	60.8472	56.7226	67.1455	42.4431	52.7426	43.5001
	gene-LOC102655946	0	0.056519	0	0	0	0		gene-LOC727079	4.15852	4.46168	5.04171	4.3251	5.01186	4.46971
	gene-LOC107964221	2.21175	1.74153	2.00696	1.77614	2.32957	1.4236		gene-LOC552052	18.4613	18.3654	17.3151	19.1373	18.7751	18.2248
	gene-LOC550645	6.65785	4.44135	4.90794	6.33593	6.86652	8.16709		gene-LOC727074	38.6465	32.0313	46.9905	44.5717	28.3305	31.7388
	gene-LOC102656636	0.568448	0.233448	0.161891	0.34496	1.17797	0.361107		gene-LOC552001	20.9072	14.7057	27.974	17.4814	16.3174	12.9869
	gene-LOC107964213	16.6191	13.1455	13.5348	31.2724	26.5222	24.8384		gene-LOC102656856	0.805607	0.438523	0.344532	0.558362	1.07213	0.35182
	gene-Stip	6.3433	7.83751	5.16547	10.7434	8.02333	9.93162		gene-LOC413867	310.223	255.622	256.16	283.632	310.277	291.147
	gene-LOC726243	4.42699	3.84273	3.22156	6.19514	3.80707	4.08375		gene-LOC100578907	15.183	22.403	20.0944	17.4169	14.3536	17.9812
	gene-LOC410743	0.142814	0	0	0	0	0		gene-LOC727087	7.22001	8.03048	10.7682	12.075	16.5508	13.1147
	gene-LOC410744	0	0	0	0	0	0.118953		gene-LOC727539	1.75988	3.27408	1.50132	3.01929	1.94453	1.64229
	gene-LOC113219271	0.396314	0.427596	0.587409	0.439713	0.350294	0		gene-LOC412480	13.6786	15.115	13.3282	20.4511	22.6368	15.6645
	gene-LOC410745	1.98702	0.674835	0.986892	0.431358	0.143288	1.17238		gene-LOC412458	3855.86	710.25	3757.03	1133.23	1623.77	978.855
	gene-LOC552457	0	0.083449	0	0.090071	0	0		gene-LOC724721	2174.49	4358.46	1392.14	4065.05	922.102	884.317
	gene-LOC410746	0	0.06668	0	0	0.871894	0.366298		gene-LOC412829	16.8121	0.411572	12.0789	13.4145	11.1773	20.7072
	gene-LOC552425	0.051661	0.200267	0	0.375886	0	0		gene-LOC724634	16.9347	18.4893	15.8197	22.9082	21.2003	16.3098
	gene-LOC410747	13.771	6.29913	14.9673	56.5838	14.1018	45.4514		gene-LOC727538	3.81305	5.96885	3.0896	5.27504	6.06252	4.99722
	gene-LOC552395	0	0	0	0.089991	0	0.186692		gene-LOC724115	7.25923	6.35997	10.7555	7.95969	9.9044	12.3426
	gene-LOC410748	0.497968	1.55742	0.879159	3.84609	4.32703	4.92787		gene-LOC724144	88.6801	70.744	76.1318	77.9739	81.3274	66.5763
	gene-LOC113219272	0.422273	0.122731	0.463628	0.528193	0.467868	0		gene-LOC551154	118.377	92.7592	136.456	101.001	130.84	125.596
	gene-LOC408609	11.1729	9.3468	11.5995	13.8258	11.1465	12.4643		gene-LOC724234	21.1923	24.8766	24.7446	28.282	21.1929	21.5747
	gene-LOC113218656	0.556227	0.240297	0	1.15565	0	1.08274		gene-LOC409957	7.01686	7.94173	8.16166	11.7789	14.0831	15.665
	gene-LOC551384	5.54893	11.2362	8.60431	9.6996	12.7634	8.28076		gene-LOC724328	22.7946	33.0626	30.7226	37.1618	38.6402	66.5076
	gene-LOC102656814	2.14161	1.87563	1.98444	1.26706	1.47527	1.14698		gene-LOC100577291	3.07874	0.913692	4.99325	2.79952	2.3945	1.28293
	gene-LOC410741	45.1641	36.7575	53.0504	115.483	109.586	112.094		gene-LOC100576726	0.968713	3.65759	1.34578	2.06148	1.29728	1.41153
	gene-LOC102656788	3.85943	3.40255	4.95313	9.87122	4.24687	12.8013		gene-LOC100577254	1.12048	1.48582	2.41495	3.6377	4.90071	2.55235
	gene-LOC100578082	0.522668	0.238617	1.28189	0.910726	1.85152	1.46418		gene-LOC107965915	0	0.20107	0.951141	0.844814	1.86525	0.534901
	gene-LOC113219245	1.71132	1.52711	1.04982	3.25389	2.30898	1.85285		gene-LOC102655946	0.163406	0	0.270817	0	0.214404	0.192718
	gene-LOC100576961	1.23465	3.62085	1.09892	2.16869	0.931627	0.392659		gene-LOC102656017	0	0	0	0	0	0.10606
	gene-LOC100577194	1.95672	2.03946	1.02746	2.0967	2.04872	1.99271		gene-LOC725775	8.11819	12.6979	6.98088	22.5815	12.7303	10.6337
	gene-LOC726412	0.096427	0.548662	0.216155	0.393714	0.378076	0.897472		gene-LOC100577384	0	0.105245	0	0.152408	0.259247	0
	gene-LOC413813	56.9767	52.8924	49.0463	61.7294	60.0971	55.7702		gene-Stip	6.54124	11.1851	7.89307	13.4273	13.7775	9.85523
	gene-LOC551416	12.3218	10.062	6.78656	14.7497	13.0872	11.5401		gene-LOC726243	6.58	7.63551	6.75438	10.3239	12.4887	16.3075
	gene-LOC413055	3.38229	4.57674	2.68438	6.65935	8.94305	7.97389		gene-LOC410743	0.961241	1.08238	0.37431	1.16148	0.592757	0.830405
	gene-LOC409749	7.77794	12.6864	6.22252	10.3934	7.03234	9.97665		gene-LOC410744	0.603835	5.85282	0.943607	1.92101	2.24184	5.55074
	gene-LOC413056	18.2881	43.8567	32.5167	10.7483	13.9581	6.86462		gene-LOC113219271	0.220742	3.4072	0.994288	2.88145	2.07388	4.5583
	gene-LOC726451	1.41553	5.4497	6.09655	3.98783	1.86549	3.28624		gene-LOC410745	1.7573	1.47325	3.00888	2.08848	5.63671	3.35326
	gene-LOC409748	18.2779	32.808	27.2235	46.818	51.6898	40.4768		gene-LOC552457	0.058789	0.262924	0	0	0.083326	0.140557
	gene-LOC410740	14.5951	16.8091	16.2303	13.2214	13.1413	19.0807		gene-LOC410746	1.62952	1.87384	0	1.84826	0.2407	0.4169
	gene-LOC410739	3.67053	2.17292	3.57864	2.68236	1.56146	4.07188		gene-LOC552425	5.19096	0.22279	0	4.35915	0	0.379116
	gene-LOC102656327	0.536925	4.27735	0.687804	0.356084	5.76657	3.06699		gene-LOC410747	4.39497	1.5845	0.086601	3.48636	0.153839	0.533907
	gene-LOC113218747	3.25668	2.07891	2.19677	4.55295	4.57287	4.14362		gene-LOC410748	0.498482	2.45601	0.609583	1.51091	1.97811	1.45771
	gene-LOC726646	5.97244	7.18495	7.71915	19.3398	19.7964	19.2565		gene-LOC113219272	0.019475	0.581098	0.171633	0.0408	0.427392	0.182835
	gene-LOC413425	1.88652	2.73159	2.80772	3.41797	3.92136	3.68039		gene-LOC107964221	2.32451	3.30785	1.54153	0.743056	2.37057	2.28083
	gene-LOC410736	12.8146	7.44869	18.3903	17.071	14.1647	18.8438		gene-LOC550645	4.58077	5.09383	3.64347	10.8986	9.129	7.93267
	gene-LOC413754	4.86465	4.35948	4.56731	6.19778	9.70613	5.13761		gene-LOC102656636	0.497686	1.31271	0.506511	3.87805	3.838	3.85766
	gene-LOC100577481	4.26889	4.01391	5.42474	6.71043	6.96561	9.12848		gene-LOC113218656	0.267208	0.25524	0.1999	1.39039	0.598734	0.105231
	gene-LOC100576770	14.0207	19.7274	14.4387	24.2585	25.5666	18.8709		gene-LOC551384	11.1122	13.1269	17.8746	15.6565	15.3434	13.1692
	gene-LOC408604	11.9147	11.5501	11.2091	7.6947	11.9722	7.42566		gene-LOC113219245	1.47078	4.80826	2.09766	6.11966	5.34253	3.51693
	gene-LOC100577003	7.08129	3.40148	7.09092	13.0961	11.6035	26.862		gene-LOC100576961	2.49761	1.66035	0.890812	2.0415	0.787996	0.65174
	gene-LOC726742	2.17918	1.37104	1.64123	3.22335	2.80556	2.60882		gene-LOC413813	56.6714	48.9849	58.3961	54.5968	54.18	63.9767
	gene-LOC726729	1.06907	0.356501	1.10179	2.76053	3.07746	3.13266		gene-LOC551416	13.4823	15.3699	13.0067	13.9587	19.8545	17.1463
	gene-LOC102656747	0	0.488223	0.536117	0.722386	0.743443	0.569623		gene-LOC100577194	2.24546	2.48029	2.62095	2.48163	3.12274	3.84367
	gene-LOC726545	0	0.116262	0	0	0	0		gene-LOC726412	0.091449	0.450241	0.123469	0.094745	0.333903	0.188864
	gene-LOC726578	0.156656	0.09573	0	0	0	0		gene-LOC107964213	25.4615	36.9957	30.2901	35.7358	27.8639	25.2093
	gene-LOC551318	71.2829	54.9034	64.4008	47.5455	73.6727	59.9953		gene-LOC408609	11.9531	13.5805	9.94974	10.3808	14.4363	9.68044
	gene-LOC102653957	2.2126	0.893438	1.46025	3.65268	2.07755	2.07035		gene-LOC102656814	1.82848	5.63328	2.81212	6.76049	4.45051	4.82836
	gene-LOC100577082	4.02749	2.94828	2.63125	8.55362	8.29881	11.6609		gene-LOC410741	108.956	81.2861	106.066	98.2906	137.671	93.8264
	gene-LOC113218550	2.28061	3.84855	3.15273	0.358269	0.349832	2.60231		gene-LOC102656788	16.6105	11.0941	13.6703	13.798	19.8862	12.9336
	gene-LOC100577113	6.1201	9.75759	5.76406	2.67219	2.18516	0.372763		gene-LOC100578082	0.367418	0.337694	0.427678	0.41563	0.693702	0.051976
	gene-LOC551241	95.6829	196.966	100.125	24.6939	45.3671	29.0579		gene-LOC409749	10.1286	9.9437	10.9831	13.0359	12.1545	6.51084
	gene-LOC409966	2.33656	2.05687	2.19871	1.44985	1.85553	0.945259		gene-LOC413056	13.9262	11.1716	4.22784	16.1456	6.58231	4.28278
	gene-LOC412410	12.9588	11.9758	14.3272	20.5154	19.4816	11.6423		gene-LOC726451	1.22197	2.2882	0.176234	1.48723	0	0.697345
	gene-LOC727267	1.27815	2.02695	1.68479	4.79292	3.07972	2.95285		gene-LOC413055	5.84684	7.44147	5.84886	10.5939	10.381	9.78228
	gene-LOC727263	27.7315	29.6267	29.952	56.2557	48.5706	41.469		gene-LOC409748	59.0311	82.2434	114.03	119.389	183.726	174.732
	gene-LOC408602	5.40909	5.42023	5.04118	8.96978	6.97753	7.1084		gene-LOC410736	9.98671	13.2475	3.76702	11.3194	5.03233	6.06646
	gene-LOC107964879	0	0	0	0.07529	0	0		gene-LOC113218747	4.13919	7.13699	2.71004	5.16662	6.95589	7.64987
	gene-LOC102653881	0	0	0	0	0.323987	0		gene-LOC726646	10.0353	25.3054	9.07672	15.0961	18.8581	16.4763
	gene-LOC410734	9.64526	25.35	10.1251	2.16173	3.25427	1.68272		gene-LOC102656327	1.07478	1.79355	1.34401	2.17139	3.44598	1.29503
	gene-LOC408603	431.371	770.679	616.291	55.4907	93.2271	66.0464		gene-cad	0.930389	0	1.67474	1.75732	1.02663	6.44846
	gene-LOC410733	14.2846	19.2468	16.6013	41.3746	33.1675	32.8116		gene-LOC102656453	0	0.196502	0.245939	0.074227	0.090395	0.30247
	gene-LOC113219140	0	0.180583	0	0.249275	0	0.973727		gene-LOC102656426	0	0	0.202334	0	0	1.02438
	gene-LOC551546	9.60316	9.95521	10.5541	12.7552	16.3301	7.70703		gene-LOC413425	3.19136	7.50619	6.46618	7.79845	8.45355	9.60868
	gene-LOC410157	3.81731	10.266	6.60612	9.03434	11.0739	8.50127		gene-LOC107964114	0	0	0	0	0.477671	0.388938
	gene-LOC113219001	2.64524	3.01621	2.44073	5.76419	4.59503	8.20371		gene-LOC413754	5.80205	10.9802	8.4995	11.3797	12.5516	12.2155
	gene-LOC725383	603.14	429.306	560.589	535.898	548.691	512.898		gene-LOC100577481	5.57991	8.31783	4.17768	9.28152	10.3968	10.2607
	gene-LOC408601	11.4088	14.5396	16.7354	29.7191	32.221	34.5235		gene-LOC100576770	27.8619	35.4624	28.7959	31.313	27.0585	30.1732
	gene-LOC410732	40.0459	13.9072	23.3698	67.9972	46.9983	59.375		gene-LOC410740	24.0745	18.3662	24.8663	17.9495	20.2187	19.5675
	gene-LOC113219088	0.079817	0.052974	0	0.14734	0.23087	0.16612		gene-LOC410739	4.79664	7.00562	4.98724	12.4816	10.9924	10.6323
	gene-LOC113219089	0.125849	0.106878	0.173263	0.12878	0.707165	0.355846		gene-LOC113219185	0.444571	0.229106	0.394304	1.19217	0.938589	1.0058
	gene-LOC102653666	0.103429	0.092616	0.028612	0.167264	0.390657	0.733327		gene-Mir3769	0	0	0	0	0	0.11571
	gene-LOC102653639	0	0.106785	0	0	0.205506	0		gene-LOC726545	4.86538	128.928	10.0201	45.8192	28.4332	72.5742
	gene-LOC102653841	0	0	0.125415	0.431987	0	0		gene-LOC726560	0.413634	2.75043	0	1.14597	0.693093	2.09926
	gene-LOC412588	20.3593	13.819	15.9095	24.5227	27.6038	23.4751		gene-LOC726578	0	0	0.148425	0	0.25483	0.267034
	gene-LOC409113	4.61644	6.79217	4.69528	8.24592	8.90472	6.4432		gene-LOC726742	2.26778	3.26061	2.85938	2.44595	2.815	1.86232
	gene-LOC411572	40.3539	39.3783	30.4821	51.3546	47.2685	35.2264		gene-LOC100577003	8.90455	16.7466	7.00604	13.2373	15.0682	15.1202
	gene-LOC411573	29.8624	23.0074	30.3756	39.5975	40.2431	32.7264		gene-LOC408604	11.3633	7.91707	11.2076	9.07368	11.0453	7.05023
	gene-LOC409340	39.7116	42.1698	37.8761	53.1693	42.2836	45.2646		gene-LOC726729	1.81667	0.912305	1.51246	2.28291	2.67912	1.86891
	gene-LOC727186	3.57067	5.17929	4.13431	9.20585	8.38461	3.35576		gene-LOC102656747	0	0.753603	0.131082	0	0.173026	1.14459
	gene-LOC102654365	18.5631	11.9021	11.0972	14.3116	13.2338	13.5112		gene-LOC102653957	1.14668	4.14505	1.94108	3.62775	2.49486	4.31706
	gene-LOC412114	4.09636	5.48052	3.75091	10.5243	8.09948	7.22779		gene-LOC100577082	5.51694	7.52925	6.36147	6.00552	9.36768	9.75468
	gene-LOC726505	0.361855	0.552844	1.04077	1.24358	2.71314	3.19706		gene-LOC113218550	4.94045	9.21186	6.45915	12.0234	28.0571	23.2147
	gene-LOC409078	0.507675	4.07533	0.96156	1.90699	1.49737	4.29713		gene-LOC100577113	14.7746	18.0216	22.3523	42.353	53.0635	45.1517
	gene-LOC726541	9.38525	7.54891	7.65199	19.0754	13.4415	14.2933		gene-LOC551241	241.542	171.924	288.636	186.169	193.538	204.808
	gene-LOC551581	16.6924	14.1566	20.7533	24.4207	30.0294	34.9575		gene-LOC409966	2.07378	4.16885	1.83895	3.2208	1.68093	1.90618
	gene-LOC413357	7.33144	6.94554	6.64782	15.7049	16.5148	8.86659		gene-LOC113219392	0.159104	0.206671	0.045826	0	0.276143	0
	gene-LOC107963982	6.10569	5.67747	5.66631	7.13271	7.58973	4.93775		gene-LOC551318	87.3071	71.2478	77.9088	60.9786	83.1048	74.4286
	gene-LOC100576288	3.40294	7.44547	3.88258	9.02593	18.2315	18.1218		gene-LOC408602	5.27283	6.24418	5.26235	8.88731	6.16122	7.2681
	gene-LOC409114	590.398	538.49	643.103	512.621	515.373	625.713		gene-LOC107964879	0	0	0	0	0.140121	0
	gene-LOC409927	17.8886	15.7275	18.0828	14.9214	15.007	20.6476		gene-LOC410734	8.28505	13.4101	2.69389	14.9824	2.81635	0.068556
	gene-LOC409925	3.36052	2.19712	2.71185	3.94286	3.75251	3.34826		gene-LOC408603	134.037	410.003	0.856554	84.7391	9.90233	0.09372
	gene-LOC413471	1.96315	1.12782	2.3461	2.03903	2.67825	1.83453		gene-LOC410733	4.25609	17.4379	0.750753	23.3037	6.78703	2.28356
	gene-LOC409926	39.5672	40.8774	37.4505	36.2614	49.5185	38.5318		gene-LOC113219140	0.099684	0.336884	0	0.354504	0.287875	0.330022
	gene-LOC551728	12.5042	8.71785	8.00462	10.9115	9.64959	9.34305		gene-LOC412410	16.0243	24.3917	17.2988	17.2964	19.9224	24.0778
	gene-Mir6065	5.9265	16.5495	18.1479	23.5239	6.0347	23.3359		gene-LOC727267	1.32757	3.45222	2.10465	4.57538	3.69892	4.99831
	rna-NR_127340.1	0.169661	0.174096	0.267219	0.243902	0.375977	0.40823		gene-LOC727263	54.2052	69.1563	59.1688	71.0823	79.2667	68.2422
	gene-LOC413470	204.44	161.51	177.476	148.02	137.427	167.949		gene-LOC408601	19.6303	29.1481	31.5236	43.4088	39.7745	32.6734
	gene-LOC409924	29.6192	16.1849	61.2273	88.3651	132.838	91.7358		gene-LOC410732	24.1361	33.0129	15.8473	68.5006	44.2078	58.2523
	gene-LOC413468	27.5643	26.6697	28.1087	39.9163	35.8199	36.4199		gene-LOC113219088	0	0	0.023015	0	0.088748	0.046826
	gene-LOC413467	12.493	9.77244	11.1213	8.39492	5.17757	12.6513		gene-LOC113219089	0.104674	0.24509	0.302626	0.558742	1.64264	0.625059
	gene-LOC409606	11.1992	8.6225	10.7743	8.06368	9.47422	9.78233		gene-LOC113219090	0	0.440425	0.239383	0.132728	0.168352	0.253303
	gene-LOC409607	14.6788	12.5941	12.4023	16.8327	15.0343	13.0968		gene-LOC102653666	0.488338	1.0467	1.06233	0.89431	3.16595	1.99418
	gene-LOC409701	0.99188	0.125167	0.561161	0.319319	0.691067	2.0156		gene-LOC102653639	0.445542	0.802937	0.578923	3.66043	0.850245	0.990051
	gene-Crzr	4.67821	1.15139	17.4604	140.11	52.5018	107.021		gene-LOC102653841	0.085303	1.46978	0.706243	0.323649	1.08996	1.37752
	gene-LOC102654114	0.148112	0	0.277192	3.45253	1.31181	1.23169		gene-LOC551546	16.8505	19.9743	21.247	23.1994	19.184	20.4742
	gene-LOC409608	0.137595	0	0	0	0	0.781248		gene-LOC113219001	4.65052	11.7137	4.72474	10.2661	13.9182	8.99906
	gene-LOC113218547	0	0.209718	0.348416	0	0	0.123923		gene-LOC725383	669.608	539.959	402.582	548.257	496.642	432.146
	gene-LOC100576445	0	0	0	0	0	0.090619		gene-LOC410157	12.5801	15.8406	13.5852	12.1316	11.0903	16.0881
	gene-LOC102655437	0	0.073187	0.144904	0.077449	0.28502	0.344124		gene-LOC412588	18.6861	24.9325	23.9746	35.9968	28.6325	24.636
	gene-LOC100578747	0	2.19924	1.99583	2.30553	10.5371	4.01208		gene-LOC411572	38.8699	29.8789	42.0216	41.9163	47.4495	33.0886
	gene-LOC412813	0.511024	0.363462	0.11079	0.27761	0.84063	1.10518		gene-LOC409113	7.59151	10.5415	9.40527	10.7026	10.8109	11.9092
	gene-LOC408600	108.507	99.2397	118.598	85.331	103.585	84.1756		gene-LOC411573	45.3418	46.0572	56.3664	57.9028	55.996	50.6406
	gene-LOC408598	9.76285	6.21909	9.05018	9.51644	10.2203	11.6874		gene-LOC409340	38.3283	37.1832	46.3899	46.3518	58.2001	50.6306
	gene-LOC408597	6.04713	10.0783	7.43799	5.46915	5.77542	6.33433		gene-LOC727186	6.4623	14.4509	6.92177	8.88025	11.7324	9.56862
	gene-LOC102656618	14.0523	10.1426	13.8383	31.3565	27.9263	36.7714		gene-LOC102654365	14.8365	13.6578	14.2571	10.9648	16.642	12.3041
	gene-LOC410730	4.88915	2.20218	3.50734	15.6163	10.4452	11.2196		gene-LOC409114	631.706	664.385	709.833	540.504	645.386	686.381
	gene-LOC100578424	5.47521	5.91229	4.79823	6.26736	6.04042	3.08768		gene-LOC412114	8.6604	12.4747	12.3871	12.2943	17.3993	18.2284
	gene-LOC410729	0	0.354774	0	0.775151	0.579077	0		gene-LOC726541	9.63666	14.8986	12.1932	17.6229	14.9219	9.61027
	gene-LOC408596	10.6802	17.3158	8.04027	8.11434	7.50169	6.39866		gene-LOC726505	1.41243	2.60715	3.03487	3.439	0.74407	3.62282
	gene-LOC725189	22.362	20.785	22.802	41.1829	41.9521	34.7347		gene-LOC409078	1.41937	2.16546	0.956599	1.35709	4.643	2.53461
	gene-LOC107964080	0.090768	0	0	0	0	0		gene-LOC551581	13.5155	10.9039	8.31997	14.6632	23.2493	10.8908
	gene-LOC113219409	0	0.057022	0.059466	0	0.286572	0		gene-LOC413357	10.2417	12.0844	10.9884	14.4386	16.1394	19.523
	gene-LOC552761	0.100158	0.18483	0	0	0	0.385894		gene-LOC107963982	3.07895	4.02256	2.33959	6.08202	4.12633	5.19639
	gene-LOC113219191	0	0	0	0	1.6208	0		gene-LOC100576288	4.39447	13.7874	7.02886	31.2102	10.9771	15.2414
	gene-LOC725576	31.3015	23.1207	22.1491	31.9301	36.7166	29.6748		gene-LOC409927	22.68	16.5991	25.806	18.6916	24.8655	18.6746
	gene-LOC551385	0	0.032708	0.079422	0.107186	0.361735	0.059539		gene-LOC409925	3.28519	5.90818	4.654	7.8883	7.38004	5.09681
	gene-LOC725683	0.228028	0.317947	0	0.204936	0.16786	0		gene-LOC413471	1.11375	1.07563	0.217412	2.32115	1.5596	1.17447
	gene-LOC100578568	0	0.182057	0	0	0	0		gene-LOC409926	45.3081	38.024	39.6396	36.7951	39.5689	35.7994
	gene-LOC102654014	15.4918	15.8432	18.2703	14.2075	8.51441	16.8657		gene-LOC551728	10.6512	11.8858	9.04005	13.7823	16.1032	12.2454
	gene-LOC725747	21.8886	14.1487	10.6962	12.8422	21.7038	12.9028		gene-LOC413470	138.024	106.44	103.677	125.957	126.684	101.314
	gene-LOC725776	4.19486	5.99411	6.76994	13.1612	14.6753	11.8396		gene-LOC409924	103.786	94.6876	209.021	183.183	297.632	769.268
	gene-LOC113219418	2.9673	0.908417	4.48285	1.73759	0	2.38826		gene-TRNAR-UCG	0	0	0	0	0	0.282575
	gene-LOC551557	50.6417	63.4962	58.2603	74.5475	68.6062	68.4495		gene-Mir6065	22.1264	8.59382	25.954	22.5538	25.3542	79.6464
	gene-LOC100578653	6.81737	8.82284	7.60019	6.24181	5.70171	7.51377		rna-NR_127340.1	0.177709	0.16818	0.120073	0.228571	0.238652	0.14256
	gene-LOC413713	12.5868	8.83955	11.6832	14.8519	11.8646	12.1523		gene-LOC413468	34.028	43.6834	40.7364	46.0426	50.8976	49.5816
	gene-LOC410115	39.0824	39.9103	38.9305	35.4786	43.2865	44.4166		gene-LOC413467	14.0417	14.0042	9.1862	10.4943	11.4345	11.3904
	gene-LOC107966050	0.2603	0.493178	0.375559	0	0	1.1922		gene-LOC409606	11.4414	13.9873	10.8558	14.7158	13.6136	12.0743
	gene-LOC413907	4.22792	5.8443	3.11436	3.27227	3.43481	3.34907		gene-LOC409607	17.4378	21.6644	20.0289	22.9691	23.9605	22.4239
	gene-LOC409755	29.4025	29.6636	32.2683	54.4079	60.5901	63.7144		gene-LOC409701	0.37757	0.491766	0.263674	0.275773	0	0
	gene-LOC410116	27.9804	27.7541	24.4992	27.1924	28.9723	21.1338		gene-Crzr	4.65519	8.11379	1.46018	19.015	9.10268	5.46115
	gene-LOC102654555	25.6811	23.0726	19.6085	24.9178	16.0958	16.8765		gene-LOC102654114	0	0	0.431171	0.56566	0.308259	0.836442
	gene-LOC102654510	11.2288	3.45365	9.03614	11.4959	15.1643	27.3623		gene-LOC412813	0.463124	0.629084	0.536119	1.09329	0.4263	0.280866
	gene-LOC100578735	0.115671	0.349043	0.172886	0.098573	0	0.279892		gene-LOC409608	0	0.683294	0	0.408603	0.539711	0.911685
	gene-LOC551939	23.9243	19.8748	22.1487	25.4467	26.3887	21.4351		gene-LOC113218547	0	0.116248	0.291926	0.22669	0.057186	0.065742
	gene-LOC551790	2.55686	2.71031	1.76385	3.82259	2.23719	3.63923		gene-LOC100576445	0.024309	0.147005	0.042405	0.176071	0.208104	0.195474
	gene-LOC409757	16.5617	16.119	13.8217	20.2958	21.4281	17.936		gene-LOC102655437	0	0.287079	0	0.115486	0	0.167387
	gene-LOC551818	14.483	7.10672	7.86864	11.0549	11.1793	11.7879		gene-LOC100578747	0	1.61049	0	1.07366	1.29225	1.30068
	gene-LOC413080	9.51528	6.80834	7.50854	10.1972	8.07736	11.3848		gene-LOC408598	9.22155	9.86516	9.67198	8.10411	5.56919	4.25828
	gene-LOC409756	25.2755	27.194	23.8123	34.5205	36.5832	31.7883		gene-LOC408597	4.66276	5.07154	6.28816	5.79537	7.96373	4.74908
	gene-LOC413081	9.23692	8.56782	6.45704	6.57141	8.03549	7.34409		gene-LOC102656618	12.6999	30.9318	9.85931	14.5182	22.2696	28.4356
	gene-LOC724329	8.55054	8.27613	9.36671	10.3264	9.53547	11.2958		gene-LOC410730	5.15291	16.1561	2.48881	14.2588	7.846	6.66219
	gene-LOC412164	20.0394	24.426	25.7612	22.1792	32.9623	15.1517		gene-LOC100578424	5.86716	4.29572	4.95918	5.179	5.70443	3.52213
	gene-LOC724538	11.0772	10.5504	7.45831	17.0536	12.4572	11.1491		gene-LOC410729	0.35571	0	0.485566	1.45923	0.916342	0.793307
	gene-LOC100576871	3.97353	4.3122	1.76117	4.57917	1.85403	2.20288		gene-LOC408596	11.6931	9.54718	9.75273	12.6758	12.6116	11.994
	gene-LOC412674	14.108	15.0332	12.0066	22.7178	15.4562	19.506		gene-LOC113219192	0.56947	0.445184	0.723211	0.688751	1.53265	1.97903
	gene-LOC724760	5.46157	5.89464	7.67362	20.313	31.4189	13.5336		gene-LOC552761	1.3452	0.721271	1.27017	0.698952	1.20613	1.99449
	gene-LOC409564	30.8608	29.1378	26.8892	29.6114	38.567	33.85		gene-LOC113219191	1.57125	0.565338	0.226735	0.442498	2.00569	2.07735
	gene-LOC551620	16.4358	15.0426	15.6754	21.6091	24.1896	20.9293		gene-LOC725576	47.2011	42.4218	59.0279	48.4603	52.3516	47.3566
	gene-LOC552549	3.8341	1.85018	4.82438	8.31913	3.64336	6.63216		gene-LOC551385	0.726649	0.125153	0.043079	0.06035	2.34955	1.39655
	gene-LOC724875	7.26265	5.20392	6.27976	12.2636	12.4905	11.0667		gene-LOC408600	84.0057	71.187	76.5607	69.2561	80.0519	64.825
	gene-LOC412343	6.48497	6.85663	7.7342	13.6014	9.73291	11.8981		gene-LOC725189	23.0016	40.5989	24.578	42.6757	39.8504	49.1163
	gene-LOC552502	6.28156	4.93964	5.52693	9.23681	8.89381	9.69232		gene-LOC107964080	0	0	0	0.146924	0	0.129625
	gene-LOC409102	34.6608	32.1076	29.3896	55.8421	53.8992	59.0438		gene-LOC113219409	0.05847	0.103124	0.126789	0.256404	0.494793	0.07537
	gene-LOC102656283	10.3012	9.56697	7.62944	17.9609	19.3509	18.1641		gene-LOC725683	0.552648	0.809702	0.689882	0.48966	1.00985	0.807209
	gene-LOC409103	59.5126	53.6145	65.027	88.2476	76.1064	86.6078		gene-LOC100578568	0	0.31034	0	0	0.346075	0
	gene-LOC725279	0.177357	0.940284	1.09147	0.239742	0.317311	0.982984		gene-LOC102654014	18.3266	18.8127	20.6825	14.0758	28.823	19.7853
	gene-LOC725237	0.878082	1.15267	0.902965	2.41074	1.67616	2.92253		gene-LOC725747	16.4012	11.7761	18.4923	16.2021	30.9221	16.7606
	gene-LOC413759	0.71595	2.26184	2.45791	1.3977	2.8144	1.63102		gene-LOC725776	6.11521	9.39739	8.48825	11.6121	6.21242	8.48101
	gene-LOC406118	13.1957	12.4862	13.7312	20.7605	17.7713	17.8962		gene-LOC551557	67.166	82.2916	81.5018	95.1613	106.544	93.3594
	gene-LOC725105	32.2355	24.8526	31.683	25.8901	28.4055	34.9667		gene-LOC410115	63.0498	61.815	75.3969	54.5261	73.5766	85.1355
	gene-LOC725150	5.97741	6.62409	6.2967	8.8639	9.19679	9.34998		gene-LOC113219418	567.213	505.687	532.237	340.182	632.006	1245.71
	gene-LOC410061	8.0693	7.59765	8.8953	12.2098	10.5334	12.2033		gene-LOC100578653	17.7249	22.8962	36.5152	18.1277	41.499	21.7675
	gene-LOC408592	7.15349	6.49348	8.98333	7.83985	10.6893	10.0567		gene-LOC413713	20.5289	25.0404	24.0285	11.3308	21.88	16.7171
	gene-LOC410726	21.5265	27.3957	18.9136	26.9965	38.0238	32.299		gene-LOC107966050	0.196383	0.515848	0.265707	0	0.539881	0.437597
	gene-LOC408595	0.515889	0	0.243853	0.526443	0.482562	1.14915		gene-LOC413907	2.29829	1.93506	1.27982	4.29712	1.19735	3.18692
	gene-LOC107966049	0.094756	0.06795	0	0.536255	0	0		gene-LOC410116	29.3561	27.1212	33.8158	29.7886	34.3821	26.0228
	gene-LOC100578300	11.4587	14.4233	11.6216	21.5974	23.5012	20.4448		gene-LOC102654555	26.404	19.9842	21.5585	27.4156	22.7051	18.7997
	gene-LOC410728	0.051683	0.128832	0.108907	0.166722	0.406438	1.5168		gene-LOC102654510	6.9168	8.93002	3.45743	11.1104	7.42278	7.4633
	gene-LOC413024	5.94444	4.61632	8.70018	12.8324	8.83473	13.5588		gene-LOC100578735	0	0.262918	0.13482	0	0.265712	0.282315
	gene-LOC725494	8.54328	7.30988	7.34064	8.43867	9.47848	10.0574		gene-LOC409755	51.3112	59.5972	68.836	70.0637	81.7108	79.9361
	gene-LOC408594	23.7603	20.8758	24.9019	36.0382	39.3579	43.4683		gene-LOC724193	0.278378	0.208214	0.54888	0.797692	1.71731	1.04541
	gene-LOC410727	25.0447	20.8549	22.8478	37.5592	36.4299	42.7825		gene-LOC551939	27.7446	33.0939	27.2344	37.5943	34.3994	32.6872
	gene-LOC725649	0	0	0	0.329578	0	0		gene-LOC413080	7.92083	6.47199	6.83312	7.64195	8.93721	7.14925
	gene-LOC102656318	0.536156	0	0	0.923411	0	0		gene-LOC409756	33.5472	41.1012	44.8536	44.9627	47.3671	37.6462
	gene-LOC725817	21.8154	13.5973	14.5905	13.8632	14.0485	12.5444		gene-LOC413081	8.51256	7.26619	10.1042	9.90583	10.1226	9.25612
	gene-LOC107964507	23.1106	16.8494	15.7196	12.6034	16.24	20.4457		gene-LOC724329	12.3486	14.6204	13.0439	12.8711	14.6797	14.2358
	gene-LOC413025	25.7058	21.6329	23.6854	33.1955	26.6732	30.098		gene-LOC551790	3.42294	3.91817	3.90513	3.46779	4.95793	5.39332
	gene-LOC107964502	4.91253	1.22963	2.14714	6.20626	2.55936	0		gene-LOC409757	15.1322	16.3779	13.2529	21.6304	21.5462	16.1788
	gene-LOC552140	25.4803	34.9852	25.9977	28.1057	33.9417	43.2858		gene-LOC551818	12.1478	10.2133	9.78358	14.3152	13.2527	11.518
	gene-LOC107964511	0.21365	0.100583	0.517019	0.518693	0.118633	0		gene-LOC412164	21.9933	22.8513	21.5045	16.808	18.2667	17.0789
	gene-LOC100578631	4.23151	4.46594	4.8157	6.49844	5.2765	5.32067		gene-LOC724538	13.7521	17.2628	14.4744	21.0013	18.6235	15.9933
	gene-LOC552118	38.9128	29.6312	29.9641	27.6035	22.0322	23.2994		gene-LOC100576871	4.89017	4.79343	5.27339	4.79374	5.98822	4.9747
	gene-LOC725848	22.6959	13.0295	23.369	26.3535	18.9308	20.5691		gene-LOC724760	7.24289	12.0888	5.34765	17.971	13.4965	8.03099
	gene-LOC552094	8.45181	7.89592	9.6622	10.1255	10.6048	10.6122		gene-LOC409564	30.768	38.5719	38.0933	39.6745	48.7458	42.9531
	gene-LOC726014	3.20207	3.41783	2.60292	3.57454	3.57424	4.17973		gene-LOC412674	16.2807	18.4191	12.4034	18.3038	16.832	12.7907
	gene-LOC552039	5.99443	6.11043	4.38459	9.37043	3.43733	6.421		gene-LOC551620	15.9863	23.3753	17.9599	27.0794	28.9889	26.4714
	gene-LOC552067	40.9399	25.9351	28.1777	24.9359	29.7128	23.3322		gene-LOC552549	5.22003	7.43677	6.18187	6.10578	9.12915	11.1561
	gene-LOC410724	2.62484	2.77424	2.61384	3.77364	4.15902	4.0633		gene-LOC724875	9.72372	13.7342	8.22836	16.9711	20.3286	12.9316
	gene-LOC100578016	0.640341	0.190437	0.230484	0.742805	0.617504	0.502986		gene-LOC412343	10.9729	14.3256	11.8138	12.749	25.1522	18.5984
	gene-LOC100578057	0	0	0	0.430593	0	0.893239		gene-LOC552502	5.53946	7.78067	7.96916	10.6346	11.1481	9.58605
	gene-LOC100578133	0.424909	0.537809	0.287617	0.791083	1.44345	0.84128		gene-LOC409102	28.6182	33.66	30.3718	36.9658	31.0517	44.2325
	gene-LOC100578184	0	0	0	0	0.474437	0		gene-LOC102656283	7.87298	12.4177	9.68282	15.1123	11.559	12.9293
	gene-LOC107965530	0	0.747794	0	1.47149	0	0		gene-LOC409103	77.3872	114.532	84.1132	109.277	113.226	101.554
	gene-LOC100577891	0	0.575135	0.949877	1.20222	1.10884	0.911716		gene-LOC725237	2.54999	4.24007	3.7953	4.60835	2.27396	2.40942
	gene-LOC726060	81.6007	76.3773	87.7426	159.436	130.451	133.723		gene-LOC725279	1.55673	1.74023	3.42065	2.52467	2.7423	2.56673
	gene-LOC410725	6.73143	7.71582	7.00418	19.7039	25.6104	20.4952		gene-LOC413759	3.48997	9.03288	5.64339	12.7548	11.4827	11.6067
	gene-LOC550948	41.9255	38.5053	37.7238	48.2272	52.1321	66.2935		gene-LOC406118	19.9082	20.0559	25.1774	23.5699	23.8874	22.9421
	gene-LOC408591	25.1808	22.8283	20.1925	42.9747	42.1068	35.6879		gene-LOC725105	32.3308	29.5419	33.849	30.3624	43.7022	42.4489
	gene-LOC408590	60.4685	12.733	24.2066	13.1959	22.1306	21.6936		gene-LOC725150	9.04671	11.6325	9.38442	8.39771	10.9864	10.9092
	gene-LOC100577296	1.07207	1.2271	1.99258	3.17725	1.73304	0.871941		gene-LOC410061	13.3559	15.703	12.7016	16.6779	17.5374	16.9212
	gene-LOC409734	16.454	14.8516	14.1806	21.2162	20.6263	25.7243		gene-LOC408592	24.6673	42.0091	12.331	20.2638	15.5947	8.0473
	gene-LOC409733	8.52168	5.51005	7.77103	3.71274	6.02405	4.02754		gene-LOC410726	29.6187	35.2875	35.2828	35.0206	44.312	37.4191
	gene-LOC100577336	15.2696	8.7336	7.68127	8.19335	8.95079	5.93322		gene-LOC107966049	0	0.082709	0.111535	0.893384	0.922213	0.672465
	gene-LOC100577140	19.0659	11.1865	14.0611	17.9547	16.1039	18.0608		gene-LOC100578300	19.2339	23.0397	33.0845	32.2785	17.557	13.3756
	gene-LOC412613	16.1289	10.3307	8.52196	14.8262	15.708	14.7052		gene-LOC410728	2.26768	4.84755	4.36577	18.0541	8.19181	13.1766
	gene-LOC552374	0.708132	1.51231	0.692377	1.44262	0.860578	1.36496		gene-LOC725817	21.3112	23.3158	29.7957	17.165	18.673	15.5422
	gene-LOC102656816	11.3675	12.9316	8.1299	12.2308	10.4095	15.3165		gene-LOC413024	10.9859	24.6997	12.6386	16.1616	20.3658	28.1022
	gene-LOC102653642	0	0.115509	0	0.424916	0.959857	0		gene-LOC725494	16.2126	16.5903	15.2471	19.0719	19.1268	22.7837
	gene-LOC113219066	0	0.220903	0.400167	0.786811	0.289497	0		gene-LOC408594	29.1976	51.6746	31.1782	63.226	57.4829	55.4231
	gene-LOC409546	1.13268	0.820088	2.58618	2.89188	2.49863	2.07724		gene-LOC410727	24.1588	30.1608	26.2199	33.194	48.1475	35.8667
	gene-LOC102656558	0.394722	3.25386	2.5349	1.46233	6.77481	3.6184		gene-LOC725649	0	0	0	0	0	0.366613
	gene-LOC551354	10.1292	11.0968	14.607	17.1221	20.8708	15.25		gene-LOC408595	0.370527	1.31135	1.54772	7.47388	6.26373	4.40627
	gene-LOC551415	34.1651	27.9497	24.637	28.1918	26.1917	26.6936		gene-LOC102656318	0.659883	0	0	3.54772	0	0.898412
	gene-LOC411965	15.0282	12.7343	11.2617	11.4196	13.4423	12.6733		gene-LOC107964507	23.912	12.0319	19.8782	15.6601	26.6523	15.8332
	gene-LOC551573	2.37743	2.14995	3.42575	3.82284	3.34514	3.56085		gene-LOC413025	81.6281	52.527	145.344	36.6033	51.437	78.6299
	gene-LOC726223	5.93994	6.36967	4.7038	10.7435	5.58951	4.42998		gene-LOC107964511	0.245756	1.5	0.267775	0.397006	0.557097	1.45441
	gene-LOC725882	0.703323	0.697857	0.96364	4.26544	0	1.66858		gene-LOC100578631	7.54356	6.76844	4.18678	6.24561	5.7748	5.44512
	gene-LOC551612	6.33786	8.22982	7.00212	11.9104	12.7221	9.24177		gene-LOC107964502	5.80762	1.64423	0.489523	1.64086	1.19021	1.39677
	gene-LOC551636	32.0172	19.9907	21.2111	31.3141	34.5825	33.9945		gene-LOC552140	34.145	35.6453	28.0012	46.04	51.775	40.8077
	gene-LOC725225	8.01759	2.29018	3.00343	6.31778	3.2311	2.07064		gene-LOC726014	3.12885	3.8344	4.75169	5.83643	5.96734	4.71127
	gene-LOC100576131	1.6787	1.43013	0.946852	2.39948	2.41924	1.21997		gene-LOC552067	41.7832	34.1696	43.8099	41.4337	37.1639	45.7774
	gene-LOC409218	5.92866	6.83967	6.20453	9.5701	8.22023	9.36922		gene-LOC552039	7.56911	12.0451	7.40029	9.8642	10.1625	9.52003
	gene-LOC100579052	0.137733	0.517462	0.73836	1.13155	1.38516	0.797441		gene-LOC552118	45.7993	29.2465	44.1998	39.0135	38.947	28.053
	gene-LOC412112	2.80661	3.19107	2.80039	5.19058	3.63674	5.22109		gene-LOC725848	18.0112	19.8947	15.333	19.1603	8.54687	9.41598
	gene-LOC551670	73.5257	20.472	75.9287	65.0907	94.9539	67.0773		gene-LOC552094	10.7181	12.5974	10.2206	14.3819	14.3009	13.7134
	gene-LOC724620	11.2906	14.4592	6.98619	22.4553	19.2861	16.7767		gene-LOC726060	136.71	157.607	174.512	149.492	224.825	246.008
	gene-LOC551107	459.137	380.636	410.687	540.708	484.791	577.415		gene-LOC410725	22.9849	41.8872	34.7468	48.8196	51.8691	55.8616
	gene-LOC726944	11.2736	4.78753	8.01764	19.7054	20.1164	11.7572		gene-LOC410724	1.64261	2.42996	3.25585	4.66558	3.3226	2.63451
	gene-LOC411997	28.2163	21.1141	27.7065	20.8866	25.9959	16.3896		gene-LOC100578016	0.188298	1.35989	0.243836	0.6572	0.929593	0.340087
	gene-LOC726918	2.673	2.16856	3.40447	4.18937	5.77556	5.34883		gene-LOC100578057	0	0.289854	0.616857	0.629325	0.34822	0.476619
	gene-LOC552371	42.0064	24.8815	41.0287	36.0701	35.0578	30.6878		gene-LOC100578133	1.53414	0.89772	0.664829	0.331841	0.50388	0.090951
	gene-LOC409079	41.7136	39.629	38.5288	77.5823	59.0297	82.3506		gene-LOC100578184	0.088854	0	0	0	0	0
	gene-LOC412748	69.3318	36.8259	56.6595	100.989	76.9827	103.51		gene-LOC107965530	0	0	0.113195	0	0	0
	gene-LOC727390	17.2163	8.2704	10.2667	16.7539	15.7823	13.0072		gene-LOC100577891	0.295902	0.167894	0.271817	0	0	0.42848
	gene-LOC550977	6.68103	4.91789	3.16732	9.96722	11.3955	8.52851		gene-LOC550948	30.7684	34.7489	37.8106	43.027	44.7002	44.9889
	gene-LOC412495	23.4151	26.2369	27.5223	36.7024	37.5087	33.7551		gene-LOC408591	27.2623	34.8511	32.1957	45.1557	49.2605	39.4864
	gene-LOC100578820	2.04941	0.808918	0.249174	2.47022	2.15064	2.83026		gene-LOC408590	21.9846	26.5317	20.233	31.1965	46.9947	34.6923
	gene-LOC727396	18.8175	20.5663	14.8355	29.4093	35.5054	20.4927		gene-LOC100577296	2.64409	2.79503	1.61474	1.69321	2.15756	2.95533
	gene-LOC102654495	1.25696	0.928519	0.790112	3.41013	0	0		gene-LOC409734	12.3997	13.7006	11.6826	16.5724	17.4415	15.1358
	gene-LOC724633	17.4438	15.6666	9.56825	12.4334	14.2723	11.2086		gene-LOC409733	6.02797	4.68583	5.78644	6.11174	6.0403	6.44575
	gene-LOC724678	4.54804	6.48116	5.59643	9.99045	5.03217	7.09126		gene-LOC100577336	6.72488	10.35	5.40421	10.2536	13.443	7.4978
	gene-LOC552473	3.96918	4.68748	4.4233	12.9855	11.0241	10.0889		gene-LOC100577140	12.1485	14.4017	12.8686	18.4284	15.8171	11.8427
	gene-LOC412721	7.71474	9.7433	9.64476	11.2245	10.91	13.171		gene-LOC552374	0.965546	1.70012	1.1621	2.64852	1.42865	0.460153
	gene-LOC726264	30.7103	33.6788	28.4684	20.8283	23.9175	18.3152		gene-LOC102656816	3.74792	4.09824	2.50917	4.24699	3.92717	7.70535
	gene-LOC100578966	0.495727	0.612148	0	2.59311	1.01505	0		gene-LOC102653642	1.13205	0.175843	0.618072	0	0.225957	1.72796
	gene-LOC100578479	3.914	4.38102	5.49706	8.6642	6.8964	7.69921		gene-LOC102653612	0.22746	0	0	0	0	0
	gene-LOC726667	8.12104	5.70797	6.09794	9.34217	9.30531	9.19699		gene-LOC113219066	0.360042	0.341533	0	0.161625	0	1.43055
	gene-LOC409351	3.26261	5.99013	5.34218	4.94015	10.7326	7.8987		gene-LOC102656752	0	0.65432	0	1.06637	0	0
	gene-LOC726694	11.1953	11.0885	8.01391	15.511	5.94691	10.3701		gene-LOC412613	12.025	11.9119	16.1064	14.9078	16.7217	10.6903
	gene-LOC726722	3.5327	1.02731	3.01374	2.12019	1.34228	1.69352		gene-LOC409546	2.06387	2.69272	3.83402	4.3003	4.59572	3.12805
	gene-LOC409860	6.23786	6.13176	7.02233	6.86505	7.97563	8.09564		gene-LOC102656558	0.072818	0.080132	0.04018	0.531788	0.485702	0.328696
	gene-LOC726743	0.060684	0.405822	0.29834	0	0.824635	0.485239		gene-LOC551354	13.072	15.2168	14.7287	13.0946	11.2733	17.3042
	gene-LOC113219232	0	0	0	0	0	1.06117		gene-LOC551415	29.1904	26.504	27.9081	23.6837	37.6774	28.5123
	gene-LOC726779	0	0	4.72043	0.844736	5.29253	0		gene-LOC411965	22.9691	15.4714	25.204	24.3478	19.8924	18.6471
	gene-LOC113219248	0	0.426599	0.152168	0.357314	0	0		gene-LOC726223	7.33824	9.03422	8.31024	8.33455	14.6722	11.4074
	gene-LOC113219247	0	0.070003	0.338658	0.478201	0.156398	0.227074		gene-LOC551573	2.74408	2.61305	2.98235	4.12971	4.44698	2.7787
	gene-LOC552497	3.46164	4.25674	3.84908	7.74279	7.05934	7.67706		gene-LOC551612	7.93056	11.4985	9.89409	18.0378	18.7071	14.0422
	gene-LOC551976	26.0881	18.3906	29.3642	54.8793	57.3945	57.4266		gene-LOC725882	4.29831	12.8536	3.01434	6.76492	5.37509	3.99243
	gene-LOC551785	31.8029	27.6971	33.9909	26.5389	29.0648	20.2462		gene-LOC551636	23.3279	32.1715	25.4319	38.9807	42.8577	34.6057
	gene-LOC412636	11.6544	12.2318	14.0821	20.069	18.5298	12.4371		gene-LOC725225	4.79394	4.84574	0.698876	1.86822	3.39625	1.28859
	gene-LOC726824	21.3417	12.891	15.3327	21.5916	10.007	13.2257		gene-LOC100576131	1.48285	1.66363	2.09479	3.10912	3.64232	2.01921
	gene-LOC551406	7.65127	11.0647	6.08214	15.5307	8.06805	18.1891		gene-LOC551670	33.3122	44.7565	0.786148	31.0121	34.0938	2.55494
	gene-LOC409859	8.16157	7.69745	5.02109	10.4352	11.0336	9.73468		gene-LOC409218	6.15883	9.24649	7.22924	10.3506	12.7891	10.0164
	gene-LOC411555	10.342	9.3656	9.03242	19.7218	18.5404	17.2008		gene-LOC412112	4.32282	7.51767	3.9998	7.73627	9.28469	5.29066
	gene-LOC107965313	8.61249	7.0642	13.816	12.2073	7.58078	13.2537		gene-LOC100579052	0.884415	0.993743	1.13757	1.44508	1.55364	1.94417
	gene-LOC409100	41.5489	35.0119	34.44	58.3343	67.5221	57.9175		gene-LOC724620	10.9253	14.8709	14.3588	21.1663	18.6665	18.2783
	gene-LOC409646	2.88345	1.79794	2.81395	5.81023	5.02551	4.41424		gene-LOC551107	401.658	488.24	358.287	462.617	484.412	433.494
	gene-LOC412224	11.2854	9.52817	11.5154	18.0154	20.5168	19.3128		gene-LOC726944	41.9814	15.6665	98.2625	19.0764	7.92993	2.70503
	gene-LOC100578657	0.448549	0.341271	0.357406	3.7336	1.15314	2.06435		gene-LOC411997	57.475	32.1751	134.169	17.7026	22.821	12.0072
	gene-LOC102655567	0.336217	0.259456	0.27649	1.25147	1.47773	1.24621		gene-LOC726918	3.43975	5.47044	4.55163	6.32317	6.91182	4.5141
	gene-LOC411526	17.9962	17.8993	17.5801	17.4638	17.8488	18.5215		gene-LOC552371	29.6627	24.6607	24.9504	23.8923	20.5926	12.1947
	gene-LOC409093	19.4164	21.4743	18.1544	22.5039	24.0462	25.52		gene-LOC412748	29.7769	34.2752	23.5245	35.4309	38.8512	25.7673
	gene-LOC113219225	0	0.291608	0.018466	1.23307	0	0		gene-LOC409079	48.4562	57.8857	42.0478	68.0707	63.4928	54.7385
	gene-LOC100577425	0.400601	0.206129	0.136083	0.491081	0.478154	0.25222		gene-LOC727390	19.7776	21.0173	16.4327	39.8899	34.4489	38.596
	gene-LOC409481	190.69	147.158	162.444	171.087	167.528	152.403		gene-LOC550977	5.33087	8.82044	4.5872	6.64277	4.96719	8.57661
	gene-LOC410035	5.65501	3.05477	3.80733	7.3133	6.01716	6.96479		gene-LOC412495	30.189	38.197	38.1044	30.1531	25.5302	25.8612
	gene-LOC102655515	0	0	0.378133	1.01661	0	0		gene-LOC102654495	1.2007	1.76066	1.34239	3.60644	1.64978	1.18457
	gene-LOC102655275	2.16183	0.841071	4.39318	0.801963	0.371078	0.512837		gene-LOC100578820	2.62605	3.73727	1.8741	3.63618	4.34693	3.07955
	gene-LOC107964488	1.14569	3.14335	5.44525	7.87436	10.7846	10.162		gene-LOC727396	24.5428	31.8155	29.9137	34.474	34.9075	31.5819
	gene-LOC551705	1.19214	2.1633	1.07241	3.86415	4.49032	5.35275		gene-LOC724678	16.8631	20.2492	18.0775	17.3934	22.239	26.9128
	gene-LOC100577499	0.786619	2.44404	1.78629	2.48037	4.07452	0.691784		gene-LOC412721	9.32101	12.8748	13.3839	10.093	14.4194	11.0911
	gene-LOC413678	13.7272	12.8819	19.1998	2.07244	7.18607	8.09455		gene-LOC724633	19.5289	10.5366	23.8137	17.498	19.5161	22.7797
	gene-LOC413677	23.7704	20.646	28.2783	27.6741	26.6399	30.7025		gene-LOC552473	8.67858	10.8767	13.6361	15.4735	19.2943	14.7225
	gene-LOC102655933	0	0	0	0.004983	0	0.284437		gene-LOC726264	19.9306	18.5705	22.9873	25.5449	24.7117	20.7565
	gene-LOC551679	17.4138	9.3467	10.8687	22.5412	16.8578	9.6858		gene-LOC552497	4.86672	7.2067	4.53888	11.1164	9.27923	7.84253
	gene-LOC409571	43.3678	43.6399	48.3097	50.8133	45.5037	54.4159		gene-LOC551976	29.7458	34.4338	28.249	45.1429	44.2231	28.9255
	gene-LOC724719	37.9671	39.9416	34.8724	48.3813	38.1542	36.1636		gene-LOC551785	28.0596	26.1306	24.9093	27.6533	26.1136	22.4245
	gene-LOC107966040	4.88224	5.67234	3.3987	3.07538	1.04781	4.05559		gene-LOC412636	17.5771	24.5061	21.5828	24.9857	34.7647	30.9313
	gene-LOC100576106	14.9597	5.74683	6.11508	5.05929	3.20835	2.14652		gene-LOC100578966	1.38444	1.65417	1.83614	2.68667	2.92296	5.62366
	gene-LOC552440	11.4038	17.3107	15.8578	11.4033	17.1486	19.6094		gene-LOC100578479	7.19375	9.27687	8.35327	9.47541	17.603	9.97693
	gene-LOC409401	23.894	15.7264	18.4953	30.5811	26.3602	29.3193		gene-LOC726667	7.6023	10.2669	9.51344	13.9326	10.6218	8.96193
	gene-LOC551730	8.65411	7.88928	11.2341	8.20855	6.88712	8.08299		gene-LOC409351	7.80272	9.69175	8.28899	8.85505	11.1414	8.90758
	gene-LOC726972	3.73742	1.90136	3.11179	3.96138	3.80773	3.09236		gene-LOC100577197	0.396928	1.18065	1.28073	0.518576	0.497381	0.17363
	gene-LOC724235	10.3115	11.9692	8.2138	21.0821	22.8381	19.5606		gene-LOC726694	12.3177	12.2241	13.6755	15.7266	11.602	12.0837
	gene-LOC724330	10.8696	11.0082	10.0842	15.9929	8.15916	9.70061		gene-LOC726722	0.964834	0.742178	0.624144	0.759645	1.54275	0.152233
	gene-LOC414004	36.2118	29.4327	32.0564	41.2678	40.6845	42.1199		gene-LOC409860	6.42922	8.15718	7.197	9.86036	9.84376	9.38321
	gene-LOC724635	4.02007	3.04075	2.40607	3.86877	1.5399	5.07619		gene-LOC726743	0.034223	0	0	0	0	0.046404
	gene-LOC100578708	6.50369	3.67298	4.72645	7.20188	11.3793	8.47108		gene-LOC726779	4.42373	3.13045	1.98883	1.46489	3.08507	2.65849
	gene-LOC724495	0.197902	0.56387	0.199894	0.112515	0.454784	0.7111		gene-LOC113219248	0	0.113391	0	0	0	0
	gene-LOC409109	34.8951	14.2775	37.106	17.3037	18.1269	28.4652		gene-LOC726824	22.9609	20.0551	22.3888	25.6224	18.304	14.5792
	gene-LOC409096	0	0.213535	0.905775	0.31404	0.319772	0.557859		gene-LOC551406	8.71872	6.93256	9.28605	13.8744	13.47	7.88494
	gene-LOC107965607	0.666992	0.546472	0.289558	0	0.102179	0.695894		gene-LOC409859	8.91722	12.2383	10.5754	13.626	16.447	12.9909
	gene-LOC113218781	6.08918	5.45289	8.65376	16.9128	8.38496	4.31151		gene-LOC411555	19.657	25.07	24.3511	22.362	27.8443	30.0985
	gene-LOC102655469	1.94744	0.364912	0.858408	1.31524	1.47277	3.01498		gene-LOC107965313	10.7536	18.797	12.3752	22.2607	10.4895	12.1969
	gene-LOC102655422	0.04728	0	0	0	0	0		gene-LOC409100	73.3211	85.9853	81.1103	92.0957	99.7261	93.134
	gene-LOC113219320	0.130166	0.139939	0.276437	0.402238	0.609755	0.521294		gene-LOC412224	10.482	15.0775	10.9702	17.2297	17.7905	16.4988
	gene-LOC552040	0.210526	1.38284	0.126133	0.493487	1.14598	1.4401		gene-LOC409646	7.23279	2.70059	7.34266	4.12412	4.49441	3.79175
	gene-LOC409717	29.0524	23.7384	22.0256	25.9447	31.9233	29.2432		gene-LOC100578657	0.811279	1.38638	0.999053	1.59232	1.21162	2.29598
	gene-LOC724680	6.2038	10.5116	14.7545	16.8332	20.1639	14.0463		gene-LOC102655567	1.60155	1.44032	1.43395	3.27365	3.97861	3.19062
	gene-LOC113219319	1.62335	3.15313	2.09314	10.3439	20.2709	9.56096		gene-LOC410035	6.16279	11.0842	6.06909	10.8185	13.7326	11.8966
	gene-LOC551031	35.3538	40.836	50.6159	51.8846	51.108	32.1749		gene-LOC102655515	0	0.743632	0	0.992726	0	0.76182
	gene-LOC409718	9.28647	8.3509	10.1754	10.4836	14.3968	9.0571		gene-LOC102655275	2.92657	11.3771	5.32202	8.83698	5.58723	14.0192
	gene-LOC724625	17.7246	26.2918	17.1158	24.5306	19.8563	26.0172		gene-LOC107964488	11.0563	15.3209	11.5383	16.9193	27.161	41.9713
	gene-LOC413000	98.3241	39.6429	79.2074	104.705	110.384	103.267		gene-LOC411526	17.4097	17.9447	17.9555	20.6929	23.4585	21.081
	gene-LOC409259	7.891	6.68136	6.15907	7.49744	9.0019	9.62521		gene-LOC409093	19.131	22.0399	20.2511	28.1218	32.7572	23.059
	gene-LOC552095	1.57971	2.17212	1.03862	1.41498	1.30858	2.633		gene-LOC113219225	0.034263	0.811646	0.254325	0.432073	0.601354	0.734707
	gene-LOC409258	60.1256	54.4258	64.022	46.075	55.4345	53.1001		gene-LOC100577425	0.085782	0.60663	0.113099	1.21679	0.74893	0.863451
	gene-LOC100576446	0.717608	0.63619	0	0.805965	0.266184	0.202057		gene-LOC409481	169.361	169.816	188.859	197.129	203.044	188.128
	gene-LOC102656359	0	0	0	0.697161	0	0		gene-LOC100577499	1.6828	3.68561	5.79068	3.90579	4.79425	6.25909
	gene-LOC113218632	0.216443	0.150697	0.187903	0.47254	0.658856	0.450187		gene-LOC413678	7.29	3.66725	6.80216	1.6713	2.48734	12.1389
	gene-LOC725190	0.069427	0	0.065436	0.272908	0.201769	0.368203		gene-LOC413677	34.4776	40.159	36.3478	40.3982	45.7444	43.5147
	gene-LOC552166	80.6012	71.5317	63.9699	93.4014	109.994	102.203		gene-LOC102655933	0	0.589214	0.219844	0	0.105011	0.797504
	gene-LOC102656491	48.5239	39.5253	43.4757	30.7627	23.7542	27.0239		gene-LOC551679	10.4241	14.3346	13.2691	19.6557	23.3099	18.2326
	gene-LOC100577918	43.7717	38.2514	41.5857	16.9945	28.9155	25.3634		gene-LOC409401	31.133	34.2306	29.3271	39.0454	46.7039	47.5529
	gene-LOC100576730	1.32326	0.48109	0.332403	1.14839	0.577193	0		gene-LOC551705	4.95595	3.68199	3.89032	4.83749	6.5536	5.47179
	gene-LOC107965347	1.23352	0.86944	0.868761	2.60763	0.723324	0		gene-LOC409571	49.2292	46.4019	51.7076	57.1753	57.0919	52.5778
	gene-LOC413240	14.983	10.3488	7.85394	14.9821	8.67328	9.71858		gene-LOC107966040	4.2397	8.53206	6.05285	7.02492	8.8819	4.98119
	gene-LOC413239	15.2034	11.4732	12.2771	16.627	14.3365	15.7628		gene-LOC724719	66.3153	69.1902	63.7505	55.5107	71.983	70.7998
	gene-LOC409739	19.5853	29.1024	29.7425	22.3821	17.3373	14.9485		gene-LOC100576106	6.1463	5.67371	4.88911	7.65153	10.8729	9.05147
	gene-LOC102653708	4.72164	3.5056	2.73717	3.58559	5.0346	0		gene-LOC552440	19.379	19.0185	24.4073	19.2845	22.1575	17.5227
	gene-LOC100576586	17.4245	12.1133	14.8963	26.5633	25.1036	16.653		gene-LOC551730	7.90879	11.0314	10.4222	7.00224	12.577	9.89824
	gene-LOC100578347	0.627972	2.21888	0.394679	0	0	0		gene-LOC726972	2.10011	2.78122	1.5654	4.24967	4.91594	3.70668
	gene-LOC727522	0.407593	1.57381	0	0	0	0		gene-LOC107965622	0	0	0	0.635065	0	0
	gene-LOC410718	6.63616	7.14313	7.69916	22.8282	14.142	12.7141		gene-LOC724235	16.9362	25.4413	26.5825	39.7902	45.9682	57.3705
	gene-LOC102654418	0	0.87112	0	0	0	0		gene-LOC724330	16.2123	14.6632	16.2483	20.0329	14.0067	10.3347
	gene-LOC113219261	0	0.478082	0	0	0	0		gene-LOC414004	31.4099	29.5324	39.1213	45.8551	47.3525	33.3207
	gene-LOC102654265	0.130285	0.145602	0.257595	0.197587	0	0.157829		gene-LOC724635	3.42733	5.07467	3.32826	4.03464	6.55038	6.49843
	gene-LOC113219258	0.162995	0	0.143799	0.038333	0	0		gene-LOC100578708	7.86765	11.8026	8.26161	9.88437	8.33731	14.9
	gene-LOC102653997	0.130944	0	0	0.322389	1.2346	0		gene-LOC724495	2.94708	4.8492	5.67659	4.76263	4.08852	6.76084
	gene-LOC107964845	1.74947	1.7331	1.45142	5.89806	3.77671	2.91454		gene-LOC409109	46.2544	11.8055	40.0422	27.281	2.68449	0.841909
	gene-LOC410719	10.5281	12.2148	8.74404	23.0969	20.1821	16.4276		gene-LOC409096	0.27027	0	0.258284	0.582284	0.110472	0.547848
	gene-LOC100577905	0.308503	0.167867	0.23244	1.49505	0.968731	1.00874		gene-LOC107965607	1.08079	0.461391	2.2478	0.879015	1.78573	1.13761
	gene-LOC724326	8.54834	4.88147	0.726412	6.43894	5.7771	9.11262		gene-LOC113218781	3.76602	6.98444	9.02706	9.83691	11.8609	8.44593
	gene-LOC412316	0.644306	0.87839	0.464165	1.44545	0.592241	1.77994		gene-LOC102655469	0.85301	0	0	0.185521	0.408264	0.941484
	gene-LOC724279	20.7549	25.1179	16.018	31.8627	32.9986	32.0207		gene-LOC102655422	0.164211	0.079521	0	0.089717	0	0.347697
	gene-LOC411976	0.567913	0.487648	1.34267	3.02142	1.74863	1.29012		gene-LOC113219320	0.386153	0.135587	0.156153	0.381822	0.489752	0.67023
	gene-LOC725489	27.0122	73.069	37.0538	30.8847	30.5463	32.4623		gene-LOC552040	0.387227	0.193805	0.477531	0.195742	0.280621	0.234054
	gene-LOC725818	5.91707	5.22631	6.0015	10.0461	6.20111	4.92502		gene-LOC409717	25.9761	32.735	31.5745	35.2798	37.775	33.7484
	gene-LOC102654797	0	0	0	1.42807	0.653773	0		gene-LOC409259	8.87924	11.8436	9.05287	12.0716	11.943	12.7829
	gene-LOC100578389	3.57373	5.53662	5.50652	4.53884	9.55149	6.97859		gene-LOC552095	2.01734	1.84694	2.99558	2.48003	3.15477	2.20327
	gene-LOC107963975	2.45074	0.933176	3.0658	0	0	0		gene-LOC409258	38.3455	42.8234	46.834	57.4734	62.63	47.0258
	gene-LOC102654405	0.458051	0	0	0	0	0		gene-LOC724680	31.3426	38.989	33.1539	35.3766	44.7806	30.8527
	gene-LOC726238	18.1365	15.9412	10.1926	25.9743	25.0561	23.351		gene-LOC113219319	29.601	26.6723	29.2523	17.2351	29.4436	17.9468
	gene-LOC409298	10.5862	10.8344	18.7941	21.5151	13.6348	12.1775		gene-LOC551031	29.2419	38.6377	20.426	46.2927	45.0522	37.2955
	gene-LOC725885	3.13151	3.61917	3.98394	8.15164	7.64401	8.40251		gene-LOC409718	9.16175	16.7291	13.9991	15.3888	17.5054	14.6069
	gene-LOC113219308	0	0	1.8218	0	1.03545	0		gene-LOC724625	30.2662	16.1043	22.2271	20.3874	24.93	17.1904
	gene-LOC411781	0.219272	0.697734	0.281076	0.611131	1.34411	0.397128		gene-LOC413000	51.4896	69.3897	50.389	112.813	119.519	81.7777
	gene-Slc35b1	50.6092	50.3114	52.1144	56.2418	49.1275	44.9491		gene-LOC113218632	0.081394	0.601474	0.206641	0.35029	0.215533	1.62314
	gene-LOC100577753	17.6912	21.1577	25.6874	31.9241	28.6777	18.9206		gene-LOC725190	0.040113	0.666867	0	0	0.052393	0.36213
	gene-LOC100577872	7.02771	7.40436	7.3952	7.08415	9.77355	5.56637		gene-LOC113218910	0	0.235986	0	0.12042	0	0
	gene-LOC411983	54.5867	105.833	42.0956	58.459	52.5311	34.8906		gene-LOC100576446	1.2657	0.731463	4.99158	1.20587	4.9358	29.3979
	gene-LOC411715	8.33795	6.28182	8.36703	12.2558	11.0675	10.5548		gene-LOC102656359	0.772876	1.10509	1.15508	2.43012	2.83107	1.90499
	gene-rtGEF	24.7731	22.2238	22.9648	35.3655	36.2362	34.3207		gene-LOC102656491	47.4006	52.294	61.7236	37.9533	49.0164	40.7515
	gene-LOC552719	19.2771	18.1736	16.3276	27.4124	25.5125	17.5245		gene-LOC100577918	14.0876	3.10308	0	4.28501	4.91551	0
	gene-LOC725527	0.152787	0.313308	1.43074	1.0596	0.580424	0.477321		gene-LOC552166	85.9271	118.065	103.942	142.561	151.789	135.249
	gene-LOC413631	8.74252	20.0542	17.4633	8.78127	15.6892	13.3538		gene-LOC100576730	0	0.358868	0	0	0	0.534727
	gene-LOC724636	7.53202	5.53664	5.67228	24.0435	18.7162	34.7316		gene-LOC107965347	0	1.7369	0	0	0.752009	0.892642
	gene-LOC409238	3.96464	2.0001	4.12192	6.18061	5.64675	7.19842		gene-LOC413240	15.4771	15.7097	15.6124	11.6136	16.4541	12.0494
	gene-LOC409138	1.00788	0.655625	0.569443	2.07928	1.23495	1.28456		gene-LOC413239	18.9625	19.046	18.8435	22.0321	26.1989	21.0612
	gene-LOC412436	49.8803	41.336	41.8684	30.8565	31.9839	28.0997		gene-LOC409739	25.2517	22.2798	30.7851	31.083	22.1622	18.6745
	gene-LOC100576414	1128.99	1254.14	740.609	1215.3	1201.23	968.566		gene-LOC102653708	3.20664	4.41893	3.43147	3.68876	4.95773	3.59251
	gene-LOC411910	16.4512	7.16627	11.7897	13.0426	19.6365	14.0302		gene-LOC100576586	15.785	32.2061	24.5548	31.2809	37.1004	27.3292
	gene-LOC102654175	0.129846	0.142524	0.372481	2.06754	0.891089	1.77957		gene-LOC100578347	0.493261	0.572281	0	0	0	0
	gene-LOC726368	18.0581	13.9901	14.1646	31.4289	31.0432	22.2051		gene-LOC727522	0.958519	0.104809	0.900434	0.400062	0.426905	5.2948
	gene-LOC100578721	6.62034	5.56671	4.55365	12.9592	12.8192	9.37177		gene-LOC410718	5.3552	9.48911	3.94025	20.0444	11.755	15.499
	gene-LOC552091	20.6088	15.5546	22.005	38.9928	23.5746	23.7465		gene-LOC102654418	0.170194	1.65894	0.069601	0.357702	0	0.634479
	gene-LOC409579	1.94776	0.656535	1.57792	2.23338	2.99077	1.33284		gene-LOC113219261	0	0.224426	0	0	0	0
	gene-LOC726320	85.661	62.1941	96.1325	23.6877	29.5356	36.2604		gene-LOC102654265	0	0	0	0	0.200364	0.225339
	gene-LOC100578782	29.508	25.246	25.8892	24.5555	17.5541	30.5187		gene-LOC113219258	0	0	0	0	0.100863	0
	gene-LOC552065	26.2902	15.5999	16.8739	25.226	25.3132	21.6967		gene-LOC102653997	0	0	0	0	0	0.083188
	gene-LOC726220	20.5655	14.7647	21.6117	26.3534	11.5014	17.1726		gene-LOC107964845	1.58938	2.55318	0.333236	6.99075	3.01558	4.32278
	gene-LOC552036	23.7034	19.0449	16.5842	36.3928	29.6711	31.9678		gene-LOC410719	13.422	18.097	13.7271	23.0826	20.6801	10.8731
	gene-LOC113218798	3.95557	5.10103	8.06484	8.20972	8.41388	7.21054		gene-LOC100577905	0.165518	1.07898	0.120662	0.562765	0.586285	0.315315
	gene-LOC724681	30.0482	35.6328	38.8767	32.6694	31.7383	26.0466		gene-LOC725489	60.3337	54.1174	75.4831	49.8743	46.7595	20.4601
	gene-LOC113218805	0.093305	0.104217	0.136496	0.509593	0	0		gene-LOC725818	9.43284	6.96722	8.36002	11.2377	12.2879	5.76751
	gene-LOC410717	32.0628	24.4578	34.6199	33.2228	34.6273	31.3293		gene-LOC102654797	0.909814	0	0.705237	0.35779	0.525517	0
	gene-LOC408589	133.695	101.546	114.506	142.446	178.824	168.658		gene-LOC100578389	46.4316	35.9712	110.764	36.504	81.0661	45.4029
	gene-LOC724761	1.70778	1.06894	1.14325	4.44549	3.09738	3.77848		gene-LOC107963975	0	1.50767	0.340877	0	0	0.202486
	gene-LOC411850	8.29214	7.0771	8.80181	13.19	11.7456	10.4538		gene-LOC102654405	0	0.249953	0.328355	0.325114	0	0.769577
	gene-LOC100576230	0	0	0	3.36607	0.355518	1.9626		gene-LOC724326	6.82011	6.06409	7.07112	7.82654	8.5895	4.76383
	gene-LOC412191	32.2765	26.4213	27.7967	41.814	38.7223	37.4761		gene-LOC412316	0.919889	1.81704	0.848737	3.06468	2.0801	1.79252
	gene-LOC100578952	2.21757	1.50074	1.47691	2.41189	2.10129	0.71399		gene-LOC724279	34.661	35.3385	37.5745	50.3362	58.6788	45.357
	gene-LOC724411	44.996	40.4714	34.6256	50.2745	54.1878	64.4621		gene-LOC411976	0.171423	2.22427	0.674922	1.35478	0.566047	1.37472
	gene-LOC551703	17.8565	17.0212	18.6432	19.5546	23.1028	18.1594		gene-LOC726238	14.0501	17.7024	7.96139	14.2241	15.9114	11.7276
	gene-LOC551676	73.0042	67.6499	60.6986	57.0521	74.03	59.9849		gene-LOC725885	6.29689	10.9576	7.57087	14.0319	14.2138	15.2966
	gene-LOC102656429	2.75545	1.92766	2.96288	4.27444	6.32711	6.82304		gene-LOC102654266	0.134638	0	0.122754	0	0	0.120334
	gene-Tret1	567.221	433.245	904.036	521.484	563.091	336.906		gene-LOC102654367	0	0	0	0	0.373704	0.040669
	gene-LOC726405	4.17975	4.14698	3.03685	10.1586	9.92868	9.43663		gene-LOC113219308	0	0.456057	0	1.69786	0.310576	0.31602
	gene-LOC411474	2.96904	3.39948	2.63584	3.55152	3.8422	3.21104		gene-LOC411781	3.5917	5.04942	0.776693	3.72571	1.67065	0.772196
	gene-LOC409075	10.5945	14.1426	11.3759	14.0166	16.9293	9.3729		gene-Slc35b1	67.424	58.746	79.6842	68.7004	71.6671	52.3997
	gene-LOC724618	9.74309	9.39095	11.1682	19.7901	23.9059	20.6743		gene-LOC409298	11.1542	18.1824	12.0932	23.4425	29.2275	26.9679
	gene-LOC411473	14.9794	15.821	14.7168	15.3844	16.8956	13.349		gene-LOC100577753	40.7833	51.495	56.4519	54.2887	71.5167	60.2831
	gene-LOC409074	29.6843	29.5372	37.1651	29.4933	28.0835	29.0917		gene-LOC411715	13.0082	17.8795	12.5957	17.1464	25.9015	25.9781
	gene-LOC725421	3.36125	4.10148	3.91828	2.91443	5.57859	4.11296		gene-LOC100577872	8.88533	8.85517	11.9692	12.3272	13.571	17.1156
	gene-LOC411472	13.436	17.0068	14.4593	18.4677	16.2901	14.6621		gene-LOC107964025	0.102	0.463978	0.109229	0.221521	0.404398	0.331743
	gene-LOC725068	12.0032	9.70069	12.1549	14.5119	15.5992	13.0888		gene-LOC413631	5.79588	4.90683	18.9394	7.64783	14.0523	37.9302
	gene-LOC412081	5.7398	3.75202	4.23776	4.71462	6.71736	6.86524		gene-rtGEF	22.9692	33.7231	29.8288	38.5267	34.6491	29.518
	gene-LOC726218	52.3224	46.4517	55.6911	28.9324	25.1101	19.5964		gene-LOC552719	26.3817	12.669	13.1373	17.0795	26.7234	21.1209
	gene-LOC413374	11.7741	8.92506	8.44795	12.1433	12.343	9.32112		gene-LOC725527	0.284537	0.985293	0.912855	2.5515	2.98031	1.96751
	gene-LOC726172	35.6496	33.8262	38.5128	58.3817	60.8104	29.4445		gene-LOC411983	600.497	365.552	998.415	462.456	543.856	711.659
	gene-LOC726113	4.16472	4.5742	4.69	3.44283	6.02435	4.51316		gene-LOC724636	5.71777	13.085	4.66811	13.4232	9.42299	7.5884
	gene-LOC412918	12.8588	10.2535	12.0958	18.927	21.0379	15.6521		gene-LOC409238	2.35414	3.98779	1.39543	3.70101	1.31395	2.35772
	gene-LOC411995	5.06783	4.56254	7.61301	15.1023	13.6442	8.67083		gene-LOC409138	1.0079	4.11807	0.394569	3.01862	3.72207	6.22229
	gene-LOC552186	3.3917	4.2814	4.07717	9.44173	5.93521	6.65366		gene-LOC412436	16.877	14.5353	3.77793	13.9017	12.859	5.21146
	gene-LOC411996	1.73198	2.66257	1.82489	6.5446	4.51973	3.39361		gene-LOC100576414	154.426	144.751	2.68299	114.578	67.2116	1.59372
	gene-LOC100578370	3.88401	3.65152	6.44306	10.1341	6.99967	9.49224		gene-LOC411910	11.967	1.95995	1.11996	4.40719	8.80046	1.11544
	gene-LOC725028	14.6268	15.2559	10.2922	15.2505	13.8201	16.171		gene-LOC102654175	1.3984	0	0	0.669343	0	0.341005
	gene-LOC409832	369.568	284.459	272.494	336.584	347.083	368.316		gene-LOC411850	10.6595	12.5347	11.2771	15.7348	15.1001	9.80328
	gene-LOC413228	39.8788	25.8409	20.6251	27.776	30.2924	34.2763		gene-LOC100576230	2.07599	4.72677	2.21622	4.27629	1.88549	5.67661
	gene-LOC409911	316.004	252.756	288.514	207.791	171.203	142.303		gene-LOC412191	30.7565	34.2158	28.7185	34.3372	34.6748	30.1182
	gene-LOC409910	132.742	104.04	130.984	162.199	150.987	138.267		gene-LOC100578952	2.18351	3.65687	2.0813	3.34158	4.38694	2.96495
	gene-LOC100577521	0.109315	0.033069	0.113572	0.051666	0	0		gene-LOC724411	40.7922	48.3784	43.1598	51.1288	53.5736	51.6603
	gene-LOC411704	10.6307	9.15317	8.71769	7.29884	10.8873	7.41868		gene-LOC409579	2.1066	2.68651	1.71814	3.14779	3.84937	2.96595
	gene-LOC409909	78.6223	72.0755	80.2454	71.5548	74.3028	61.5577		gene-LOC726320	36.5363	35.4077	15.281	27.4015	22.865	11.2386
	gene-LOC411705	4.02247	4.12111	4.39313	4.32819	4.92311	4.31216		gene-LOC100578782	62.3509	55.2717	36.6266	30.8574	34.422	40.1133
	gene-LOC552264	5.82799	6.74845	6.90173	8.6239	9.43235	9.52298		gene-LOC100578721	10.9044	13.4299	10.9012	16.2998	15.7426	12.8638
	gene-LOC100578901	14.8451	15.1585	6.45113	11.6577	17.5623	8.51194		gene-LOC551703	18.4104	18.4445	13.7278	23.931	28.1949	23.613
	gene-LOC102655679	29.326	33.1973	26.6952	25.3642	26.0372	34.6522		gene-LOC551676	69.2005	62.8904	75.2695	65.3809	71.704	66.9338
	gene-LOC552243	1.1262	2.06012	0.888706	2.16657	2.47812	2.35039		gene-LOC102656429	4.31254	8.85261	7.15714	9.766	15.6105	6.81033
	gene-LOC552221	6.18798	5.71548	5.4739	11.7153	6.6428	9.26279		gene-Tret1	249.306	370.222	139.212	318.848	258.776	310.704
	gene-LOC725819	5.15289	50.0942	7.74765	10.3162	13.2757	9.61883		gene-LOC726405	8.26549	15.1288	11.4629	25.2616	23.609	19.2849
	gene-LOC409193	2.64333	3.14604	3.22267	6.85128	7.77599	5.31741		gene-LOC726368	19.1781	28.7136	26.2649	30.2519	40.6731	32.5244
	gene-LOC113219399	0	1.11938	0	0.468186	0.332577	0		gene-LOC552091	23.8398	38.4784	22.4238	34.9156	39.4616	31.1651
	gene-LOC552032	3.98278	5.34345	4.08953	7.01102	4.34071	2.57337		gene-LOC726220	17.9024	13.9544	16.2939	18.9821	21.4424	21.4987
	gene-LOC725946	0.995152	1.05368	1.6021	3.79087	3.421	4.20141		gene-LOC552065	23.04	24.1651	22.6512	24.8684	29.2051	22.7385
	gene-LOC413650	8.17814	6.35291	6.34335	14.0728	11.4683	8.90118		gene-LOC552036	34.5942	35.2649	38.3887	50.4392	55.4313	46.3817
	gene-LOC413649	4.60177	3.14522	2.10454	4.08804	3.83377	2.98761		gene-LOC113218798	9.65518	12.6892	10.8571	10.811	14.2028	10.645
	gene-LOC551978	13.6276	11.3625	14.9098	17.093	17.0737	20.7445		gene-LOC724681	45.4427	34.3963	37.265	40.6738	39.7689	35.3025
	gene-LOC409282	7.51052	7.25768	8.04942	11.6261	11.5726	9.64538		gene-LOC411474	4.93119	4.97209	4.77462	4.86739	6.29468	4.72379
	gene-LOC107964283	22.5561	18.8954	35.2413	33.1844	23.3845	25.1125		gene-LOC409075	13.2848	11.8916	12.6904	17.0711	11.0376	12.002
	gene-LOC410009	0.112179	0.98127	0.368978	0.454137	0.410949	0.411274		gene-LOC411473	16.273	19.4482	21.3546	21.3216	20.8278	15.4579
	gene-LOC412117	3.66995	4.94889	6.03565	7.32845	9.17706	4.87828		gene-LOC409074	67.2567	61.3841	84.3861	69.3186	104.324	137.937
	gene-LOC726115	56.9251	39.1437	51.4422	31.5162	47.2657	40.6942		gene-LOC725421	8.71878	15.9614	5.22944	6.74851	3.11727	3.17641
	gene-LOC100578255	0.940714	0.316555	0.159141	0.18418	0.622597	0.376596		gene-LOC411472	14.9341	16.044	19.9172	14.7516	17.3189	16.9725
	gene-LOC412197	50.5063	108.339	61.8612	245.473	196.032	172.615		gene-LOC725068	12.7102	18.0388	16.8216	20.2852	20.3514	22.2689
	gene-LOC412196	185.548	100.946	146.721	100.969	119.662	111.049		gene-LOC410717	31.6659	37.4143	34.4684	47.4557	52.9027	50.0783
	gene-LOC726325	7.3628	8.98419	7.42052	13.7637	16.0535	15.1479		gene-LOC113218805	0.195661	0.368989	0.452424	0.093743	0.498099	0.360834
	gene-LOC726348	9.60229	10.8032	11.0751	17.7708	18.6355	19.1211		gene-LOC408589	122.865	135.737	100.323	159.134	167.178	157.455
	gene-LOC411982	6.25008	5.00906	7.10139	8.49046	10.2309	9.19469		gene-LOC724761	1.91167	3.70601	1.27669	1.52562	2.46358	1.54189
	gene-Gtpx1	342.435	244.791	260.877	330.618	315.075	270.872		gene-LOC724618	37.5104	42.7134	62.0227	34.4564	42.864	37.9813
	gene-LOC726369	14.5301	14.8397	14.4862	11.5342	11.6364	12.8311		gene-LOC113219402	0	0.12838	0	0	0	0.158833
	gene-LOC551699	9.0215	5.04414	6.40769	10.2402	8.97551	3.96764		gene-LOC412081	8.58961	11.8207	17.6472	13.0521	12.7089	15.5123
	gene-LOC726447	8.18698	9.95451	3.98269	13.1536	9.23358	10.7463		gene-LOC726218	39.9541	28.1451	30.1319	24.2834	26.7391	20.2032
	gene-LOC100578881	0	1.00631	0	1.10276	0	0.85817		gene-LOC413374	12.6455	16.2729	15.587	13.327	17.7059	21.1985
	gene-LOC100577833	25.9709	16.908	19.7337	240.196	155.926	228.106		gene-LOC726172	71.5088	76.9763	83.011	96.4735	95.8125	87.2653
	gene-LOC406132	7.13774	3.84679	8.17013	15.0098	6.0271	7.53751		gene-LOC412918	16.3394	23.9961	12.8307	22.5102	30.3431	21.1213
	gene-LOC102655073	3.13691	1.65213	0	0.950112	0	4.95262		gene-LOC726113	9.86818	9.87356	15.0271	8.7508	12.6936	18.5621
	gene-LOC726542	3.05293	5.65273	2.50479	7.42212	5.84014	14.0171		gene-LOC411995	9.75572	16.443	11.0166	22.9416	22.0303	16.621
	gene-LOC409261	79.2749	47.4917	66.7312	19.3599	25.4529	27.3328		gene-LOC552186	2.80507	7.03761	3.52192	8.52857	15.1406	5.0531
	gene-LOC551671	8.09592	5.19226	4.94765	10.1627	8.19708	10.0141		gene-LOC411996	5.79767	10.7319	7.34687	12.0892	14.926	9.17252
	gene-LOC551109	0.911241	0.908614	0.594271	2.23739	2.584	1.12698		gene-LOC100578370	4.96821	7.07425	6.9498	7.75883	12.5318	11.0147
	gene-LOC100577942	2.92488	2.56106	3.59375	4.38157	1.83541	4.43651		gene-LOC725028	19.6141	16.429	21.0226	13.0823	28.6322	24.7792
	gene-LOC724373	0.577569	0.625922	0.882904	3.81818	0.11677	1.00353		gene-LOC409832	265.212	307.309	257.221	265.927	305.053	261.241
	gene-LOC724281	0.052424	0.079167	0.084016	0	0	0		gene-LOC413228	26.7021	35.1938	43.9753	24.505	35.4899	48.8859
	gene-LOC100576257	1.11531	0.636342	0	0.148992	0	0		gene-LOC409911	225.76	176.581	228.659	234.294	158.662	114.331
	gene-LOC551156	15.6362	21.5295	15.9449	17.1042	22.4012	12.7828		gene-LOC409910	219.373	190.666	254.708	287.067	294.891	271.596
	gene-LOC551205	123.134	112.196	108.804	63.4766	68.4871	57.0903		gene-LOC100577521	0.071463	0	0	0.054017	0.086312	0
	gene-LOC724412	18.3202	21.5524	16.8754	2.18912	3.03647	7.88059		gene-LOC409909	71.8908	64.806	73.6498	73.4443	73.9995	66.7979
	gene-LOC413670	5.5629	3.90666	6.71467	9.52421	10.8676	10.4351		gene-LOC411704	7.80399	7.25729	11.8899	10.4849	8.32455	5.40428
	gene-LOC724762	2.16611	1.74937	3.82483	3.56502	6.40636	4.80366		gene-LOC411705	5.50884	7.04765	9.3056	8.25025	11.7919	8.90038
	gene-LOC413672	7.41073	7.54762	5.56419	5.3304	5.21482	7.1361		gene-LOC552264	13.824	15.5472	20.1275	15.4215	18.7177	23.1719
	gene-LOC100576435	5.52982	12.4102	7.33709	21.6958	25.0117	19.5925		gene-LOC100578901	27.1443	12.7763	24.7221	25.3942	27.1085	26.2323
	gene-LOC413674	54.8415	41.5941	53.8354	34.1786	36.8793	38.1578		gene-LOC102655679	37.4474	31.9193	43.4105	30.1445	54.9486	45.1769
	gene-LOC724539	0	0.137585	0	0.708349	0.048792	0		gene-LOC552243	5.76377	6.07935	5.94679	12.8616	14.4474	16.3244
	gene-Msx	25.3601	20.4579	22.0332	1.95446	2.06708	4.95665		gene-LOC552221	7.76504	11.2374	8.74611	11.3338	13.8028	12.1058
	gene-LOC102655896	106.064	101.114	96.7661	82.208	86.2549	85.9304		gene-LOC725819	14.7053	14.0986	19.3594	13.7397	16.4505	21.9456
	gene-LOC724587	11.1789	9.91468	9.18573	15.7286	13.4788	14.8092		gene-LOC409193	6.04297	9.27296	9.20143	14.6234	14.7732	13.8729
	gene-LOC410710	90.2064	49.3099	87.1227	133.545	108.737	104.714		gene-LOC113219399	0.231634	0	0.613173	1.62615	1.92775	1.99988
	gene-LOC410021	4.77414	3.05756	4.82207	1.67314	1.81223	3.22263		gene-LOC552032	3.80691	5.49097	5.31289	5.56891	6.53439	6.82933
	gene-LOC413675	3.61974	5.24907	2.46397	3.61613	2.53108	3.45668		gene-LOC725946	2.84409	6.02897	2.16622	10.3214	9.15849	5.24209
	gene-LOC412626	6.05034	8.91766	10.2456	7.67386	8.32146	4.32352		gene-LOC413650	8.91546	11.5424	9.49176	16.6012	19.4243	13.4486
	gene-LOC410022	194.828	177.352	204.001	163.945	181.144	202.454		gene-LOC413649	2.85629	6.77686	5.55736	5.37712	6.82683	4.21828
	gene-LOC551843	32.5589	30.9262	36.4524	33.4839	31.4265	33.0104		gene-LOC410009	0.134955	0.086584	0.046339	0.438588	0.219375	0.194181
	gene-LOC409690	63.6131	75.2886	70.84	139.806	156.566	135.478		gene-LOC409282	9.54443	15.4602	10.6023	13.7371	14.0426	12.6115
	gene-LOC412949	2.4892	2.2657	2.35779	3.5439	4.81238	5.39855		gene-LOC551978	22.0009	27.314	13.7283	23.7749	23.1548	20.7305
	gene-TyrR	0.352512	0.134776	0.559927	0.459955	0.227357	0.270197		gene-LOC107964283	43.0611	40.9679	30.3939	32.6146	34.3454	31.7717
	gene-LOC725230	33.3191	37.4787	26.3105	34.7947	21.3817	19.6216		gene-LOC412117	5.58108	8.47894	8.0094	9.21879	11.5841	7.78672
	gene-LOC725272	9.43859	10.5704	4.40023	8.37254	13.3207	16.4479		gene-LOC726115	29.0479	31.1499	31.6224	25.6559	43.1855	40.1261
	gene-LOC725308	3.55975	9.93308	2.2757	7.38076	8.69862	6.37268		gene-LOC100578255	0.265621	0.498529	0.501009	0.330819	0.900257	0.370859
	gene-LOC725344	5.68578	6.00929	6.02948	6.14597	6.07739	14.8942		gene-LOC412197	144.347	265.431	85.9667	256.719	219.415	192.073
	gene-LOC725238	23.6702	22.1073	11.5829	46.1492	46.3868	52.6926		gene-LOC412196	47.1057	52.2253	1.52352	61.0933	34.1661	2.66038
	gene-LOC725414	20.3172	16.6602	12.6314	13.313	14.0532	9.80448		gene-LOC726325	9.43701	12.6946	14.161	15.543	21.1713	14.5177
	gene-LOC725450	0.556776	0.306228	0	0	0	0		gene-LOC726348	12.2109	12.0124	12.5299	13.0627	16.4111	11.409
	gene-LOC100577019	34.3606	18.4085	30.3913	37.5034	44.3054	52.0358		gene-LOC726369	19.9687	14.9232	19.9656	17.3634	19.878	15.233
	gene-LOC408587	14.5727	33.6202	16.6608	23.2539	33.3723	35.2078		gene-LOC551699	5.01525	9.40833	6.32221	6.49657	7.31907	6.17307
	gene-LOC408585	7.36293	6.40803	7.07775	10.3194	13.3703	13.3687		gene-LOC409261	42.5878	58.1621	29.3899	28.1153	30.4865	44.2556
	gene-LOC412948	460.903	213.67	327.074	258.032	264.403	307.049		gene-LOC411982	6.48913	10.0932	9.06358	15.7499	13.6945	11.7735
	gene-LOC409689	6.15009	3.59565	6.0724	7.19856	5.95899	6.10718		gene-Gtpx1	579.927	492.84	812.074	414.136	570.473	562.836
	gene-LOC113218581	1.06097	1.73145	2.50724	2.68995	3.14093	2.9605		gene-LOC100577833	51.5703	200.542	43.0937	187.068	189.173	157.137
	gene-LOC408586	0.538225	1.88559	0.277815	0.62475	0.62843	1.36373		gene-LOC726468	2.64012	0	0.662584	0	3.74232	2.0322
	gene-LOC725495	0.757295	0.310252	0.75832	1.57095	0.540069	1.04912		gene-LOC102655073	2.47733	9.01262	4.21275	10.5406	6.43112	21.8368
	gene-LOC550899	0.262435	0.355967	0.547648	0.582218	0.606714	0.659346		gene-LOC726447	71.2434	29.1902	38.9173	13.0292	32.649	21.8817
	gene-LOC100577273	0.526977	0.320817	0.495727	0.265845	1.72128	2.183		gene-LOC406132	20.7076	15.4842	14.6445	8.57894	13.0906	15.3787
	gene-LOC102654970	0	0.242205	1.00843	1.34402	0.819506	0.639373		gene-LOC100578881	0.306586	1.16459	0	0	0.934068	1.10164
	gene-LOC100577239	0.07057	0.463699	0.063512	0.10646	0	0.610063		gene-LOC726542	7.87173	21.9684	16.8035	18.8065	22.5092	25.4062
	gene-LOC413558	0.11314	0	0.212648	0	0	0.244819		gene-LOC551671	10.5605	13.9839	9.48961	13.149	18.6395	19.4651
	gene-LOC102653680	0	0.065157	0.066328	0.229488	0	0.080554		gene-LOC551109	1.80157	2.52475	2.08516	1.57794	2.76979	2.17617
	gene-LOC409706	15.2298	8.41366	14.8801	20.1208	15.4729	17.9423		gene-LOC100577942	6.56706	12.6899	9.29649	5.66713	15.4794	16.5435
	gene-LOC551529	3.07377	6.25471	3.56782	10.5638	11.7823	7.14911		gene-LOC551156	19.8811	17.224	21.615	22.1578	23.5927	19.0616
	gene-LOC410706	5.4456	6.94857	6.48539	14.7272	14.8742	13.4484		gene-LOC551205	70.435	58.4346	70.1399	79.1965	59.4918	51.9161
	gene-LOC413560	0	0.228314	0.263488	0.189824	0.336653	0.4064		gene-LOC724281	12.0808	11.0484	15.5261	7.0237	8.70251	8.55955
	gene-LOC409970	7.45599	6.95912	3.64343	6.76522	12.6893	19.6064		gene-LOC724236	0	0	0.139945	0	0	0
	gene-LOC724374	0	0	0.050976	0.149484	0	0		gene-LOC100576257	0.350826	0.569244	1.37566	0.698175	0.111125	0.362806
	gene-LOC413562	7.96887	7.48757	9.11554	17.5908	17.1195	19.294		gene-LOC724412	5.7482	7.10877	4.15047	8.46421	12.1015	8.05211
	gene-LOC551206	5.72516	6.83317	8.38692	8.71518	7.80257	6.91222		gene-LOC724539	0.152699	0.018546	0.056171	0.468856	0.334664	0.734575
	gene-LOC724237	2.12471	1.22687	1.42597	6.40325	3.73657	3.68097		gene-Msx	0.992481	2.82831	0.219814	0.714879	0.588273	0.406523
	gene-LOC551621	1.91791	1.43207	0.812802	0.631855	0.832453	3.12448		gene-LOC102655896	85.428	70.9677	77.3014	108.003	102.477	96.5437
	gene-LOC724763	4.73323	3.64598	3.90937	3.58257	5.14156	6.19171		gene-LOC413670	11.7343	18.9108	18.9411	11.5355	11.5783	12.2221
	gene-LOC409704	2.95866	4.18106	2.83001	7.85012	8.56555	8.30627		gene-LOC724762	2.18324	4.04087	2.93706	1.05559	4.25237	3.20509
	gene-LOC724903	0.042282	0	0	0	0.128581	0.115187		gene-LOC413672	7.95385	10.5901	11.3717	10.8171	12.0728	14.2523
	gene-LOC113218641	0.780623	0.346305	1.1078	3.9213	3.97008	1.8676		gene-LOC724587	14.5428	22.2432	15.7036	17.6267	19.9565	25.4805
	gene-LOC102654698	1.54957	2.27227	0.904035	1.59737	2.23896	0		gene-LOC410710	63.2394	116.965	61.5655	124.145	101.325	91.7299
	gene-LOC724835	1.29289	1.50489	1.51533	3.78553	2.81813	2.31646		gene-LOC100576435	6.22718	12.236	2.64181	15.8052	10.286	7.97649
	gene-LOC551558	128.367	60.083	103.607	146.438	191.378	144.329		gene-LOC413674	43.9655	31.6803	33.3902	31.9293	40.2297	29.4251
	gene-LOC724991	22.0986	17.5415	17.6926	25.3558	25.3434	20.9748		gene-LOC410021	2.01722	1.59499	0.152369	2.26864	0.471431	0.457
	gene-LOC100577365	0.258162	0.052276	0.251843	0.424801	0.267656	0.344588		gene-LOC413675	3.7087	4.36654	3.08753	2.61971	4.2972	2.87336
	gene-LOC410705	12.0072	8.10389	7.2508	36.3505	13.2308	18.8657		gene-LOC412626	8.46906	7.54542	10.5075	7.69239	7.42607	7.04039
	gene-Mir3772	0	0	0	4.56808	0	0		gene-LOC410022	227.331	232.324	244.397	183.311	202.454	238.095
	rna-NR_039468.1	0	0	0	0.153073	0	0		gene-LOC551843	37.9775	34.6186	39.996	35.0685	43.9119	34.9515
	gene-LOC725078	2.07221	1.04642	0.821102	1.36222	1.6656	1.53679		gene-LOC409690	98.9725	131.664	100.969	161.374	137.711	126.759
	gene-LOC408583	494.878	322.872	526.23	448.599	519.368	696.734		gene-LOC412949	3.08952	4.10312	2.59334	3.97512	3.38406	4.28311
	gene-LOC102654916	3.34015	1.88169	3.10143	5.3668	4.26305	0.785707		gene-TyrR	0.481139	1.41142	0.47905	0.046235	0.784801	2.69616
	gene-LOC410702	16.0695	17.5524	11.8652	34.9981	20.5762	16.7853		gene-LOC725230	43.1028	50.437	54.6259	35.941	48.5317	53.3279
	gene-LOC551157	158.649	127.146	134.786	140.204	143.176	172.552		gene-LOC725272	30.6226	19.0492	31.9857	11.8147	18.7045	29.01
	gene-LOC107966047	0	0	0.090555	0	0	0		gene-LOC725308	17.8201	24.7412	34.7701	30.7144	32.4675	44.2857
	gene-LOC725281	0	0.377001	1.19263	0.221377	0.286898	0.745435		gene-LOC725344	19.5273	17.6173	32.1259	15.7973	15.1488	20.8777
	gene-LOC725320	9.55289	10.3707	12.5083	16.7318	16.2006	14.4861		gene-LOC412948	82.1892	120.296	16.6749	123.732	71.5332	93.4755
	gene-LOC107963961	0.111982	0.694308	0.634871	1.78226	0.390282	0.473704		gene-LOC409689	5.29662	5.85511	4.25605	7.03803	6.46341	6.60794
	gene-LOC100577260	0.411182	0.120417	0.330419	0.611021	0.341324	0		gene-LOC725450	0.187084	0	0	0	1.3285	2.32826
	gene-LOC725457	0	0	0.078355	0	0	0		gene-LOC725238	67.8546	104.657	95.5454	52.5525	82.6299	74.9242
	gene-LOC100577522	1.59644	0.190903	0.743061	8.43863	1.42989	8.44002		gene-LOC725414	16.7913	13.8651	18.263	8.51606	10.8907	21.1416
	gene-LOC551280	0.727227	0.434443	0	1.42655	1.33779	1.35588		gene-LOC408587	4.71301	2.51287	1.37723	5.1416	10.7309	0.434556
	gene-LOC724904	0.365687	2.94008	0.927075	4.09976	0.859696	3.2524		gene-LOC100577019	16.9772	15.2601	4.96397	24.5711	18.3238	10.8263
	gene-LOC100578281	6.58695	5.74629	6.54713	12.3214	11.3415	10.7822		gene-LOC408585	9.05011	11.4827	11.9918	11.4077	9.49241	11.6982
	gene-LOC551111	5.5597	3.78719	4.99534	9.01291	6.89876	6.87866		gene-LOC725495	0.940831	0.849232	0.473277	1.03979	0.805043	0.860771
	gene-LOC413018	13.3754	13.8542	11.6094	21.0367	17.2416	17.4461		gene-LOC113218581	0.994629	0.630896	0.828095	2.65582	1.64518	1.56568
	gene-LOC413099	8.98453	8.90141	8.71913	8.12809	7.25821	8.77608		gene-LOC408586	0.697955	0.381682	0.813499	0.556582	0.670727	1.09291
	gene-LOC551069	1.45022	1.48265	3.60187	4.31675	4.92865	4.56535		gene-LOC550899	0.137494	0.195061	0.209438	0.054992	0.048333	0.267286
	gene-LOC113219414	12.8562	6.2155	12.9051	7.52374	9.94049	8.93877		gene-LOC100577273	0.233869	0.283115	0	0.151084	0	0
	gene-LOC550996	10.8016	9.54487	10.0163	19.94	15.2445	12.5818		gene-LOC102654970	0	0	0	0.469766	0	0
	gene-LOC414039	9.48503	9.56617	12.6395	11.9822	8.8414	10.443		gene-LOC100577239	0	0.440692	0	0	0	0
	gene-LOC100578243	83.6143	133.01	97.9606	129.449	142.961	134.125		gene-LOC113219123	0.150051	0	0	0	0	0.034407
	gene-LOC113218760	19.1156	16.6441	16.8872	10.6506	26.2973	11.3038		gene-LOC410706	12.677	13.3028	13.7845	23.7371	19.7365	30.2398
	gene-LOC113219413	5.07672	5.69144	8.70613	8.56759	6.09819	5.91397		gene-LOC413558	0.11505	0.272308	0.07405	0	0.28356	0.468541
	gene-LOC551356	27.8226	32.5062	32.3847	56.9476	66.9964	70.7006		gene-LOC102653680	0.070765	0.044162	0.032014	0.043486	0.098151	0.237952
	gene-LOC102655530	1.47425	1.05637	1.26487	2.32939	4.29101	4.75219		gene-LOC113219125	0	0	0	0	0	0.131855
	gene-LOC724496	4.9367	4.34894	4.01451	10.1015	7.14056	7.19145		gene-LOC413562	8.49854	17.1444	9.16563	9.46715	8.09876	9.02698
	gene-LOC724540	82.3729	39.8908	54.2644	61.6312	53.4852	57.1774		gene-LOC551206	13.2287	14.4864	11.2449	14.3963	8.17428	15.1138
	gene-LOC113218757	214.563	67.6034	94.8607	114.797	141.504	131.333		gene-LOC724237	0.753503	2.04211	0.680596	2.62485	0.81116	0.56775
	gene-LOC725458	0.435345	0.942493	2.82009	3.42764	2.66562	1.18537		gene-LOC413560	1.92844	3.49768	6.54212	3.32771	2.92921	5.12955
	gene-LOC408578	15.4442	12.6667	11.3369	14.2466	14.997	13.0112		gene-LOC409970	14.2451	22.1589	23.6776	14.4043	17.6938	35.4226
	gene-LOC408579	2.80899	4.29567	5.07624	7.74281	9.68234	8.59141		gene-LOC724374	0.049021	0.433362	0.181789	0.337178	0.326842	0.975712
	gene-LOC410696	0.384255	0.327808	0.19495	0.612124	1.11214	0.632999		gene-LOC409706	15.4377	19.8367	19.0337	23.3896	20.9262	22.1991
	gene-LOC408577	6.71004	11.5222	10.8349	10.793	11.5367	18.1185		gene-LOC551529	7.09984	11.2424	11.8482	10.0602	5.76009	4.96246
	gene-LOC102655849	0.615603	0.922402	0.447724	3.40084	4.56287	3.35789		gene-LOC724763	4.37083	4.79932	3.31061	5.2331	4.88511	3.86744
	gene-LOC551731	4.61912	4.47738	5.91077	6.87526	6.06134	5.93039		gene-LOC409704	4.57992	6.93769	5.39123	9.13732	7.22586	6.23476
	gene-LOC408576	5.28002	3.56982	3.75297	3.66198	5.199	5.29294		gene-LOC102654698	0.403529	1.16995	0.180265	1.53694	1.17917	0.284564
	gene-LOC551647	0.651406	0.199005	1.09416	2.11475	0.834681	3.90937		gene-LOC113218641	2.50203	3.21096	1.78286	7.35014	7.68488	8.74029
	gene-LOC551680	0.297706	0.176216	0	1.21693	0.114567	0.894248		gene-LOC551558	31.6325	45.4487	11.9162	83.1663	59.1057	41.0636
	gene-LOC551762	12.7497	12.1214	14.7881	15.5773	13.4844	15.4603		gene-LOC724903	0	0	0	0.050341	0	0.091309
	gene-LOC100576169	8.21606	2.34761	4.84896	9.59169	13.8529	8.31312		gene-LOC724835	2.97075	3.80747	4.40754	6.07959	5.31173	17.3817
	gene-LOC413245	8.16219	5.98574	7.43103	10.4625	9.23927	9.25984		gene-LOC410705	4.9875	7.83243	2.60575	6.94223	7.65684	21.2867
	gene-LOC724332	5.4002	8.15446	5.18116	14.5248	12.324	12.725		gene-LOC725151	0.073993	0.243457	0	0.204749	0.342303	0.16524
	gene-LOC100578913	0	0.926732	0.671741	1.76889	1.6816	0.795558		gene-LOC725078	0.626615	0.618332	0.357267	0.614993	0.514616	0.704721
	gene-LOC113218878	0	0	0.368421	0.530909	1.18793	1.63026		gene-LOC100577365	0.335035	0.867223	0.33072	0.189808	0.229301	0.326511
	gene-LOC410690	8.45388	7.3933	8.37931	22.2948	24.2196	22.5885		gene-LOC724991	14.7616	15.9496	16.349	16.5573	19.6845	18.0214
	gene-LOC551911	2.89402	5.56095	4.03467	6.56929	4.61549	8.90068		gene-LOC408583	894.152	813.054	846.985	563.768	297.222	238.788
	gene-LOC724413	10.954	18.4513	14.4546	18.7676	18.5014	20.4755		gene-LOC102654916	2.97706	3.07488	1.29619	2.37568	2.14048	2.00251
	gene-LOC724497	2.90195	3.49328	2.60054	5.30804	7.63998	8.80879		gene-LOC551157	120.567	103.252	120.919	127.34	158.755	122.85
	gene-LOC410083	8.25325	8.19945	7.35943	10.6889	12.8173	5.19207		gene-LOC410702	16.4032	22.5515	15.1011	22.9503	23.4815	14.5626
	gene-LOC410687	77.3628	33.9568	62.7546	14.2302	25.0615	48.156		gene-LOC107966047	0.382283	0.144398	0.099508	0	0.326068	0.044275
	gene-LOC408580	5.81981	6.5708	7.009	9.83674	8.66814	7.88911		gene-LOC100577260	0.163994	0.162264	0	0.170056	0.616279	0
	gene-LOC410689	0.540863	0.564402	0.611712	1.78142	1.46995	2.68882		gene-LOC725457	0.063606	0.101924	0	0.123716	0	0.217274
	gene-LOC552096	0.042753	0.054637	0	0	0	0		gene-LOC725281	0.680652	0.156693	0.166198	0.221187	1.0637	0.257828
	gene-LOC410688	19.9961	15.4796	16.7521	27.866	27.1067	28.3733		gene-LOC725320	16.1547	19.1743	20.8402	21.1106	18.6347	20.2908
	gene-LOC552141	5.25781	5.95924	3.83027	7.71926	8.97672	8.67203		gene-LOC107963961	0.698378	1.45416	1.0236	0.543141	2.09842	0.890075
	gene-LOC552167	13.9236	12.9789	13.2534	16.3895	17.915	22.0565		gene-LOC100577522	0.978202	2.47336	0.115383	2.3342	5.04708	4.61927
	gene-LOC724950	1.24992	1.50126	1.72378	3.22138	3.40659	4.56385		gene-LOC551111	6.59559	6.65489	5.09298	11.1881	9.18363	6.21154
	gene-LOC725348	3.23785	2.16985	3.22372	5.6197	5.02556	5.32727		gene-LOC724904	1.89805	1.9142	3.03313	1.0904	2.001	1.11544
	gene-LOC725387	1693.18	750.071	1633.59	2545.31	1695.78	1032.14		gene-LOC100578281	9.81285	12.6721	10.1122	13.8649	14.2662	12.8944
	gene-LOC412601	21.5566	18.1061	19.9715	17.0482	20.8894	18.6072		gene-LOC413018	15.0577	20.7914	19.3698	28.5628	34.0971	25.131
	gene-LOC102656575	0.296178	1.05229	0.811019	0.615338	0.907328	1.53848		gene-LOC551069	0.774384	1.75448	0.823168	3.24775	1.54828	2.51461
	gene-LOC102656224	179.581	167.357	174.971	102.517	93.4288	112.558		gene-LOC413099	7.53524	7.06644	10.7151	9.46989	10.9472	7.6731
	gene-LOC552251	4.98968	6.89975	5.19062	17.821	11.277	11.2051		gene-LOC113218760	12.969	22.2946	5.86179	26.3599	30.7573	36.2659
	gene-LOC409027	6.75183	6.73981	6.97124	6.62838	5.80124	6.41099		gene-LOC113219413	6.98991	5.48243	6.03566	4.23621	5.29671	5.21081
	gene-LOC411351	27.6505	25.8749	25.4732	24.672	28.7955	25.1599		gene-LOC550996	13.9909	15.63	12.2347	17.3449	20.676	12.1883
	gene-LOC102655663	0.797408	0.170055	0.897192	1.92967	2.52331	0.779369		gene-LOC414039	13.237	10.1394	11.4445	9.15623	10.9178	10.462
	gene-LOC413895	31.6236	27.4044	24.2217	29.7381	37.6674	25.7421		gene-LOC100578243	105.49	107.946	102.467	129.233	91.9921	76.0308
	gene-LOC552332	13.8853	14.7754	10.2672	25.8579	26.0014	23.2441		gene-LOC113219414	9.35169	11.4617	2.43008	10.6493	17.7737	15.0656
	gene-LOC413502	0.772057	0.515224	0.408336	2.64745	1.71644	5.1819		gene-LOC551356	37.5444	54.5046	46.0059	57.1582	42.9936	36.6802
	gene-LOC413500	0	0.742859	0	0	0	0.314782		gene-LOC102655530	2.69102	3.37818	3.91552	2.09345	7.0041	2.76943
	gene-LOC413501	1.327	0.364429	1.09296	1.44268	3.03644	1.24874		gene-LOC551280	5.18838	8.06076	8.40026	4.3272	11.477	5.87992
	gene-LOC409937	0.708976	0.273457	0.099103	0.664162	0.357082	0.729184		gene-LOC724496	6.75366	10.7846	4.70926	10.627	13.5402	6.25131
	gene-LOC409936	9.00471	9.2658	8.82196	7.71008	11.6429	8.03375		gene-LOC724540	62.0367	51.556	71.4343	52.9331	74.5621	87.6937
	gene-LOC409792	11.815	6.29196	11.9877	36.2568	35.1321	36.1614		gene-LOC113218757	102.069	57.7428	97.5494	28.3625	88.8589	105.846
	gene-LOC100578060	1.84196	1.26421	1.1421	1.28294	0.782231	0.604076		gene-LOC725458	3.80923	2.14686	6.15041	3.4869	1.73649	12.8888
	gene-LOC413499	14.2038	14.4459	12.2878	14.9474	12.5382	11.5798		gene-LOC408578	14.5152	28.3152	22.8918	38.3229	60.7076	113.19
	gene-Sergef	12.5853	7.97888	6.35157	13.6431	9.19131	19.8182		gene-LOC408579	5.9128	11.3694	7.76542	12.2482	20.7337	22.3031
	gene-LOC411721	7.15372	4.14267	7.02517	9.00174	6.25121	6.92025		gene-LOC410696	0.440242	1.72788	1.39267	0.78747	1.68342	1.20299
	gene-LOC725609	65.4201	56.7307	60.8324	38.2844	48.0333	41.4655		gene-LOC725348	3.84072	6.24362	4.66461	5.49456	6.94949	5.46385
	gene-LOC411722	39.5135	35.7447	28.9734	37.2184	28.694	32.4608		gene-LOC725387	376.734	561.76	3.04895	856	438.216	4.47718
	gene-LOC411723	27.7459	21.4157	27.2135	28.3988	31.374	30.2545		gene-LOC551762	30.0304	34.1569	40.4492	27.6625	56.2202	63.7669
	gene-otd2	0.263647	0.298571	0.095943	0.589376	0.141891	0.669126		gene-LOC408577	12.2053	13.8943	10.4564	19.5359	9.98331	14.6902
	gene-LOC410685	0.201967	0.573101	0.336653	0.585642	0.665022	0.15439		gene-LOC102655849	1.93253	4.13988	2.49913	5.37185	4.86642	2.74726
	gene-LOC410683	0	0.468823	0.156718	0	1.63323	0		gene-LOC551647	3.80912	5.20534	4.59746	4.53357	10.0332	7.45287
	gene-LOC410684	0.131347	1.43109	0	0.396911	0.12499	0.148881		gene-LOC107966043	0	0	0	0	0.352171	0
	gene-LOC410686	6.89141	3.41526	5.69725	4.84229	4.45986	5.14245		gene-LOC551680	0.673777	0.82558	0.412056	0.548037	1.02024	0.454564
	gene-LOC551451	46.7343	38.9151	33.901	40.8917	48.4028	41.3733		gene-LOC100576169	3.9551	5.23454	2.43773	12.8705	5.79674	4.40892
	gene-LOC102654681	15.3268	23.2732	21.3714	27.9259	15.4536	12.1069		gene-LOC408576	4.17614	4.68302	4.5377	4.99365	5.53336	4.93077
	gene-LOC551494	13.0662	10.9628	13.2738	21.2441	17.7688	27.6793		gene-LOC551731	7.34285	7.11572	7.30555	7.76254	11.1012	10.9987
	gene-LOC725980	18.056	9.28056	18.6921	11.6907	11.2113	9.24144		gene-LOC410083	8.71888	9.87589	9.97554	14.237	13.6936	12.826
	gene-LOC100577704	1.02366	2.34718	1.95274	3.74902	2.43951	8.02313		gene-LOC410687	24.2955	5.42008	1.25047	5.99371	14.4915	1.44622
	gene-LOC100577074	0.593421	0.981793	0.742611	11.5024	8.2421	9.86213		gene-LOC413245	9.6272	10.6875	7.16938	9.00202	10.4693	11.5517
	gene-LOC411700	36.9067	20.4166	40.1367	25.9009	14.6796	24.2427		gene-LOC724332	12.2735	14.9424	16.5583	13.8532	31.0242	14.0352
	gene-LOC102655034	7.13331	3.66921	4.80931	11.1256	7.33761	4.3872		gene-LOC551911	5.01263	10.5849	7.45419	6.81947	11.2002	10.0201
	gene-LOC551622	9.22665	7.1179	9.64902	11.8771	13.8583	6.94206		gene-LOC724413	16.1117	17.116	18.3224	18.6138	28.0725	21.2181
	gene-LOC726034	9.03928	9.31119	8.29325	13.3498	9.76881	10.2447		gene-LOC724497	4.72365	13.5903	8.49559	9.69409	12.6386	12.522
	gene-LOC726061	46.2878	49.7084	38.6	60.0036	49.6707	46.412		gene-LOC100578913	0.767721	2.30595	1.64046	2.7112	4.68173	3.13368
	gene-LOC408573	58.7207	44.3222	42.9944	47.0035	43.7552	56.4004		gene-LOC113218878	1.23912	3.08923	0.875007	3.37405	4.28963	1.82636
	gene-LOC551791	5.47306	5.39808	4.06034	3.73413	5.57173	4.30975		gene-LOC410690	17.7534	23.979	21.986	23.7783	31.4374	24.1861
	gene-LOC408574	9.84661	8.0662	7.75065	12.8816	11.5247	17.63		gene-LOC408580	8.92079	7.46197	9.3973	9.60365	9.68958	11.0978
	gene-LOC408575	9.32817	9.91083	6.69349	9.8748	14.9256	10.0691		gene-LOC410689	0.253183	1.00798	0.518364	0.259265	0.472768	0.418708
	gene-RCC1	10.7671	15.5276	9.26313	7.95624	10.9192	12.2079		gene-LOC552096	0	0.068626	0	0	0	0.049197
	gene-LOC726148	0.155397	0.055031	0	0	0	0.107502		gene-LOC410688	19.2217	20.2721	21.5084	32.0255	31.956	28.939
	gene-LOC107963988	1.31061	0.816592	1.10155	0.688847	0.705094	0.824545		gene-LOC552141	8.23031	8.93967	10.1685	10.7768	15.5388	12.9877
	gene-LOC412777	0.469007	0.576905	0.479448	1.58659	1.03427	2.01582		gene-LOC552167	18.1396	20.1958	20.9812	21.9424	30.6704	32.1825
	gene-LOC412778	0.398784	0.312171	0.487639	1.67912	1.74534	1.94303		gene-LOC724950	0.837344	3.04138	0.235626	4.06547	1.08247	1.0519
	gene-LOC100578467	2.18793	4.63543	1.65795	4.43248	3.56279	2.42311		gene-LOC412601	24.3673	23.9961	23.0511	22.9615	35.678	31.7654
	gene-LOC412407	5.3057	6.09032	6.70384	10.147	8.06684	9.99058		gene-LOC102656575	1.00506	1.37865	1.10349	1.56204	2.25758	4.63565
	gene-LOC413577	2.10392	0.694899	3.15896	17.2962	11.0763	8.54808		gene-LOC102656224	171.049	184.863	153.39	143.603	206.74	222.16
	gene-LOC552128	45.1484	47.0657	54.7829	55.0404	58.8296	57.2995		gene-LOC552251	5.2149	5.31167	0.711371	13.6474	6.1746	1.58891
	gene-LOC726349	14.1172	18.0454	16.7305	34.6171	40.5975	32.3224		gene-LOC409027	6.57042	6.78272	8.78723	8.12859	8.56363	9.9969
	gene-LOC413574	2.60541	2.87926	2.82299	4.14683	7.46914	5.52581		gene-LOC411351	30.3035	27.0177	32.3493	28.5893	37.4001	32.3808
	gene-LOC413575	31.4275	45.4164	28.2269	17.1155	9.46948	10.1713		gene-LOC413895	37.6417	35.4283	38.3924	35.2392	43.4546	35.4499
	gene-LOC552153	28.6366	11.2692	15.5659	14.981	12.4823	15.9983		gene-LOC413502	1.92484	2.90646	2.45476	2.71996	6.37966	4.13365
	gene-LOC726562	20.0781	14.1191	15.6125	22.1607	19.7843	23.817		gene-LOC413501	0.506241	1.35232	0.066147	2.23669	1.31626	2.45465
	gene-LOC726591	0.669572	1.20586	0.780843	2.41321	1.27345	3.13098		gene-LOC413500	0	0.329068	0	0.106668	0.30201	0.46977
	gene-LOC113218556	85.7741	76.0018	79.8871	110.135	75.001	90.4751		gene-LOC409937	0.442611	0.076729	0.228802	0	0.462142	0.146097
	gene-LOC414042	46.3037	44.8689	40.0325	30.9751	29.6634	14.943		gene-LOC409936	11.7366	9.2819	7.60952	11.4005	13.731	8.93311
	gene-LOC726647	14.1	12.1708	13.1358	23.8704	11.5111	23.1115		gene-LOC552332	17.2631	26.7282	23.7053	33.3999	38.8693	29.3448
	gene-LOC100576242	7.99138	6.79385	5.56433	12.5604	8.91676	11.658		gene-LOC102655663	0.593206	1.77215	0.334589	1.24915	1.36941	0.703892
	gene-LOC726708	12.4682	15.1547	12.4963	23.575	21.5013	14.9358		gene-LOC409792	19.1104	53.9234	34.3103	32.7912	56.5308	48.6699
	gene-LOC551725	50.8145	44.9158	44.444	40.8373	39.4831	47.6362		gene-LOC100578060	0.720646	0.194346	0.4916	0.909715	1.14748	0.188205
	gene-LOC107966053	1.03824	5.17044	2.16064	1.33804	9.98684	2.28114		gene-LOC413499	11.3232	12.5714	11.0652	9.27006	12.9071	9.2474
	gene-LOC409225	48.9685	39.8411	38.1549	39.3929	47.0071	40.9305		gene-otd2	0.620035	0.121284	0.437895	0.687029	0.786261	0.308589
	gene-LOC409226	15.4844	16.8649	19.2512	32.4819	31.5418	34.0128		gene-LOC410685	0.177559	0.517383	0.072206	0.091324	0.387361	0.204491
	gene-LOC551637	16.2613	14.7927	15.6668	20.9222	22.3913	16.7706		gene-Sergef	11.137	9.93302	12.3705	11.5605	17.1573	13.8927
	gene-LOC107966054	6.63678	5.42548	5.31387	5.8034	3.69619	7.51119		gene-LOC411721	2.66927	4.61901	4.09335	4.69548	6.11521	4.74697
	gene-LOC725976	31.0274	49.5378	37.4159	19.6499	17.2546	17.2113		gene-LOC725609	62.6353	47.6043	56.9184	43.4885	44.4185	46.7013
	gene-LOC102656360	1.93113	5.22409	2.79634	6.69943	3.22567	3.50223		gene-LOC411722	29.9505	29.6386	30.7976	36.2757	26.8971	27.501
	gene-LOC551665	15.8704	13.8946	14.263	18.3344	16.4145	16.186		gene-LOC411723	28.5708	33.0971	36.2497	37.9955	46.9795	38.2638
	gene-LOC725572	48.8169	37.0624	46.6859	48.6864	48.6187	44.1116		gene-LOC410684	0.465816	0.266209	0.081239	0.152507	0	0.305318
	gene-LOC551633	23.7421	24.1313	21.373	29.9329	25.5017	25.7938		gene-LOC410686	3.54685	5.31692	3.61148	6.54263	7.66559	3.59455
	gene-LOC412449	2.09985	0.936179	4.1701	3.15854	3.58656	3.5496		gene-LOC410683	1.57356	0	38.5744	10.9754	34.7252	336.913
	gene-LOC551606	23.2288	19.0312	23.9594	19.6139	21.1673	23.972		gene-LOC551451	35.2577	41.7532	36.9664	38.7691	43.9483	40.9639
	gene-LOC100578271	4.42059	6.38469	4.49118	8.50109	7.90836	6.68507		gene-LOC102654681	31.0164	21.0824	15.1782	19.1925	19.4121	18.3343
	gene-LOC412362	9.88615	13.6243	13.2295	13.1027	11.8106	9.30818		gene-LOC551494	19.7454	23.6414	16.1515	22.7254	16.0194	11.4685
	gene-LOC100578205	2.47328	5.39615	3.32519	7.81206	7.75119	4.85644		gene-LOC725980	24.4491	30.4983	18.2821	17.9335	20.9808	20.0896
	gene-LOC412361	3.06473	3.22117	2.74807	2.12359	2.03646	1.96593		gene-LOC411700	31.2041	25.1355	27.9036	20.9292	17.6559	20.1354
	gene-LOC727229	5.94387	5.8789	6.9986	6.31696	6.26947	5.4091		gene-LOC100577704	3.68998	3.75973	4.61369	3.16328	3.68379	4.6914
	gene-LOC410678	29.7508	25.0557	29.436	32.549	43.5474	20.6949		gene-LOC100577074	0.683991	3.11027	1.85276	6.51029	3.79082	4.98027
	gene-LOC724145	0.226945	0.22785	0	0.572399	0	0		gene-LOC102655034	11.0055	8.64597	3.66978	28.9593	9.16173	7.83596
	gene-LOC412412	14.3037	13.5221	13.0344	26.6341	17.3179	22.9241		gene-LOC551622	8.58862	11.2043	9.93497	10.3705	14.8755	12.4402
	gene-LOC726766	54.7671	40.7055	47.1935	67.7681	59.7978	16.501		gene-LOC726034	13.3935	13.2742	12.5268	12.156	15.6483	15.5889
	gene-Uqcr11	111.513	82.0771	107.647	120.903	98.4914	68.6345		gene-LOC726061	40.3869	60.136	51.994	46.7986	73.4929	61.5859
	gene-LOC113219410	22.0515	14.6345	18.2839	21.5296	21.7331	20.5547		gene-LOC408575	7.82483	7.60373	8.00418	8.86493	9.95295	8.0245
	gene-LOC551158	49.4536	33.5919	41.2022	41.7119	43.3153	43.834		gene-LOC412777	0.141117	0.30462	0.174953	0.522776	0.354902	0.233994
	gene-LOC551207	9.98899	12.0727	10.0978	15.3475	15.8523	17.3575		gene-LOC412778	1.02156	3.00045	2.90511	1.30376	2.45936	3.7514
	gene-LOC100576938	2.17727	1.77818	1.32889	6.40583	4.52484	2.46359		gene-RCC1	9.30657	10.2773	6.61351	7.80672	11.0449	6.55358
	gene-LOC551281	10.5587	9.94349	10.7158	17.7061	11.9013	17.275		gene-LOC726148	0.186798	0.496489	0	0	0.301109	0.170668
	gene-LOC412262	3.89035	3.60109	4.0719	6.70618	7.51546	8.07297		gene-LOC107963988	3.65725	2.04592	1.86038	1.23737	2.02901	2.14383
	gene-LOC551358	20.9726	18.0116	19.1462	28.2325	23.5453	21.0108		gene-LOC408573	51.0331	49.8404	45.1401	60.5105	83.8981	68.781
	gene-LOC724195	0.132703	0.229429	0.353064	0.389179	0.736855	0.385842		gene-LOC408574	12.2973	15.3473	12.8017	13.7413	19.4128	19.1649
	gene-LOC102655531	0	0.374244	0	3.38391	1.17953	2.173		gene-LOC551791	8.31193	11.047	9.04849	6.93843	12.1994	13.9344
	gene-LOC412406	3.7294	5.63841	4.33319	7.34621	7.50483	8.47378		gene-LOC413576	0.069639	0	0.048987	0.173359	0.060891	0
	gene-LOC551452	4.33846	5.24038	3.29054	4.33723	6.01912	10.6577		gene-LOC100578467	0.170574	0.888584	1.51224	1.29684	2.79604	1.02899
	gene-LOC724638	5.61212	6.84814	3.06624	8.70531	1.81556	7.41315		gene-LOC413577	1.64108	3.51495	1.30084	8.67504	2.29826	3.51097
	gene-LOC551472	7.01557	4.29085	6.31631	5.65162	6.48623	5.72636		gene-LOC412407	10.0594	12.2556	9.74774	13.0232	10.7957	12.2049
	gene-LOC551418	496.829	409.031	448.362	482.783	461.698	539.669		gene-LOC726349	41.6225	49.9237	59.2175	63.7915	77.0929	110.612
	gene-LOC410676	19.025	13.4257	21.0526	21.5258	19.4409	27.0239		gene-LOC413574	5.5774	9.65134	8.09296	7.70564	11.9927	18.1036
	gene-LOC725042	7.92803	11.3188	7.98709	16.5322	19.3563	18.4723		gene-LOC413575	10.3073	7.95571	3.14777	11.5701	4.67681	1.25096
	gene-LOC408572	129.799	89.1406	122.296	115.623	125.89	161.478		gene-LOC552128	73.9099	78.462	78.3098	64.693	73.4892	69.1503
	gene-LOC107966061	0.066841	0.140972	0.302825	1.37461	0.499706	0.744639		gene-LOC552153	21.6723	28.1838	7.63842	20.3612	20.8583	12.2809
	gene-LOC551584	21.068	18.689	15.3154	24.2223	25.0581	31.8466		gene-LOC726562	15.5679	20.2831	15.3529	21.7066	22.4364	20.6591
	gene-LOC100577992	3.38784	3.6189	4.38393	7.31162	3.6033	6.88207		gene-LOC414042	29.0567	22.745	41.1799	26.6339	25.99	19.4681
	gene-LOC410675	36.7406	31.9569	35.9782	45.5998	41.9297	28.8702		gene-LOC113218663	0	0	0	0.288993	0	0.398172
	gene-LOC725079	3.1226	2.50896	2.52716	5.5502	3.77182	5.97363		gene-Mir281	0	0.497085	0	0	0	0.555383
	gene-LOC100576454	3.16779	1.31342	4.40677	6.43039	8.0196	8.41443		rna-NR_031520.1	0	0.001839	0	0	0	0.00954
	gene-LOC410673	5.30344	4.77092	5.00786	5.83906	9.43753	7.81731		gene-LOC726591	5.07146	5.00147	8.52644	5.30753	8.93505	16.1343
	gene-LOC725239	0.685792	0.950116	1.16279	1.31281	0.637336	1.21765		gene-LOC113218556	66.013	61.9697	56.5584	81.8106	94.551	57.9737
	gene-LOC413968	15.1758	14.4103	19.382	24.8824	29.8702	34.3346		gene-LOC726647	14.139	22.574	11.9213	22.6111	27.2241	18.6748
	gene-LOC410674	5.17751	4.656	7.47757	19.5156	15.4925	18.3671		gene-LOC100576242	9.34415	11.3012	10.4851	14.1665	15.6488	8.65675
	gene-LOC113219189	0	0.112663	0.228214	0	0.190165	0		gene-LOC107966053	2.98293	1.61289	16.5331	0.112082	17.0925	1.91924
	gene-LOC410672	9.8782	5.75205	5.68522	11.8114	7.33809	7.6125		gene-LOC107966054	11.7336	7.8113	8.39297	10.4496	13.4708	10.7817
	gene-LOC410671	8.50332	7.12233	9.96788	5.80299	5.47132	7.45518		gene-LOC725976	24.8675	23.122	24.689	13.766	18.0789	15.9458
	gene-LOC102653709	0.521762	0	0	0.208862	0	0.436255		gene-LOC726708	12.4041	25.7059	13.2281	20.1631	20.7805	17.1884
	gene-LOC551893	69.6446	77.1704	61.3737	54.1887	56.6522	67.9515		gene-LOC551725	38.7785	38.0675	40.0454	54.616	52.9012	39.3765
	gene-LOC551912	38.6894	32.2822	27.1931	34.0203	44.067	23.5262		gene-LOC409225	47.2792	43.8365	37.8683	57.0656	50.6996	40.6554
	gene-LOC725459	22.4598	16.5679	17.2997	27.1508	24.1321	12.9542		gene-LOC409226	25.0468	29.2759	23.0999	37.4631	38.519	37.2247
	gene-LOC100576258	3.27061	1.76505	2.94942	4.83115	3.17881	5.02041		gene-LOC551637	18.6381	19.8922	18.886	23.0762	29.5864	21.4003
	gene-LOC107965063	0.243171	0.429	0.434709	1.23351	0.100487	0.863189		gene-LOC412412	16.6997	22.7873	22.647	24.2312	25.7141	24.1763
	gene-LOC410669	1.82409	2.34468	0.923025	3.31718	4.4271	6.83618		gene-LOC726766	34.095	43.7304	24.2369	40.1134	43.3876	28.3634
	gene-LOC412734	5.73569	7.89824	4.05256	12.3811	10.7664	11.9662		gene-Uqcr11	196.153	216.592	150.211	129.178	163.156	244.564
	gene-LOC552014	79.3301	88.5329	70.1871	68.8988	79.6857	97.4711		gene-LOC113219410	34.6199	38.4821	29.7886	27.12	34.6988	30.6503
	gene-LOC725684	10.1728	11.5598	9.51027	15.2327	15.8506	20.5481		gene-LOC102656360	4.316	7.33627	4.68064	8.27614	7.927	6.66232
	gene-LOC408570	1.40022	2.04946	2.35048	5.05046	6.75176	8.57215		gene-LOC551665	16.8905	21.7988	20.95	20.0408	24.0542	27.399
	gene-LOC100578882	0.724552	0.261404	0.448393	1.06153	0.739076	0.860715		gene-LOC725572	88.4731	88.1518	94.1208	87.3286	127.425	184.017
	gene-LOC725947	10.8946	10.555	12.363	8.07135	5.63673	7.02209		gene-LOC551633	25.8765	28.0519	30.7204	34.9305	34.8122	28.1396
	gene-LOC411927	23.9066	20.4824	28.7648	23.8672	23.9806	33.0526		gene-LOC412449	3.43055	4.39126	4.92774	3.17294	4.92161	3.4407
	gene-LOC408569	33.97	29.6612	27.2472	32.0446	29.5473	23.2076		gene-LOC551606	23.3263	24.1433	21.9922	19.9739	23.4166	19.2286
	gene-LOC100578855	0	0	0	1.3672	0	0		gene-LOC100578271	11.1985	19.0988	10.8079	13.3297	15.8836	13.0733
	gene-LOC100577689	4.80469	2.89754	3.79231	4.53598	3.55618	4.53601		gene-LOC412362	9.23413	11.6673	12.5303	11.9892	12.215	8.30603
	gene-LOC725981	13.3999	27.6721	15.0484	15.3712	15.3128	11.3463		gene-LOC412361	2.2649	3.83142	2.95196	5.60155	3.52168	1.52809
	gene-LOC113219119	16.8409	20.7282	10.3682	15.2487	7.93503	11.2597		gene-LOC727229	5.95222	7.47336	7.90909	9.70061	8.29029	6.75367
	gene-LOC725748	10.5272	10.912	6.41714	5.61448	12.2078	8.30226		gene-LOC100578205	7.91256	7.01334	7.67435	8.0822	11.0687	10.5293
	gene-LOC552142	4.52774	4.05891	5.0552	4.35245	6.56126	3.99065		gene-LOC410678	34.2578	34.532	34.2512	36.4091	50.1345	35.4378
	gene-LOC724196	0.281873	0.165404	0	0.164474	0.460409	0.251155		gene-LOC724145	0.230858	0.385697	0.144361	0.441855	0.418205	0.334314
	gene-LOC724239	7.03481	29.5774	9.42098	740.973	1870.27	1569.8		gene-LOC551158	46.8923	51.7033	36.6544	36.4686	48.736	51.0356
	gene-LOC724282	0.070844	0	0	0	0	0.12648		gene-LOC551207	9.01352	16.5561	12.2554	18.383	19.3967	15.0879
	gene-LOC113218850	31.1622	27.5178	30.0319	24.9631	15.8413	25.1535		gene-LOC724195	0.218658	1.17119	0.716028	0.369324	1.40634	1.80636
	gene-LOC100577648	23.5445	30.803	17.2531	21.3628	16.2141	13.2535		gene-LOC107965369	0	0	0	0.301314	0	0
	gene-LOC551837	108.222	40.8974	70.2983	204.96	194.86	224.349		gene-LOC102655531	1.54685	0.16374	0	0	0.371334	0
	gene-LOC408568	14.2461	20.8202	20.4894	21.6666	25.3218	24.078		gene-LOC100576938	2.17686	7.15692	3.6825	5.80584	6.55604	5.33864
	gene-LOC100578551	27.9157	18.2484	21.1458	22.9389	9.55308	15.4433		gene-LOC551281	15.9828	19.7203	17.6727	23.9744	22.1681	18.7735
	gene-LOC100577533	7.73888	9.12407	6.10555	7.34413	10.394	7.88027		gene-LOC412262	5.82682	7.86479	6.29666	7.31194	10.6572	10.7062
	gene-LOC107965508	2.29641	2.33062	3.42775	7.20148	4.44262	4.1598		gene-LOC551358	25.8634	26.4119	30.2396	25.5824	35.0621	30.5624
	gene-LOC551419	3.03756	4.67591	4.21932	6.85238	4.7841	10.4123		gene-LOC412406	5.23334	6.4813	5.88974	9.38729	9.96808	8.09545
	gene-LOC412015	6.50886	2.30252	4.38957	3.79638	0	1.30857		gene-LOC551452	6.06407	7.13528	4.07664	10.4647	12.2701	6.68676
	gene-LOC551386	104.565	95.406	84.2372	97.6639	115.272	103.098		gene-LOC724638	14.8705	8.78531	4.68827	10.2302	11.3146	11.0566
	gene-LOC409313	30.3726	25.5594	31.3564	24.49	24.787	26.691		gene-LOC551472	5.32035	6.60935	6.51831	7.86678	8.34203	5.28087
	gene-LOC409312	14.8834	14.0825	10.1482	17.7511	18.9656	18.6765		gene-LOC551418	429.736	475.493	388.259	476.116	526.83	439.149
	gene-LOC100577501	3.75673	3.30449	3.46757	3.30081	3.09921	3.79185		gene-LOC413968	16.7729	23.1648	23.0848	32.1148	30.3169	27.3897
	gene-LOC551559	162.567	160.219	151.709	118.483	111.193	97.7764		gene-LOC410676	19.9161	24.4371	17.9478	22.1629	23.3965	21.3153
	gene-LOC551585	3.01229	1.85343	2.52598	5.13791	2.42465	6.28153		gene-LOC725042	9.8982	16.2848	10.5695	19.8308	17.2242	14.1818
	gene-LOC412240	17.2619	16.925	19.3455	20.0806	18.4311	22.1786		gene-LOC408572	181.968	151.3	177.084	143.815	169.274	231.16
	gene-LOC550724	12.1082	9.9641	13.4976	31.4529	26.7401	18.1462		gene-LOC107966061	0.777297	1.03186	0.874216	2.55916	1.52613	2.17918
	gene-LOC413118	4.5906	3.91675	3.99653	9.44328	7.27314	6.19675		gene-LOC551584	23.41	24.3797	21.7351	22.434	28.7856	25.3531
	gene-LOC409062	17.8099	16.9067	18.5462	30.7432	14.6509	19.3291		gene-LOC100577992	2.71843	4.75663	1.79441	2.69348	4.5269	4.86671
	gene-LOC725106	8.61317	6.39652	4.16871	49.4139	32.9887	29.7983		gene-LOC410675	36.28	44.7165	38.8281	72.7992	69.4042	49.3964
	gene-LOC410791	10.3414	7.76175	10.9283	19.8495	17.8427	18.5217		gene-LOC725079	3.20931	4.15532	4.3235	4.83585	5.9223	4.77436
	gene-LOC100577043	0	0	0.641179	2.22731	0	1.98996		gene-LOC100576454	2.72402	4.4132	3.89901	2.1577	4.67271	4.45434
	gene-LOC725283	3.38612	0.740079	2.84326	18.4387	3.07883	13.2205		gene-LOC410673	5.83077	6.78249	5.9357	4.99671	8.82012	4.81285
	gene-LOC107966045	0.677969	2.89919	0.398247	3.77222	1.76904	2.63812		gene-LOC725239	0.744124	0.897777	1.00948	1.06166	1.48378	1.6927
	gene-LOC550901	11.8797	10.1019	10.7973	11.7117	18.856	19.605		gene-LOC410672	9.77156	10.5707	10.7235	14.3787	20.3139	13.0795
	gene-LOC551868	2.41357	2.28435	1.35409	3.82619	4.16632	4.00897		gene-LOC410671	3.58407	5.99612	1.27036	5.02403	3.5561	2.32561
	gene-LOC551792	4.80455	1.44101	2.90679	3.77058	3.98483	7.53924		gene-LOC102653709	0	0.660293	0	0.473416	0.131914	0.069541
	gene-LOC113218960	0.894751	1.5472	2.49874	1.54477	2.33351	2.78749		gene-LOC410674	7.15446	9.7479	6.5695	10.7882	7.61776	12.0971
	gene-LOC725273	5.02603	4.04987	4.65767	2.98012	9.34134	17.3266		gene-LOC113219189	0.058337	0.13672	0	0	0	0.064508
	gene-LOC410662	0.189761	0.105399	0.118139	0.180483	0.285921	0.176033		gene-LOC107965063	0.842262	2.62984	0.925599	0.800383	0.883526	0.98034
	gene-LOC102654353	13.3744	14.6094	17.4708	32.6077	29.9107	25.4865		gene-LOC410669	0.590182	13.9151	0	0.097131	0	0
	gene-LOC551894	53.3697	16.731	28.4986	36.3406	75.4817	34.2498		gene-LOC551893	79.3559	53.7508	77.3644	54.4817	69.5787	60.8058
	gene-LOC102653777	0.666782	1.15467	0	0	0	0		gene-LOC551912	32.3913	36.882	40.8164	41.136	49.6109	35.3978
	gene-LOC725651	3.30126	2.64758	1.84807	7.15693	9.35898	6.46345		gene-LOC725459	36.0229	26.4153	33.2975	34.272	36.5383	27.684
	gene-LOC725415	1.30203	0.133226	0.088876	1.15255	3.27815	2.3614		gene-LOC100576258	15.262	15.9842	9.56217	10.1004	14.8035	12.9337
	gene-LOC551941	16.5517	14.2433	17.2969	17.838	25.2528	17.2773		gene-LOC412734	10.3835	14.4339	11.0522	10.7444	15.8528	16.2104
	gene-LOC100576447	0.467623	0	0	0	5.9053	0.410356		gene-LOC552014	60.0643	54.2769	58.7422	68.9606	87.5524	73.1378
	gene-LOC408646	0.626562	0.564003	0.745961	1.08998	2.07546	1.26053		gene-LOC725684	12.664	15.7773	13.0467	19.4348	19.6907	19.8776
	gene-LOC724197	0.153457	0.952872	0	0	0	0.228749		gene-LOC408570	4.128	5.39923	5.97605	10.0348	7.66475	6.19839
	gene-LOC101664701	0.951447	5.81931	3.27846	1.86065	3.28321	1.08315		gene-LOC102656598	0	0.493529	0	0	0.097415	0.12989
	gene-LOC410784	10.7366	9.40293	9.50401	11.3065	14.124	12.9188		gene-LOC100578882	0.28169	0.272431	0.176967	0.231999	0.476596	0.197285
	gene-LOC102653941	0	0	0	0	0	0.279571		gene-LOC725947	12.8322	11.6938	9.85783	6.20028	5.86578	7.23138
	gene-LOC102653800	19.1771	14.6674	22.0077	42.1983	55.1667	65.0677		gene-LOC408569	25.4329	21.3682	24.4642	32.4829	39.4601	30.1251
	gene-LOC408645	0	0.09809	0.098869	0.569053	0.665538	0.530016		gene-LOC100577689	3.67253	3.99776	3.45796	5.01782	6.84632	4.30196
	gene-LOC410788	9.244	8.06407	9.83617	23.2713	32.9699	37.3207		gene-LOC411927	22.6974	37.8214	21.0275	22.3893	34.5783	25.3658
	gene-LOC724415	5.88097	4.93418	5.69367	8.01172	6.36778	7.14719		gene-LOC725748	8.89341	5.61631	8.97265	8.45989	7.28662	5.94295
	gene-LOC724283	6.40491	8.24456	10.1292	7.88492	7.30577	8.4448		gene-LOC552142	2.62316	5.17142	1.53141	4.64015	2.39495	6.25046
	gene-LOC410785	14.8275	6.25048	8.10496	16.2217	19.4704	13.8303		gene-LOC725981	24.9443	29.2012	32.618	32.5287	43.9356	36.1987
	gene-LOC113218729	0.051934	0.030725	0.029106	0.018879	0.058628	0		gene-LOC113219119	22.5972	21.7244	17.22	21.9863	28.6879	22.4336
	gene-LOC100576697	0.181278	0.249479	0	0.360271	0.287603	0.591368		gene-LOC551837	87.4514	37.2669	47.4483	85.9927	54.5991	11.7035
	gene-LOC408643	91.0649	65.2858	82.4142	290.808	490.089	135.168		gene-LOC724196	0.100894	0.095101	0.14103	0.115684	0.346251	0.451412
	gene-LOC102655181	1.71308	5.8639	1.02496	1.34621	0	1.15833		gene-LOC113218850	36.707	49.6613	55.2192	45.245	54.4734	52.3082
	gene-LOC410782	12.5001	13.6208	15.0776	28.5706	30.6065	37.8673		gene-LOC100577648	18.3714	20.5889	20.6807	22.0146	16.506	15.1569
	gene-LOC409126	46.9616	42.314	48.6166	70.2438	64.961	61.8162		gene-LOC724239	49.0247	70.9218	0.596862	483.942	329.952	4.53467
	gene-LOC409127	7.92899	8.02014	9.41939	9.42918	14.7396	10.0525		gene-LOC724282	12.6929	13.6238	17.6589	20.4873	33.3093	27.5625
	gene-LOC724639	19.2279	16.7634	29.5283	16.4627	12.8288	21.3625		gene-LOC408568	23.198	26.688	31.4844	37.17	38.4941	37.1856
	gene-LOC413378	12.723	12.6766	11.2715	13.9852	12.2645	15.4607		gene-LOC100578551	32.8879	35.9777	19.4751	22.2087	22.3175	29.0508
	gene-LOC413377	1.04809	0.749541	1.28465	1.58697	1.33852	2.23073		gene-LOC100577533	8.1554	11.9983	10.0504	15.4993	9.62749	8.44128
	gene-LOC409887	20.2043	28.8255	21.6097	17.9049	28.435	30.4299		gene-LOC551419	8.0049	10.0937	6.73746	6.62501	10.5261	8.01354
	gene-LOC552426	11.6647	9.63389	10.3741	20.0151	15.3541	13.2675		gene-LOC412015	2.27423	3.03407	2.21115	1.56915	2.21204	2.25939
	gene-LOC409886	45.7702	35.5733	37.1834	45.2671	53.202	59.6485		gene-LOC551386	82.5689	71.2006	91.6342	83.0453	77.6832	68.9184
	gene-LOC100577450	3.90798	5.96653	4.37398	10.2005	3.67021	3.7365		gene-LOC107965508	8.20732	11.4409	5.49577	10.3309	12.3939	8.93453
	gene-Gat-a	0.509287	0.139036	0.541766	0.139942	0.107231	0.687505		gene-LOC409313	36.0734	28.6556	41.5117	32.6138	46.2777	37.3504
	gene-LOC551960	65.1712	49.1778	56.2985	42.4566	34.5915	54.574		gene-LOC409312	16.968	16.0404	14.853	19.5595	23.1373	18.0742
	gene-LOC551906	11.4573	7.18553	7.2617	9.47078	10.4701	10.7701		gene-LOC100577501	2.61166	3.93795	3.66202	5.0435	5.13286	3.31196
	gene-LOC410080	62.9794	54.2662	44.84	69.548	71.2782	67.557		gene-LOC551559	128.567	103.721	151.969	113.097	134.606	89.5281
	gene-LOC725284	1.12509	0.846414	1.76453	3.50386	3.27039	3.01334		gene-LOC551585	4.41338	6.85954	6.7445	8.66754	12.0867	9.58525
	gene-LOC551889	9.15733	8.76687	9.90912	9.75051	9.64943	13.5309		gene-LOC550724	17.5432	17.8306	31.871	18.6107	19.2956	16.5215
	gene-LOC100579054	9.15449	4.32408	6.80537	7.54197	6.56447	10.9805		gene-LOC412240	20.4374	22.7013	17.5086	24.2972	30.8728	25.0093
	gene-MsrA	30.4384	24.4532	29.1895	105.469	173.92	84.6113		gene-LOC413118	5.33618	7.94793	7.05688	9.02131	10.3073	9.19541
	gene-LOC409251	8.20582	9.35463	6.52764	13.7059	10.881	7.78539		gene-LOC409062	22.4959	26.1282	18.6754	25.8055	36.5501	26.1956
	gene-LOC100578883	1.73904	1.66364	1.87576	2.66363	3.2579	2.52359		gene-LOC100576662	0	0	0	0.81084	0	0
	gene-LOC102656037	0.027956	0.050613	0.003116	0.737797	0.529876	0.436644		gene-LOC100577043	0	0.576417	0	0	0	0
	gene-LOC411548	6.27953	7.21058	6.62334	9.99202	8.79162	9.37641		gene-LOC725283	1.06959	1.45683	0	1.32774	0.609961	0.566827
	gene-LOC100579021	8.88866	6.53121	4.73567	6.11247	4.66692	11.2142		gene-LOC107966045	1.36528	0.950816	0.519148	0.555779	1.36837	2.10073
	gene-LOC100578953	5.27258	3.44498	3.64895	5.73833	5.57377	6.58476		gene-LOC410791	29.4735	69.8808	43.2438	52.0213	57.2729	90.6497
	gene-LOC412088	0.39169	0.350722	0.524068	0.342651	0.302625	0.322979		gene-LOC551792	3.54353	3.2765	1.88797	2.74816	2.57274	1.48934
	gene-LOC725154	40.0886	6.18655	35.5941	41.1808	62.791	49.7351		gene-LOC113218960	0.45457	0.30625	0.663853	1.66363	0	0.128959
	gene-LOC100576132	44.4324	16.3689	42.3903	70.8854	73.408	72.3535		gene-LOC725273	0.767399	0.703755	1.97542	2.28871	0.397338	0.485707
	gene-LOC725044	2.30882	1.71325	2.32855	1.94367	1.35828	3.29065		gene-LOC410662	0.099066	0.308346	0.106374	0.309299	0.188234	0.124552
	gene-LOC724798	7.93747	6.68444	5.3579	8.61985	9.12091	4.08837		gene-LOC102654353	25.8787	25.7634	32.2809	35.9805	37.8067	90.7641
	gene-LOC411882	37.3157	35.823	39.5479	52.7288	54.6359	55.5253		gene-LOC725106	1.48234	27.3185	1.26162	2.98076	3.15464	3.10032
	gene-LOC727452	67.671	55.517	51.6779	58.1847	54.7966	53.2767		gene-LOC550901	17.2934	18.3147	14.737	19.5121	19.5719	19.8568
	gene-LOC107965381	2.69899	1.84207	1.63718	2.78856	0	0		gene-LOC551868	2.70433	3.41671	1.34729	4.53325	3.35817	2.71695
	gene-LOC725460	58.4087	41.182	61.912	41.017	36.923	27.6375		gene-LOC551894	37.5315	31.2482	47.4752	49.3136	46.2584	36.3228
	gene-LOC408641	54.8322	49.4797	55.546	16.3166	13.5774	7.21368		gene-LOC725651	1.70116	3.2995	0.08211	3.04441	1.97663	1.07
	gene-LOC408642	17.9505	21.4573	17.2204	11.6048	18.5415	12.827		gene-LOC102653777	1.45901	0	0	0	0	0
	gene-LOC551071	2.45176	2.10013	1.98001	4.99445	5.22377	5.80077		gene-LOC725415	0.145087	0.894468	0.083614	3.33313	0.992053	0.038034
	gene-Mir6053	16.5775	26.9309	32.084	27.2821	39.0053	5.95681		gene-LOC551941	55.3367	34.0559	122.69	25.9199	28.946	40.5641
	rna-NR_127328.1	0.432833	0.167652	1.02036	0.305638	0.387493	0.051346		gene-LOC408646	0.471985	0.187985	0.163485	1.58979	0.61067	0.092728
	gene-LOC725724	18.1399	25.3526	34.2518	33.6053	38.6879	23.3365		gene-LOC101664701	0.346715	0.851654	0	0.741116	0	0
	gene-LOC551208	67.3382	49.3127	74.607	72.8613	83.2037	48.0969		gene-LOC724197	0	0.156372	0.099327	0	0	0.15312
	gene-LOC551320	11.5475	9.42897	19.5263	19.8576	25.982	15.2035		gene-LOC107963993	0.051383	0.033961	0.158558	0.225957	0	0.304905
	gene-LOC102655568	0.314769	0.349053	0.272726	1.44583	2.23909	0.624812		gene-LOC102653941	0	0.410951	0	0	0	0
	gene-ROCK2	6.38922	5.87309	6.72788	9.52475	7.62935	10.982		gene-LOC102653800	7.27557	21.4278	9.50545	24.3165	13.3478	16.2519
	gene-LOC408635	7.56898	12.4535	10.0783	16.2502	19.7154	14.241		gene-LOC408645	1.40888	2.10108	1.25831	2.3932	1.97233	2.12307
	gene-LOC551420	4.32674	4.37411	4.38171	5.80044	2.95751	4.73032		gene-LOC410788	4.20205	7.86713	6.98385	8.72023	8.22849	1.95298
	gene-LOC409392	12.7046	15.0117	12.1239	22.1859	29.0801	22.1077		gene-LOC410784	14.4437	13.9465	13.5439	13.5578	24.0691	16.0128
	gene-LOC726062	9.17838	13.6927	7.74509	17.4402	17.7352	9.95507		gene-LOC724415	8.89283	8.447	13.17	10.0464	14.5882	12.0267
	gene-LOC100578360	7.51954	6.63386	7.84158	10.8146	6.03182	7.048		gene-LOC724283	9.80161	9.28788	13.4753	11.7038	13.332	12.7451
	gene-LOC412288	6.75926	6.24884	10.25	11.7631	14.6971	15.04		gene-LOC410785	7.23413	11.2428	6.57786	19.9574	13.274	10.9333
	gene-LOC726178	46.9343	49.1562	51.0564	92.1788	81.8193	85.6134		gene-LOC113218729	0.014288	0.023717	0.039112	0.020516	0.04797	0.033871
	gene-LOC409189	158.959	126.416	137.533	183.484	180.66	206.22		gene-LOC100576697	0.207272	1.02471	0.115488	0.310969	1.36932	0.807987
	gene-LOC411753	7.89125	5.19995	5.41625	6.96291	4.61635	7.46378		gene-LOC409126	62.7686	74.3283	64.9168	81.1475	87.1882	74.0674
	gene-LOC410779	0.035482	0.108465	0.169958	0.380472	0.058135	0.301134		gene-LOC409127	10.4263	11.3636	11.726	12.3026	12.1285	10.0586
	gene-LOC726350	19.4642	14.2605	19.6047	25.3499	24.21	33.7024		gene-LOC408643	247.308	273.877	453.708	625.283	660.23	544.478
	gene-LOC408633	16.5906	13.998	15.6065	17.2328	17.1744	30.6924		gene-LOC102655181	7.22703	8.91515	3.37959	5.48872	5.66641	11.4405
	gene-LOC408634	18.7272	12.669	14.7125	19.9255	21.9711	16.3882		gene-LOC410782	18.0267	27.6829	22.9004	28.3958	34.9013	23.1712
	gene-LOC410780	3.25652	3.59717	5.08581	21.5127	22.6612	10.2939		gene-LOC724639	19.9807	15.1645	19.7293	12.4066	19.1676	14.5887
	gene-LOC102656779	0.902478	1.78971	0.574969	3.51478	0.894131	0.514622		gene-LOC413378	15.7288	18.7746	12.2033	18.5384	18.8592	16.5871
	gene-LOC726431	7.84832	9.48448	7.67469	12.6497	7.89776	12.6682		gene-LOC413377	1.48306	1.92426	1.89749	2.37407	2.4614	2.29021
	gene-LOC100576990	0.30707	1.98911	0.679151	2.44721	1.00441	0.990004		gene-LOC113219302	0.674041	0.338868	0.42149	0.714836	0	0.138608
	gene-LOC409505	6.004	5.06875	5.87002	11.6925	9.72789	7.29347		gene-LOC409887	19.9079	19.9698	22.7528	23.5962	25.5278	20.8928
	gene-LOC102653614	5.82901	7.00457	5.65717	5.88841	11.4831	8.39665		gene-LOC552426	17.9401	22.8091	23.2714	22.7828	21.3848	18.9194
	gene-LOC409288	83.6059	64.8107	87.8297	125.088	130.64	153.336		gene-LOC409886	51.1246	57.9572	52.1155	59.6188	68.7764	59.2369
	gene-LOC100577142	410.335	48.4204	238.294	76.7542	163.187	105.29		gene-LOC551960	43.6223	30.6824	40.3232	35.6432	33.9864	28.9587
	gene-LOC552660	33.6424	24.6974	33.2422	40.3353	36.7535	31.3818		gene-LOC100577450	8.08335	6.9426	11.0113	7.22748	7.02398	8.55683
	gene-LOC726056	283.122	215.83	255.686	269.39	306.508	250.259		gene-LOC551906	10.5757	13.3935	14.0891	18.2273	17.3792	12.9805
	gene-LOC552654	104.151	86.1833	86.5538	105.696	90.9262	117.642		gene-LOC410080	74.2773	77.4397	100.19	81.4103	87.6643	100.954
	gene-LOC552644	14.5158	15.3983	17.9429	19.8942	26.8292	28.2203		gene-LOC725284	0.617778	1.83639	0.903285	2.08247	3.3548	1.70342
	gene-Mir9871	0.80939	1.4225	0.69867	0.319934	1.09099	0.462708		gene-LOC551889	9.7429	10.8615	13.4007	15.1018	16.7415	12.3873
	rna-NR_127352.1	0	1.33919	0.422291	0	0.801588	0		gene-LOC412088	0.483247	0.394296	0.341966	0.413099	0.230165	0.287434
	gene-Mir33	0	0	0	0	0	0.200507		gene-LOC725154	11.9911	12.2747	4.61253	21.5184	17.2198	4.34583
	gene-LOC727436	5.43096	4.34833	6.65637	6.7304	4.82688	9.45073		gene-LOC100576132	40.2144	50.7715	66.7171	52.0459	90.6299	55.466
	gene-LOC113219416	3.79995	5.03376	3.63106	5.81168	6.59683	4.08171		gene-LOC725044	1.42324	1.81058	2.11828	3.64395	3.86386	3.41216
	gene-LOC552372	32.4311	33.2363	34.701	38.0742	37.6401	31.0083		gene-LOC409251	11.8323	12.7057	12.7622	11.7526	13.1545	11.6025
	gene-LOC100576918	3.10228	5.403	8.36333	10.6231	5.63349	8.29386		gene-LOC100578883	2.57765	3.08149	2.44139	3.13995	3.79498	2.85933
	gene-LOC100576885	4.60302	3.76602	4.55542	5.95329	5.40356	3.39385		gene-LOC102656037	1.14223	1.96609	1.03657	0.701816	1.04999	0.352573
	gene-LOC552315	18.7513	26.9749	20.226	24.6841	26.8848	20.7611		gene-LOC100579054	6.19075	5.76635	5.45108	5.06564	6.85234	7.97193
	gene-LOC412712	8.33025	9.36566	8.12174	16.1562	8.31948	16.7513		gene-MsrA	44.102	40.6312	23.2395	60.74	101.12	63.9662
	gene-LOC552274	4.93926	3.71276	3.05739	4.99423	5.81704	4.57977		gene-LOC411548	15.3292	22.8423	26.7802	22.2473	23.1811	26.2691
	gene-LOC550992	88.6132	82.4863	66.6406	76.4765	83.0168	66.3774		gene-LOC100579021	9.10368	12.972	9.56579	8.12633	10.3647	9.54195
	gene-LOC412451	9.03615	8.65051	9.35029	14.9304	16.5508	12.4263		gene-LOC100578953	44.2094	36.2851	72.3666	46.4853	112	98.5635
	gene-LOC412384	12.5731	10.7627	10.0547	12.0983	16.6603	13.2727		gene-LOC724798	4.25978	9.53967	3.47053	5.38984	11.4428	5.93362
	gene-LOC751767	0.586833	0.758498	0	0	3.40291	3.2436		gene-LOC411882	47.4633	62.4531	51.007	59.6981	76.9607	51.8175
	gene-LOC409462	27.4686	18.5172	20.1367	26.4036	32.7994	30.1899		gene-LOC727452	61.5812	62.6494	63.5325	62.1127	60.2109	52.2861
	gene-CSP6	3.64607	4.03625	3.0255	10.4439	2.12682	3.77246		gene-LOC107965381	0.566996	0	0	0	0	0
	gene-LOC552185	5.53562	4.71499	3.61121	6.91336	5.88438	8.40178		gene-LOC725460	14.5862	19.7733	0.074865	15.6798	11.5285	0.164581
	gene-LOC409229	7.91499	13.1268	6.36433	11.1707	12.8642	14.2036		gene-LOC408641	100.488	67.5127	173.865	20.1238	76.9211	47.46
	gene-LOC551469	1.77544	1.43297	0	0	0	0.591466		gene-LOC408642	31.765	25.473	28.484	26.4478	29.4307	22.3101
	gene-LOC107964012	0	0.356397	0	0.650366	0	0.871574		gene-LOC551071	3.08139	5.51091	2.91626	5.31049	5.80816	5.27308
	gene-LOC411836	12.33	12.0368	6.73088	13.3419	16.4445	22.2133		gene-LOC725724	11.8906	16.5357	7.00695	16.0423	12.7721	13.5224
	gene-LOC725736	6.14323	4.26192	3.41675	9.3585	8.709	1.61068		gene-LOC551208	17.2796	22.0415	2.20811	20.1534	18.775	2.52444
	gene-LOC725712	66.2058	48.3402	62.799	101.668	95.8563	111.788		gene-Mir6053	14.4612	8.03907	9.85499	28.825	21.8866	23.2031
	gene-LOC727199	87.7385	61.8195	81.0721	75.7853	88.1378	85.6174		rna-NR_127328.1	0.071387	0.452311	0.071506	0.225865	0.240809	0.140253
	gene-LOC409036	56.3549	50.5378	50.6075	93.6089	87.5184	78.1656		gene-LOC102655594	0.24597	0	0.130786	0.165807	0.102249	0.622644
	gene-LOC551381	219.152	171.523	213.554	289.765	275.29	322.03		gene-LOC551320	5.6063	4.96718	2.50981	8.18838	8.7665	2.91204
	gene-LOC413524	8.11979	8.35187	7.86894	10.3297	9.75362	8.37662		gene-LOC102655568	0.084296	0.045476	0.104495	0.42661	0.482159	0.120016
	gene-LOC724794	9.28188	15.4664	21.0834	15.2569	15.0259	11.6448		gene-ROCK2	7.12164	10.3509	8.04253	13.1292	12.9671	12.1551
	gene-LOC410057	55.0391	46.4882	55.4877	102.39	98.559	124.723		gene-LOC408635	17.2076	26.4717	23.8407	30.5312	29.6293	28.5559
	gene-LOC724118	9.59175	9.19675	7.55176	6.46988	11.1801	3.71481		gene-LOC551420	3.36266	6.16062	6.67248	7.04914	8.10834	7.22834
	gene-LOC552435	19.4564	23.786	21.0656	20.4432	16.161	14.9284		gene-LOC409392	18.4402	37.1362	24.1003	34.3251	40.839	34.6921
	gene-LOC413551	16.5194	17.9724	18.3021	34.2507	30.7676	29.1958		gene-LOC726062	10.5593	10.8504	11.8315	10.8931	16.632	12.2746
	gene-LOC410050	3.99709	4.8033	6.72498	7.20312	14.0912	7.00045		gene-LOC100578360	10.5061	16.4822	11.0436	15.5702	15.5213	12.4591
	gene-LOC100578005	25.5518	21.5911	21.9869	25.052	28.0798	28.318		gene-LOC412288	11.0825	16.2127	15.4716	15.7521	20.4351	22.0191
	gene-LOC411546	6.43997	9.18134	7.18942	12.2041	10.2385	16.7275		gene-LOC726178	55.0918	81.0651	49.847	86.6402	111.237	84.0178
	gene-LOC100578146	0.12347	0.148235	0.1752	0.147971	0.124652	0.749588		gene-LOC409189	145.119	176.968	164.623	205.112	185.799	201.696
	gene-LOC413132	9.10888	15.0577	12.6066	15.9444	11.3638	9.77924		gene-LOC411753	6.82698	10.3801	10.8323	9.19205	9.10205	6.63387
	gene-LOC412745	4.25982	4.10091	4.53325	7.1359	6.49462	4.20809		gene-LOC107965121	0	0	0	0	0.239067	0
	gene-LOC726259	13.1506	7.97135	10.3503	12.048	17.5058	18.3023		gene-LOC107966060	0.105401	0.28574	0	0.202764	1.2064	0.576418
	gene-LOC552260	13.3478	19.663	7.47682	12.7039	7.11275	5.17758		gene-LOC726350	8.53261	10.8366	4.15302	15.969	10.3235	10.2667
	gene-LOC413855	4.17156	4.05112	2.49793	4.59713	7.58783	3.0257		gene-LOC102656779	1.97475	6.11884	0.722613	3.90507	1.21109	1.64682
	gene-LOC412220	2.1067	2.34531	0.559183	2.94391	1.16274	0.947063		gene-LOC726431	15.0777	21.1869	13.9555	17.9092	24.5042	21.067
	gene-LOC552197	12.5009	8.67887	12.225	13.1443	11.3539	9.74171		gene-LOC409505	10.3289	7.20528	11.1371	10.0805	8.47189	10.8004
	gene-LOC552068	19.2106	17.5369	20.792	32.3602	29.7592	27.8024		gene-LOC100576990	1.26352	1.72475	1.69628	2.8401	3.37255	1.87965
	gene-LOC410777	0.819863	1.0633	0.869785	2.38801	2.37064	1.24263		gene-LOC408634	21.6087	18.3751	28.4241	24.2669	22.3386	19.7747
	gene-LOC408632	17.5012	22.0049	21.6308	22.8627	29.8634	24.596		gene-LOC408633	19.0829	25.0562	15.8965	19.3759	20.3533	24.3141
	gene-LOC410776	4.98973	2.39912	5.48116	22.091	15.3643	10.8728		gene-LOC102653614	7.21685	7.08132	5.99797	9.86614	8.66323	12.5087
	gene-LOC408631	4.32679	6.77332	6.17542	11.3608	12.4495	16.3951		gene-LOC409288	48.8488	40.3708	32.2018	80.132	87.0262	89.3694
	gene-LOC102654381	0.125033	0.066806	0.466607	0.706171	1.41097	0.144155		gene-LOC552660	34.9591	42.9867	34.5357	39.7978	52.5334	39.2087
	gene-LOC410775	3.58293	5.10027	5.53891	10.2895	8.66355	8.69763		gene-LOC100577142	68.0151	82.1459	11.2781	58.6866	47.9612	11.7532
	gene-LOC100578543	0.323346	0.036063	0.120379	0.194941	0	0.388497		gene-LOC410780	121.115	194.005	146.59	274.215	473.171	782.14
	gene-LOC100578606	27.286	9.48952	27.2749	10.2546	34.3082	46.7871		gene-LOC410779	1.23474	0.390244	0.312291	1.36913	3.09016	3.0734
	gene-LOC552090	8.58995	10.1393	5.96307	10.9306	9.97527	15.6345		gene-LOC726056	261.631	236.703	235.544	211.528	272.801	235.707
	gene-LOC113218939	0	0.116659	0.298101	0	0.545784	1.01955		gene-LOC552654	84.8542	70.5771	84.2593	92.0496	86.6675	78.9133
	gene-LOC412353	68.9058	50.1717	58.8844	85.8775	95.4216	90.5368		gene-LOC552644	24.2535	28.0873	22.3795	32.6165	36.8729	36.5562
	gene-LOC113219004	8.36648	7.11278	4.43539	7.75581	7.20076	10.1376		gene-Mir9871	0.490608	2.15232	0.980087	3.61763	1.83946	3.16892
	gene-LOC100576708	5.013	4.89746	7.68916	8.52192	6.60501	6.05661		rna-NR_127352.1	0.119852	0.139309	0.704112	2.51534	1.01465	0.070248
	gene-LOC413255	5.87294	5.67979	8.31431	8.14793	7.48815	8.27708		gene-LOC727436	7.80466	7.35673	5.63018	4.08992	8.09942	9.03538
	gene-LOC412354	7.09411	9.39222	8.99961	9.18652	10.0904	15.7546		gene-LOC113219416	4.41658	7.24314	4.55121	7.85286	7.56129	7.2191
	gene-LOC107965231	2.07951	2.94613	2.66003	2.46539	3.22671	7.04704		gene-LOC552372	53.8724	45.1274	54.0085	47.8314	55.7383	48.0656
	gene-LOC100576747	2.18886	3.09012	2.40317	3.88217	3.21267	2.71366		gene-LOC100576918	12.4022	13.9349	13.6085	6.59997	11.7366	17.0085
	gene-LOC725388	8.25224	8.0889	7.6847	9.07979	7.34335	8.41963		gene-LOC100576885	6.17761	10.5928	6.03673	9.77331	13.0752	9.04762
	gene-LOC551242	31.3183	31.2721	33.6506	31.5049	30.1086	30.4836		gene-LOC552315	42.0087	46.4384	57.77	44.9742	62.9119	51.7998
	gene-LOC409311	29.346	23.1481	20.3558	30.1597	27.7704	26.8839		gene-LOC412712	12.8655	17.5715	23.4614	17.0659	22.7788	21.2145
	gene-LOC102655243	158.023	118.325	152.76	116.534	89.4883	127.099		gene-LOC552274	5.03067	9.46881	6.55654	6.29678	7.24684	9.00132
	gene-LOC724993	94.9831	18.6175	29.2174	44.5905	31.7886	48.7041		gene-LOC550992	71.5112	55.2888	79.058	60.8707	80.0563	64.6118
	gene-LOC725496	58.569	50.1845	54.2888	64.3384	59.3162	75.6124		gene-LOC412451	11.2613	15.6453	17.4519	18.1986	17.289	14.1867
	gene-LOC724240	3.17459	3.56534	2.01805	6.44064	4.79245	5.09393		gene-LOC751767	1.7181	3.88125	6.36408	2.29814	3.99739	18.1184
	gene-LOC551530	5.27341	5.96465	5.42753	8.74363	10.1758	7.60805		gene-LOC412384	16.966	25.6555	24.5413	19.7098	25.1621	20.7412
	gene-LOC410755	0.194694	1.13692	0	0.460594	1.20328	0.208355		gene-LOC409462	21.1004	28.5245	21.716	31.4668	29.7029	25.5739
	gene-LOC410756	0.354484	0.173834	0.093492	0.717557	0.48708	0.365921		gene-CSP6	5.86032	5.50138	5.7905	6.70302	3.17941	7.98536
	gene-LOC107965445	0.162922	0	0.404264	0	0.201154	0		gene-LOC725736	7.27568	7.905	5.84713	9.50202	11.479	11.7011
	gene-LOC107965634	0	0	0	0.109591	0	0		gene-LOC552185	7.30889	11.6285	6.85269	8.34133	11.995	10.5432
	gene-LOC102655819	0.348284	2.80027	0.398909	2.05683	6.80401	3.63225		gene-LOC409229	9.44236	7.45603	10.9448	12.6373	17.2991	10.4145
	gene-LOC408607	120.57	44.6849	55.2466	57.9873	60.3843	66.7836		gene-LOC551469	0.238541	0	0	1.26773	0.784269	0.117725
	gene-LOC100576425	4.42269	2.75488	3.03453	4.51059	5.17635	3.26319		gene-LOC107964012	0.364259	0.507105	0.226736	0	0	0
	gene-Prpf3	6.01751	4.46814	4.31792	9.40588	7.70207	10.2962		gene-LOC725712	120.58	142.907	131.742	141.689	195.395	230.336
	gene-LOC724541	0.398854	1.09134	0.474284	2.45538	1.78649	1.0248		gene-LOC411836	10.5265	12.8221	11.0075	14.6008	16.6535	14.3028
	gene-LOC100577920	2.32164	1.56992	2.54177	13.8063	9.78693	19.0867		gene-LOC102655636	0	0.388197	0	0.919405	0	0.470929
	gene-LOC100577847	0.805169	0.635622	0.314985	3.48697	2.41087	1.76176		gene-LOC727199	98.1125	84.505	79.8764	65.7547	93.7976	82.2384
	gene-Hsc70-5	168.048	158.574	152.849	203.292	204.323	231.732		gene-LOC409036	67.2965	98.2905	75.0574	111.79	136.341	112.876
	gene-LOC551623	1.07759	0.453502	0.939601	2.759	2.40744	2.28678		gene-LOC551381	306.583	392.97	254.756	347.286	350.839	390.819
	gene-LOC551732	35.9496	36.346	43.1344	47.3077	41.7973	41.2163		gene-LOC413524	10.9788	12.3569	13.3999	11.3351	18.6036	12.156
	gene-LOC100577959	0	0.781442	1.15079	1.16261	2.35243	0.637917		gene-LOC724794	16.093	17.9776	14.3391	25.4719	25.9159	20.4072
	gene-LOC113218573	0.925312	0.788688	0	0	0	0		gene-LOC410057	65.4623	102.613	83.4555	106.419	139.182	102.397
	gene-LOC113219074	0.59026	0.292242	1.3821	1.24832	1.52169	0.591003		gene-LOC724118	7.55901	4.34767	4.78037	5.03273	7.70323	4.65204
	gene-LOC410694	0.312626	0.502736	0.621344	2.08555	1.23619	0.532048		gene-LOC552435	21.4248	23.6639	20.32	23.7351	21.4024	18.3281
	gene-LOC724994	7.77938	8.06466	8.00873	10.4631	11.7679	12.2487		gene-LOC413551	26.5066	56.569	40.0215	57.4003	43.5583	53.1624
	gene-LOC113219412	0.928819	1.01189	1.14556	1.68411	2.33797	1.37847		gene-LOC410050	12.0702	9.14963	7.91022	9.93168	17.3368	13.3085
	gene-LOC725045	13.7933	10.4201	7.468	9.27697	12.9437	14.5615		gene-LOC100578005	22.5783	22.8886	21.2886	32.8216	34.292	24.6141
	gene-LOC412263	3.57128	2.98467	5.52184	6.70013	8.43866	9.30431		gene-LOC411546	10.6073	18.0892	15.1668	13.8087	10.4886	12.0844
	gene-LOC725081	53.387	39.1297	59.1465	136.166	110.593	76.8986		gene-LOC100578146	0.142373	0.076725	0.255054	0.537309	0.271066	0.283704
	gene-vas	3.20435	9.31141	3.45992	15.6145	6.81915	5.42624		gene-LOC413132	13.5064	13.7131	17.7668	15.8706	16.1046	13.2894
	gene-LOC102654257	0.220156	0.715407	0.185499	1.54402	5.1813	1.52574		gene-LOC412745	6.64011	6.14579	7.04184	10.5189	11.1731	9.36052
	gene-LOC552181	4.41252	2.91807	3.68331	6.53927	6.80682	4.32091		gene-LOC726259	14.478	8.48651	6.97986	12.1455	5.27313	7.35174
	gene-LOC409922	30.7837	32.4658	25.9775	41.8509	34.8777	30.8786		gene-LOC552260	11.7374	10.5928	11.4784	15.5515	14.4523	13.3985
	gene-LOC100577118	1.38064	0.534942	0.288233	1.16584	1.68934	1.46152		gene-LOC413855	4.34737	6.03512	6.76999	7.76961	9.0305	6.60871
	gene-LOC409923	0.886961	1.23718	1.71704	4.9756	2.7968	2.34107		gene-LOC412220	12.6159	7.96684	19.2988	4.54018	7.59685	4.89981
	gene-LOC409105	1.02731	0.556995	1.11948	1.52998	1.08932	1.3359		gene-LOC552197	11.3616	18.4327	13.2498	16.6935	13.8331	14.842
	gene-LOC727144	9.24954	11.4313	10.7287	15.3967	13.1834	12.4493		gene-LOC552068	28.457	37.9848	30.164	37.2615	35.6321	29.9695
	gene-ecd	5.93067	5.35392	7.60512	16.699	10.742	15.3356		gene-LOC410777	2.43258	2.19035	1.94555	2.78989	2.12735	2.79247
	gene-LOC727127	4.76246	3.44679	3.46916	8.90433	4.00312	6.96441		gene-LOC408632	23.1682	21.2057	21.616	24.8224	30.1386	27.8973
	gene-LOC726605	6.61029	3.24677	3.03949	3.11689	3.76141	7.00625		gene-LOC410776	20.5309	45.7411	21.7914	50.7637	40.1114	78.8598
	gene-LOC726554	0.125937	0.918805	0.134421	0.769816	0.227521	0		gene-LOC408631	6.26081	8.32971	8.1273	11.4155	12.0383	13.3279
	gene-LOC727116	27.7894	28.8273	22.9043	34.7283	24.9889	22.1229		gene-LOC102654381	0.14499	0.410811	0.10071	0.332583	0.068678	0.522127
	gene-LOC551632	1.18326	0.317018	0	0.84374	0.553927	0.932563		gene-LOC410775	7.18937	10.5926	4.19095	22.0652	11.8569	10.6629
	gene-LOC552434	11.4968	9.47199	7.26023	9.59775	10.5575	12.4504		gene-LOC100578543	0.080991	0.389451	0.033864	0.179436	0.046872	0.044769
	gene-LOC100578519	2.05218	5.31949	4.13153	9.06684	5.97562	3.33399		gene-LOC100578606	13.1508	16.3094	3.4417	14.7794	8.19832	4.58262
	gene-LOC551905	0	0	0	1.20511	0	0.725842		gene-LOC552090	7.54329	10.0643	9.70499	13.3513	11.4596	9.85622
	gene-LOC100578468	0	0.87151	0	0.48712	0	0		gene-LOC113218939	0.902723	0.283044	0.977109	0	0.867141	0.571896
	gene-LOC724669	12.9829	13.6515	10.6576	14.558	14.4899	20.2876		gene-LOC102655243	51.5654	35.9795	6.76483	71.5864	61.3833	22.579
	gene-LOC727049	20.7892	15.3856	21.8634	26.9805	29.4858	27.0778		gene-LOC724993	64.5942	59.0873	62.8359	72.9327	21.5874	23.3415
	gene-LOC726108	4.12029	3.39724	3.86367	8.88072	7.52157	8.36542		gene-LOC412353	101.114	125.27	123.568	136.347	156.613	138.828
	gene-LOC100578694	18.0523	19.3774	18.548	14.9878	15.5822	18.4683		gene-LOC412354	18.5404	20.169	16.9189	16.6652	28.115	22.4841
	gene-LOC412003	0.734221	1.16146	1.39575	2.71527	2.71386	3.19287		gene-LOC107965319	0	0.224154	0.145135	0.101834	0.120105	0.276385
	gene-LOC413578	15.5468	13.4722	14.1252	24.304	22.8653	19.3861		gene-LOC107965231	1.47941	2.56487	2.07433	2.25509	1.36804	2.02551
	gene-LOC727393	50.8055	39.7775	44.2411	63.1546	56.2277	55.1984		gene-LOC100576747	3.12111	4.6724	2.92678	6.35578	4.42863	4.05487
	gene-LOC727456	16.2523	11.767	11.2084	17.3183	13.4394	8.55486		gene-LOC113219004	11.4907	12.9686	10.2492	14.0518	14.4093	13.4066
	gene-LOC727460	1.61136	2.32375	1.6823	1.88077	1.17544	2.63609		gene-LOC100576708	7.01389	11.7623	5.71037	9.40867	12.7048	8.60866
	gene-LOC409530	2.19706	2.68938	2.02745	6.06803	7.43473	4.43671		gene-LOC413255	5.76529	9.22981	6.38133	10.3531	11.0445	8.29791
	gene-LOC102654355	0.616376	0.354167	0.558624	0.458756	0	1.34632		gene-LOC725388	6.9305	9.41896	11.8068	10.6295	12.6713	10.5436
	gene-LOC552418	36.525	5.22906	33.8933	30.1885	34.0942	10.8934		gene-LOC551242	23.7179	28.7493	30.3371	33.4057	35.7616	25.1688
	gene-LOC726053	8.62436	5.74619	5.50476	11.3157	9.45839	7.35033		gene-LOC409311	35.9379	31.1564	32.7889	37.2859	33.5161	30.0725
	gene-LOC725305	1971.22	1278.8	1909.41	2337.33	2001.59	1958.43		gene-LOC725725	1.98416	24.6436	2.60132	3.75692	5.93696	41.3182
	gene-LOC552453	2.44224	1.36505	1.22602	4.40726	5.21594	0.709729		gene-LOC725496	66.6854	74.7488	63.5958	73.6508	79.8754	67.589
	gene-LOC102654146	260.032	82.2135	212.396	423.349	312.945	335.868		gene-LOC410755	0.231876	1.50307	0	0.614229	0.069499	0.045188
	gene-LOC724665	9.05688	16.1903	10.6272	13.076	12.8093	9.3231		gene-LOC724240	3.4874	5.63037	5.32981	6.18967	10.7683	7.59547
	gene-LOC409950	0.744825	2.18419	1.67084	3.85009	2.84181	2.68825		gene-LOC724199	4.72483	28.2482	5.43869	10.8323	10.3741	81.64
	gene-LOC724319	1.63933	1.20454	2.29976	2.26445	3.71486	1.27945		gene-LOC551530	6.63805	10.4991	10.746	12.5341	13.7865	11.8105
	gene-LOC100577437	0	0.282397	0	0.585794	0.25994	1.08589		gene-LOC410756	0.191617	0.410968	0.025186	0.059847	0.153193	0.028448
	gene-LOC100577474	0.171915	0.796919	0	0	0	0		gene-LOC107965445	0	0	0.079232	0.370494	0.130806	0
	gene-LOC107964093	0.891639	0.436324	0.366249	0.388443	0	0.963737		gene-LOC102655819	0	0	0.612575	0.061195	0.066221	0.193717
	gene-LOC113218607	1.48016	0.262544	0.18222	0.648066	0	0		gene-LOC408607	42.6445	62.0526	71.1452	70.1257	66.8814	91.596
	gene-LOC113218606	0	0	0	0	0.165524	0		gene-LOC100576425	3.57091	8.94986	4.71432	7.24557	5.33977	8.30321
	gene-LOC100577995	7.2643	5.10353	4.36006	10.7541	10.1038	10.3738		gene-Prpf3	7.2127	8.97774	7.50347	7.15942	15.0475	8.55064
	gene-LOC726051	0.084519	0.090918	1.055	0.928288	2.54002	0.513964		gene-LOC724541	1.23946	1.79416	3.84075	1.95814	1.70669	0.784618
	gene-LOC412516	0.611666	1.57483	0.755579	3.19672	3.6306	2.26876		gene-LOC551623	3.77706	5.31931	4.11441	8.78134	7.29202	5.02381
	gene-LOC412386	10.2588	10.6351	10.6131	40.1827	36.5257	29.1061		gene-LOC113219074	0.155852	0.271102	0	0	0.157325	0.073665
	gene-LOC552364	24.7684	21.2758	28.0319	28.5993	21.2528	20.8556		gene-LOC551732	47.3247	48.8117	58.6051	48.6749	58.9672	53.3092
	gene-LOC550695	49.9636	73.0246	53.5799	66.9669	67.0744	34.1606		gene-LOC100577959	0.269143	1.18114	0.148357	0.476224	0.944817	0.268042
	gene-LOC552370	2.62587	2.7078	2.77804	5.19142	4.69023	4.18871		gene-LOC113218573	0	0	0.481903	0	0	0
	gene-LOC100576623	0.900008	0.794142	1.22152	2.59295	0.249681	1.93566		gene-LOC100577882	0.039825	0.312831	0.206295	0.534348	0.259606	0.219954
	gene-LOC727515	10.448	4.4698	6.98586	9.95765	8.59244	10.5633		gene-LOC100577920	3.62505	7.29323	3.79474	14.9726	16.3649	24.9934
	gene-LOC552343	59.7972	53.0399	59.3587	37.0958	40.1763	33.2767		gene-Hsc70-5	138.377	137.947	153.583	182.108	216.201	160.347
	gene-LOC412853	0.043392	0.365457	0	0.151748	0.343055	0.281678		gene-LOC100577847	2.6194	1.78821	6.07013	3.84614	3.00723	0.168715
	gene-LOC100576733	2.43956	4.03613	3.90535	5.59285	4.49186	4.3171		gene-LOC725045	8.93899	13.893	8.27167	6.81578	10.4191	8.46728
	gene-LOC726804	5.38493	4.92271	4.64803	14.3933	10.8819	9.00411		gene-LOC724994	3.69441	8.52472	4.78768	12.4737	10.9321	8.36298
	gene-LOC102653978	0.68775	1.69728	0.33319	3.70613	9.26479	1.47057		gene-LOC113219412	4.51131	2.91712	5.58726	4.25557	6.29551	13.4677
	gene-LOC727350	13.4871	12.2594	11.8151	16.3171	13.2417	14.6714		gene-LOC102654496	0.28747	0.267845	0	0	0.369062	0.839658
	gene-LOC113219428	0	0.149905	0.866943	0.351462	0	0		gene-LOC412263	9.01951	15.7518	10.4977	18.8413	12.8463	9.20054
	gene-LOC727358	0	0.423629	0.657273	1.34247	0	0		gene-LOC725081	54.671	87.746	63.2489	133.215	126.494	116.741
	gene-LOC727168	42.1756	50.5399	53.038	56.8782	48.479	48.1992		gene-vas	1.63234	6.00433	3.51506	9.01035	6.55535	8.22924
	gene-LOC411359	39.611	45.8482	39.9287	69.1323	70.9612	75.936		gene-LOC100577118	0.241939	0.39828	0.026898	0.847555	0.331335	0.216711
	gene-LOC552129	2.69991	2.00869	2.37345	5.26899	7.23508	4.5061		gene-LOC409923	2.31166	5.65856	2.17694	6.57659	6.99017	6.72438
	gene-LOC727574	17.0882	18.5007	13.5156	32.0006	30.9755	33.5394		gene-LOC727144	11.5057	13.3753	16.6161	13.8139	18.1824	10.8643
	gene-LOC100578586	33.0844	12.513	25.2239	25.4512	28.568	34.3393		gene-ecd	11.0234	15.0376	13.9734	20.6292	20.8342	16.2694
	gene-LOC113218599	11.4075	7.65365	15.3954	17.2534	9.70539	19.3119		gene-LOC727127	4.33843	6.46757	6.02885	8.23472	6.92022	6.61857
	gene-LOC409793	62.6638	58.0298	64.9815	72.4073	83.7486	71.4855		gene-LOC726605	4.92494	4.80964	8.66545	5.59577	4.16246	6.8598
	gene-LOC409489	26.825	24.5125	23.7951	27.751	33.0873	28.0874		gene-LOC551632	0	0.126115	0	0.15519	0	0
	gene-LOC726110	34.9049	22.0701	30.8708	27.9568	26.4958	33.8362		gene-LOC726554	0.153568	0.37731	1.68907	1.18744	5.09455	3.34404
	gene-LOC100576649	10.9021	6.71174	10.3971	13.6755	8.40795	10.6956		gene-LOC409105	0.859703	1.23092	0.311129	0.956001	1.02844	0.893625
	gene-LOC100576829	8.12075	6.13882	8.17519	10.0277	12.5355	14.7396		gene-LOC727116	41.3168	41.448	49.0012	38.3662	41.2297	45.7575
	gene-LOC100576862	8.62413	7.84836	6.48985	12.3932	9.0058	9.61073		gene-LOC552434	10.2351	9.47683	10.7059	11.8476	15.4666	14.1553
	gene-Tert	2.28834	1.82932	2.18984	3.99098	3.13365	1.74669		gene-LOC100578519	7.97395	14.6733	20.7138	22.8899	22.6575	22.4619
	gene-LOC409111	34.2554	28.7921	32.669	41.7695	44.8295	46.413		gene-LOC100578468	0	0.477472	0.484695	2.0999	1.07808	6.74707
	gene-LOC100576896	12.625	6.54655	9.98932	10.8099	14.567	9.05011		gene-LOC724669	13.6728	16.5024	10.435	15.0208	15.351	18.7762
	gene-LOC725528	32.2767	29.7615	26.4499	46.5038	36.9751	42.8315		gene-LOC725305	552.343	627.241	2.14332	883.485	564.869	5.22426
	gene-LOC725850	10.0999	4.67251	12.9251	12.4725	6.86791	5.42666		gene-LOC107965980	0	0	0	3.35232	0	0
	gene-LOC102655454	0.658519	0	0.978523	0	0	0		gene-LOC102654257	11.0751	31.869	0	28.4822	0.283566	0.367992
	gene-LOC727119	2.75099	2.13672	2.44747	10.1943	4.8896	2.85702		gene-LOC552181	3.7186	4.94133	4.43673	4.98807	7.10443	7.5294
	gene-LOC552202	0.449132	0	0.761822	0	0	0.950081		gene-LOC409922	23.4437	23.9215	27.8283	32.852	37.42	31.7689
	gene-LOC412646	4.07885	5.25753	6.52359	11.8536	8.12538	7.76885		gene-LOC551905	1.70965	1.35246	1.23712	0	1.72625	0.377878
	gene-LOC412594	2.24961	1.17963	1.64123	3.39024	2.54025	2.42015		gene-LOC727049	36.7484	24.6027	20.1379	24.6735	24.9332	25.1879
	gene-LOC102654576	0.237322	0	0	0	0.820698	0		gene-LOC100578694	17.8113	16.5317	16.45	17.3292	22.6395	13.8733
	gene-LOC412465	1.04435	1.10944	1.24345	0.737497	3.4936	2.05848		gene-LOC726108	8.16234	7.01506	7.34991	8.30433	11.8	10.0902
	gene-LOC102654729	0	0	0	0	1.0286	0		gene-LOC413578	15.5627	19.1878	18.8621	25.5329	28.4678	21.2065
	gene-LOC552292	0.470699	0.767402	0.516243	0.814823	0	0		gene-LOC412003	1.75764	2.04604	2.15835	5.16094	5.65752	4.88363
	gene-LOC102655008	1.96023	1.32978	1.68806	3.07936	1.80317	2.15017		gene-LOC727393	56.6003	55.4999	51.1048	53.0982	54.2937	49.3623
	gene-LOC409457	3.58349	2.96262	3.77521	2.52115	2.51189	2.63968		gene-LOC727456	26.6663	19.5692	29.4924	33.6154	28.7998	36.0137
	gene-LOC726171	781.691	609.926	713.423	893.83	829.474	910.209		gene-LOC727460	6.05379	7.12545	9.67272	3.67986	3.88673	3.21908
	gene-LOC412697	11.2797	11.4676	8.19721	20.4799	12.8475	10.7795		gene-LOC409530	6.74383	13.9986	10.568	26.6541	28.6423	36.2727
	gene-LOC100576121	0	0.37794	0.478379	0.525475	1.0175	0.264405		gene-LOC102654355	3.31065	2.44193	1.18209	2.99454	2.90338	2.60801
	gene-LOC724300	12.9606	9.22613	13.5323	31.6697	31.461	39.2334		gene-LOC552418	17.042	11.9671	1.41982	19.2887	7.37962	0.269971
	gene-LOC726760	5.75315	9.28078	9.09191	14.0182	10.3175	10.0517		gene-LOC726053	5.08454	6.1537	5.24244	8.86501	10.016	5.43583
	gene-LOC412505	64.136	60.9523	50.3294	76.1827	65.229	59.077		gene-LOC102654146	46.8487	37.4055	2.06142	61.3539	9.34651	0.689075
	gene-LOC726798	8.4351	6.52205	10.2976	33.0492	18.4336	18.8141		gene-LOC724319	4.50843	4.37214	6.54553	6.61666	5.51054	9.55346
	gene-LOC726812	22.7433	14.3582	15.6055	11.1489	11.4929	13.4212		gene-LOC100577437	0.733512	4.7497	1.07684	1.25956	3.66545	3.77341
	gene-LOC107964089	16.2977	10.1466	15.4662	20.6985	26.018	25.2119		gene-LOC100577474	0.48609	0.500879	3.04617	1.00584	0	1.39637
	gene-LOC724471	0.572757	0.412908	0.964145	0.448036	0.310587	0		gene-LOC107964093	1.38459	0.403621	0.442622	0.33407	2.12351	0.734433
	gene-LOC726735	16.5502	17.8206	13.8505	21.5692	20.7634	19.0505		gene-LOC113218607	2.09141	0.346576	0	0.469439	1.41715	1.80818
	gene-CPR21	0.867945	0.530001	0.624955	0	0	1.13127		gene-LOC113218606	0	0	0	0.143423	0	0
	gene-CPR17	12.2438	8.75979	10.8426	9.17216	13.3084	5.01184		gene-LOC100577995	10.9721	15.6247	7.97039	11.537	14.1932	14.9437
	gene-LOC411729	5.74417	3.33751	6.54499	6.2047	7.59004	7.93175		gene-LOC724665	12.4629	14.9751	17.3828	18.7092	22.0128	19.5407
	gene-CPR22	462.863	272.786	308.348	490.557	396.928	361.285		gene-LOC409950	5.94096	2.51803	27.9981	9.70042	19.6984	67.2994
	gene-LOC100578507	18.1028	12.6882	13.8312	15.5405	17.8047	12.357		gene-LOC726051	2.9616	1.70655	6.18128	4.41903	5.7277	5.92504
	gene-LOC551255	20.187	19.0884	21.8195	36.5949	38.6485	29.5339		gene-LOC552364	33.2965	43.8305	38.6617	32.8005	45.1203	43.937
	gene-CPR14	2136.9	2043.24	2030.86	2014.1	3104.27	3153.49		gene-LOC550695	144.971	102.61	269.037	89.1746	127.919	119.997
	gene-LOC550962	1.23987	0.790823	1.65943	1.3442	1.07829	0.77197		gene-LOC412386	17.3941	28.7944	24.9945	34.3224	35.7093	29.0853
	gene-LOC727534	16.99	19.6365	21.1214	13.4076	19.7642	11.989		gene-LOC412516	1.66883	3.15646	2.53448	3.76338	3.69058	2.59616
	gene-LOC552788	16.3068	25.0394	21.4895	38.9438	30.0485	32.0811		gene-LOC552370	3.78545	5.59756	5.05147	6.51336	7.36177	7.14525
	gene-LOC552790	19.0115	23.4798	15.48	34.8553	34.1937	26.9808		gene-LOC726292	2.27399	3.0079	3.52484	0.353356	0.734896	6.59304
	gene-nAChRa6	0.119328	0.102538	0	0.228382	0.351928	0.416157		gene-LOC100576733	5.07142	4.5358	4.36443	8.26477	15.1141	9.17796
	gene-LOC724275	0.804992	0.553669	0	8.39112	1.00084	3.37871		gene-LOC726804	11.6956	14.0023	16.8378	26.7403	26.3446	27.4035
	gene-LOC102655706	4.80028	4.16152	5.96298	10.6043	8.97877	8.17992		gene-LOC102653978	1.52679	0.940467	0.251301	4.84315	6.63589	1.81885
	gene-LOC100578624	45.4296	48.4129	45.1797	39.8502	45.13	37.3032		gene-LOC552343	46.7862	37.499	50.7405	33.1	38.2415	29.7895
	gene-LOC412759	0.070019	0.241289	0	0.510257	0	0		gene-LOC100576623	0.900272	0.53537	0.221617	0.613216	1.21278	1.11191
	gene-LOC413607	14.5759	10.6594	13.5116	13.6506	13.2515	15.7718		gene-LOC102654074	0	0	0	0	0.17545	0
	gene-LOC102654955	207.77	164.813	187.732	157.358	143.098	146.292		gene-LOC726925	0.208223	0.132093	0	0	0	0
	gene-LOC412010	2.53632	2.08305	2.67269	5.71126	3.85652	4.2734		gene-LOC411359	39.5808	44.3495	38.0987	57.3387	71.1685	56.774
	gene-LOC551997	5.74524	6.33612	6.89488	9.217	10.6177	8.2325		gene-LOC552129	3.93427	6.84513	4.25656	6.85604	7.17779	8.04752
	gene-LOC412009	13.5422	11.2783	11.7944	10.809	11.0251	20.0175		gene-LOC412853	0.064724	0.360958	0.114325	0.469445	0.234313	1.16008
	gene-LOC412008	3.90208	3.34592	3.94435	3.61444	3.44727	2.73845		gene-LOC727515	6.19921	5.08397	3.65818	9.80859	8.39004	7.37013
	gene-LOC552105	16.2589	16.815	14.4967	20.2918	22.5124	13.8621		gene-LOC727168	30.1447	37.6802	24.8384	42.9172	34.5673	28.4633
	gene-LOC724716	5.28027	8.82666	6.1263	15.4699	12.3499	11.4128		gene-LOC727350	12.42	18.4396	14.6025	16.5862	18.6157	17.9563
	gene-LOC413279	2.73428	0.951789	5.09093	7.46615	5.44129	1.89481		gene-LOC113219428	0.260876	0	0.436107	0.252606	1.13481	0.629639
	gene-LOC413278	3.33865	2.93995	3.74093	4.95307	5.40206	3.84284		gene-LOC727358	0.471115	0.546174	0.33681	0.839568	0.879903	0.220863
	gene-LOC551690	9.88979	11.8196	12.6939	20.3391	10.3105	13.722		gene-LOC727574	21.922	25.7125	14.9697	23.3627	32.2751	25.43
	gene-LOC413146	4.87123	5.48142	3.29674	3.87599	3.33717	5.3734		gene-LOC100578586	15.3699	7.49163	1.30522	13.1807	8.58198	2.09801
	gene-LOC102656852	0.314599	1.50658	1.05894	0.23444	0.789241	2.26155		gene-LOC113218599	5.72993	5.73532	3.09824	5.96792	0.73956	0
	gene-LOC409791	7.78719	5.67272	9.33552	7.2469	5.26072	7.39469		gene-LOC107965774	0.849695	1.20797	0.825997	0.71518	1.20777	1.40242
	gene-LOC551596	53.5273	60.7197	49.8153	67.1647	64.8955	36.6388		gene-LOC409489	28.7198	28.4699	28.9547	33.6267	37.68	32.5809
	gene-LOC107964039	0.264027	0.139172	0.381093	0.737973	0.094493	1.70786		gene-LOC409793	92.7681	127.95	78.2986	95.2324	92.2005	118.283
	gene-LOC724736	0.598142	0.148819	0.84517	1.60935	1.45758	1.41617		gene-LOC726110	25.9314	18.9264	20.6506	22.6091	24.221	21.576
	gene-LOC107964040	0.482083	0.374534	0	0.958171	0.392493	0.7996		gene-LOC100576649	11.721	16.8762	14.1348	18.8459	23.0427	14.0277
	gene-LOC102654330	0	0	0	1.05735	0	0		gene-LOC409111	23.2552	32.6289	26.4337	29.3436	38.3922	26.8891
	gene-LOC413147	12.963	12.2917	16.4483	18.144	20.5896	15.0591		gene-LOC100576896	8.14066	9.26054	6.63466	10.4835	9.69427	7.63761
	gene-LOC113218583	24.2997	23.554	29.4134	35.9504	34.2594	34.8392		gene-LOC100576829	8.72863	13.4627	8.06579	14.5482	14.5263	13.5082
	gene-LOC100578537	3.55964	2.99336	3.55078	4.59332	5.5459	4.69558		gene-LOC100576862	11.9794	18.5266	16.7811	13.463	18.9664	20.6329
	gene-LOC102655388	3.56483	4.91656	6.66206	6.01313	6.63438	3.97465		gene-Tert	3.91279	8.23116	4.85198	5.35839	9.26098	9.46608
	gene-LOC551536	20.206	19.3407	21.2438	30.4528	35.9934	31.8634		gene-LOC725850	8.67253	12.9546	12.0696	10.4291	13.8876	11.4795
	gene-LOC412143	2.64489	2.55842	2.89158	6.41345	4.93834	3.80224		gene-LOC725528	35.109	50.5063	42.3638	49.2241	58.2027	50.2411
	gene-LOC413869	21.2245	21.7915	22.8899	39.3105	32.5701	27.3873		gene-LOC727119	4.85544	9.82122	5.94694	8.01398	6.99769	13.4915
	gene-LOC412711	0.877712	1.13484	1.11212	0.572853	2.55794	0.598678		gene-LOC552202	1.35931	0	0.121724	0	0.248002	0
	gene-LOC100578498	2.22965	1.84071	1.79002	2.30497	2.4344	2.86245		gene-LOC412594	1.56038	3.57314	2.7058	5.42327	3.16813	4.66833
	gene-LOC551273	19.7156	21.1989	20.5008	20.2848	18.9497	18.2383		gene-LOC412646	8.5691	12.3396	15.5791	8.39565	14.0125	10.7285
	gene-LOC100578429	0.43799	0.497052	0.341413	0.876834	0.307432	0.570276		gene-LOC102655559	0.006032	0.310225	0.11431	0.231211	0.091545	0.157012
	gene-LOC100579024	7.87846	6.97379	5.81713	16.0016	4.92509	8.49291		gene-LOC412465	4.8831	1.36069	4.86436	2.16107	1.61696	2.172
	gene-LOC725295	8.66651	5.17483	7.11273	6.52475	5.72218	6.42651		gene-LOC102654729	0	0	0	0.438218	0	0.396336
	gene-18-w	5.37034	2.77217	3.58957	5.26122	4.22543	6.60411		gene-LOC102654685	0	0	0.123513	0.444955	0.303646	0
	gene-LOC100578885	0.555024	1.62377	0.850735	2.60789	2.19014	2.13211		gene-LOC552292	0.992995	1.58287	1.86995	1.6447	5.03167	3.03425
	gene-LOC102655792	2.94568	5.94616	2.76957	10.8559	9.19607	8.49455		gene-LOC102655008	2.62395	4.32734	2.06121	3.21712	4.6159	2.78611
	gene-LOC408716	1.53753	1.97455	1.45021	4.43318	3.31756	3.24318		gene-LOC409457	3.10997	3.30358	4.2149	4.54103	3.93935	3.90721
	gene-LOC408717	416.018	207.002	312.811	280.35	224.123	271.867		gene-LOC726760	9.66697	12.1828	8.93534	11.2212	11.9849	11.8906
	gene-LOC100578397	39.6495	17.6332	26.5666	40.2095	26.1536	35.2873		gene-LOC726171	644.441	641.653	514.6	733.167	696.534	577.696
	gene-LOC100576174	6.94444	3.43809	2.39938	9.1763	16.2286	8.24445		gene-LOC412697	12.7047	11.671	14.6686	18.2522	15.5333	11.7492
	gene-LOC725743	14.8391	13.3337	18.0381	16.4737	19.1629	15.318		gene-LOC412505	52.4228	46.799	61.933	63.5467	64.0182	54.2647
	gene-LOC411452	1.43755	6.02992	1.55606	4.60358	3.45722	13.803		gene-LOC724300	12.0445	34.9785	14.9722	18.5054	18.1791	12.0088
	gene-LOC408718	5.71384	6.85829	4.28616	3.65683	4.20569	3.79544		gene-LOC412955	0.11086	0.194209	0.042973	0.156984	0	0.08726
	gene-LOC100578839	8.69489	5.35532	7.99784	18.5317	14.705	8.70743		gene-LOC726812	8.95708	10.6604	8.68699	11.0946	13.1614	9.91418
	gene-Calpb	33.1179	28.4751	37.9779	83.3005	81.9584	78.2976		gene-LOC726798	24.7943	31.7712	39.7961	41.0746	45.2157	99.9478
	gene-LOC410087	32.1029	71.9943	30.0219	180.607	422.43	416.386		gene-LOC725270	0.674632	0.228289	0.207326	0	0	0.878594
	gene-LOC724274	16.3886	47.1106	26.6307	38.5157	49.3527	74.7305		gene-LOC724471	0.344938	0.362855	0.618213	0.401408	0.942535	1.24738
	gene-LOC724367	58.4051	176.562	58.1862	358.627	593.098	908.985		gene-LOC726735	16.3106	23.2236	22.1478	28.8603	29.6665	26.2634
	gene-LOC724405	18.3623	17.3866	31.2537	33.9251	40.4159	43.3498		gene-LOC107964089	7.92595	23.5375	4.97141	16.0315	4.28815	3.05686
	gene-LOC724449	44.2146	178.213	67.0841	205.496	231.083	178.051		gene-CPR21	1.12125	0	1.36781	0.562849	1.03251	0
	gene-LOC724488	262.025	518.416	296.062	265.714	318.746	309.866		gene-CPR17	3.78639	1.08152	3.59084	0.348248	0.763524	0.999438
	gene-LOC411348	16.4254	17.8261	18.2943	24.5513	26.7765	21.6349		gene-Mir6041	2.3566	1.60423	1.16973	1.3854	11.8112	9.42132
	gene-Mir12	0	0.029789	0.133934	0	0	0.724725		rna-NR_130406.1	0.033689	0.045729	0.038269	0.179149	0.652794	0.891575
	gene-Mir283	1.00513	1.22419	1.0998	3.23396	0	1.98551		gene-LOC411729	16.9387	12.9021	25.5166	26.9741	69.4909	59.9778
	rna-NR_034290.1	0.065694	0.060305	0.059255	0.110262	0	0.097807		gene-LOC724735	0.425805	0	0	0	0	0
	gene-LOC551009	33.7573	28.2986	33.6704	49.9057	41.419	40.5591		gene-CPR22	522.548	402.46	247.665	653.119	721.307	287.345
	gene-LOC412824	22.3563	18.7015	17.7431	27.4666	27.298	23.0087		gene-LOC100578507	19.3362	16.4519	22.6486	14.9681	15.3718	27.6447
	gene-LOC100578727	1.20289	2.49593	2.28413	1.77767	2.55705	4.37096		gene-LOC551255	35.1787	45.7721	44.4713	40.3752	41.6933	43.9052
	gene-LOC100578420	15.6284	23.0494	20.4485	21.9245	19.0243	22.1508		gene-CPR14	927.446	549.494	247.693	1645.05	1522.27	268.055
	gene-LOC107964083	0	0.044208	0.090665	0.22903	0.780351	0.779662		gene-LOC550962	0.464792	0.345542	0.422053	1.20034	1.49998	1.23968
	gene-LOC408715	0.528206	0.231209	0.341933	2.57929	2.10178	2.32623		gene-LOC727534	14.1572	21.6606	18.8066	18.3684	23.8186	20.3387
	gene-LOC102656562	0.338716	0	0	0.645796	0.52295	0		gene-LOC552788	38.9273	48.605	37.9385	43.403	54.8845	57.1822
	gene-LOC100576249	3.31338	5.66384	4.54472	9.50521	8.91539	4.30042		gene-LOC552790	36.1651	40.0212	41.7984	31.6036	36.5753	34.8297
	gene-LOC410897	17.9459	18.2661	11.7277	13.8105	12.0478	18.5609		gene-LOC102655706	3.84285	4.14129	3.6655	7.47489	5.15175	7.94067
	gene-LOC408713	9.32964	5.11829	4.20242	6.92929	7.88064	2.84983		gene-nAChRa6	0.260762	1.22828	0.265714	0.874218	0.415848	0.532686
	gene-LOC410896	8.74517	10.2897	11.2892	16.0084	15.131	14.0201		gene-LOC412008	3.57312	3.7596	4.62895	5.30929	4.10651	4.49687
	gene-LOC408714	0.87135	1.57144	1.00284	2.75678	1.65563	2.42634		gene-LOC412010	3.2913	3.45437	4.18236	3.84172	9.45773	6.23711
	gene-LOC408712	4.48341	5.78648	5.6778	11.0012	5.77797	9.02067		gene-LOC412009	15.2341	17.0875	20.6888	11.6753	17.7708	15.0058
	gene-LOC552020	25.6212	18.8383	21.4699	53.2246	61.1713	55.7335		gene-LOC552105	22.6667	24.2127	22.1276	25.7503	42.9814	22.9727
	gene-LOC113218591	0	0.289295	0	0.52995	0	0.779209		gene-LOC724716	7.25482	22.1173	14.0083	22.8716	32.277	28.8408
	gene-LOC410894	0.883964	0.670917	0.34251	3.12433	3.36274	2.80276		gene-LOC724275	1.75612	5.57009	2.79781	5.33521	4.70051	10.9009
	gene-LOC408711	26.671	25.2343	23.1526	30.3568	29.0497	33.6604		gene-LOC413607	13.4844	14.2741	16.3634	15.1942	17.317	14.2789
	gene-LOC410895	21.6371	12.7061	21.0672	39.9565	57.4959	40.7994		gene-LOC102654955	204.291	205.458	177.854	155.644	162.267	185.333
	gene-LOC107964043	1.79039	0	0.641654	1.01029	3.17476	2.39392		gene-LOC100578624	47.8723	31.1917	42.7078	31.6654	38.188	27.4329
	gene-LOC113218592	0	0.252296	0	0.40705	0	0.278029		gene-LOC412759	0	0	0	0	0	0.30547
	gene-LOC107964042	5.15717	6.47456	1.90335	5.03198	6.64582	5.96546		gene-LOC551997	7.50579	11.812	8.11957	12.2252	10.6738	9.7262
	gene-LOC726303	3.84056	2.52942	1.91961	4.88164	3.21069	3.23814		gene-LOC413279	2.74606	4.555	4.07208	4.95978	2.76283	5.59086
	gene-LOC551849	7.0527	9.30681	8.89632	9.1858	7.79068	9.53915		gene-LOC413278	3.0674	6.13681	5.09533	6.96759	6.43703	3.64609
	gene-LOC107964103	0.404612	0.186733	0.252237	0.405891	0.185249	0		gene-LOC102656852	0.910704	0.927918	0.56887	0.93543	0.501398	1.33126
	gene-LOC551743	1.60334	3.10859	1.41143	4.28782	5.2226	3.40652		gene-LOC551690	20.2205	27.9806	29.7433	21.8194	22.7809	21.3312
	gene-LOC551773	2.55587	5.12214	4.42861	5.90919	9.34127	6.72319		gene-LOC413146	6.75835	6.11928	6.89481	5.62095	7.2699	6.41779
	gene-LOC408705	30.1863	29.7675	26.6102	40.9229	40.5253	46.6705		gene-LOC409791	6.24844	7.68537	6.06259	6.63423	3.69296	3.97445
	gene-LOC724162	20.4215	22.894	17.541	16.1911	18.4959	17.6306		gene-LOC107964039	0.831487	1.43314	1.62731	2.10538	1.52535	2.01981
	gene-LOC413265	3.71212	3.7934	3.66569	3.34793	4.02076	3.75248		gene-LOC724736	2.09844	2.44034	1.23397	3.35152	3.29057	4.50296
	gene-LOC113218582	9.37907	9.85956	5.75021	4.79937	4.10897	6.97293		gene-LOC107964040	0.468155	1.35595	1.01128	3.02987	1.18396	3.07213
	gene-LOC552307	1.09215	3.02917	2.02636	3.31435	2.2047	3.46159		gene-LOC102654107	0	0	0.074794	0	0	0
	gene-LOC410893	3.48898	3.01214	3.82092	10.5091	6.76323	7.17813		gene-LOC102654330	0.218859	0.89081	0	0	0	0.384563
	gene-LOC408710	15.5186	14.8259	17.9894	28.6089	25.3371	25.7473		gene-LOC113218593	0	0	0	2.34209	0	0.512663
	gene-LOC724424	2.87212	3.70687	1.25629	4.39592	3.43449	3.17123		gene-LOC551596	111.657	120.592	138.988	110.188	107.101	105.102
	gene-LOC552346	31.0701	29.0675	31.0359	40.9663	38.4096	34.4116		gene-LOC413147	22.9689	20.442	22.578	20.2892	28.7883	22.737
	gene-LOC100579003	8.88168	9.33284	6.61523	16.0028	22.3975	19.9122		gene-LOC113218583	19.4917	28.4487	25.6544	20.9109	41.6119	29.4372
	gene-LOC411955	21.8629	17.292	25.1727	19.6713	16.0634	13.5619		gene-LOC100578537	4.63936	5.19742	6.29603	7.9345	6.25976	9.0896
	gene-LOC724598	7.95834	9.57116	5.93834	7.70001	8.30306	4.49108		gene-LOC551536	19.563	28.1827	24.0092	30.8534	40.7636	26.054
	gene-LOC552405	53.5001	56.8527	51.284	59.6	46.7897	63.4252		gene-LOC412143	4.20986	7.84234	5.30145	7.33342	6.98283	8.02415
	gene-LOC552422	8.0307	7.00873	9.3483	10.2255	13.2705	12.1407		gene-LOC102655388	8.41698	12.3481	6.99816	4.99186	3.654	7.34141
	gene-LOC413928	27.6641	25.0183	50.3411	30.1243	30.8873	32.8449		gene-LOC413869	30.2903	33.6463	34.3512	38.5177	43.7841	43.9934
	gene-LOC552471	12.9904	11.3572	12.2724	16.3507	15.7851	19.1944		gene-LOC100578498	4.17901	1.76963	1.70647	4.30657	3.705	3.64138
	gene-LOC552483	5.82151	4.59699	3.80516	3.1697	4.3657	7.49234		gene-LOC100578429	0.554125	1.22076	1.00829	1.16984	1.72172	1.00341
	gene-LOC410127	19.7224	15.1283	20.031	33.3965	29.0986	26.906		gene-LOC100579024	12.4242	8.68786	9.10908	14.6286	12.7828	11.5847
	gene-LOC411349	21.4661	11.6941	20.4369	16.2827	15.9769	12.8785		gene-LOC412711	2.37579	3.1849	1.93966	3.85486	2.88579	2.8515
	gene-Hiscl1	1.40674	0.19466	2.72092	0.142713	0.2343	0.492305		gene-LOC551273	32.2011	33.529	50.1621	34.3591	38.8512	32.0631
	gene-LOC725008	0.873841	0	0.187817	0.110016	0.632871	0.353137		gene-LOC725295	6.41347	9.2323	6.56245	7.22532	7.40157	6.67882
	gene-LOC725119	1.88088	2.13658	1.99058	4.23667	3.83317	3.08551		gene-LOC113218529	0.042953	0.676296	0.180731	0.082512	0.334025	0.498991
	gene-LOC102654426	466.931	372.499	464.642	362.249	449.783	413.1		gene-18-w	1.19675	3.48953	3.4314	4.98762	1.87058	2.49248
	gene-LOC409038	2.65635	2.09021	2.34264	5.75907	5.62274	6.36113		gene-LOC100578885	2.04592	2.93535	2.74282	3.95629	2.92324	4.51164
	gene-LOC409039	5.40454	4.31776	4.37943	5.29427	6.80697	6.17977		gene-LOC102655792	6.96502	10.3716	7.68617	9.76756	9.88684	8.86418
	gene-LOC725164	1.69997	1.32457	1.24601	2.95362	1.2193	4.49143		gene-LOC408716	3.40213	6.50089	3.91085	5.96563	6.1751	6.46493
	gene-LOC413060	1.45344	1.45597	1.30311	3.41165	6.25713	2.15564		gene-LOC408717	163.532	231.646	113.894	240.01	144.5	55.6611
	gene-LOC100579058	0	0.27331	0.303554	0.192114	0.209438	0.231949		gene-LOC100578397	18.4336	26.6053	14.1119	24.2573	15.1642	7.5149
	gene-LOC410891	3.46373	3.18521	3.22519	4.49448	2.31111	2.06277		gene-LOC100576174	15.5485	16.9806	22.8327	18.7749	21.5693	16.5895
	gene-LOC113218585	5.24328	5.9314	0.917877	8.34534	2.1372	8.23693		gene-LOC725743	21.2283	24.1889	20.5596	14.9158	19.6534	17.484
	gene-LOC410890	31.6685	17.3364	16.3415	18.0718	11.9348	18.6525		gene-LOC411452	3.84843	7.40321	0.619757	1.42961	8.33819	15.26
	gene-LOC100576320	0.414848	0.986927	0.833098	0	1.58601	0.298208		gene-LOC408718	1.41229	4.25928	1.40057	2.97106	1.42134	1.61663
	gene-LOC107963989	1.74269	0.796498	0	0.203278	1.34704	1.70535		gene-LOC100578839	6.17045	13.7184	10.3598	14.7137	12.2202	8.62722
	gene-LOC725506	0.735963	0.60479	0.607993	1.67288	0.831777	0		gene-Calpb	49.3887	78.1485	42.8318	83.3349	66.4747	61.1465
	gene-LOC725396	28.0875	36.0894	34.0181	34.1731	33.5707	33.5821		gene-LOC724367	53.0747	38.7099	55.9352	134.673	127.43	31.6786
	gene-LOC408708	25.9368	19.6437	20.5045	26.8208	25.6296	22.2397		gene-LOC724405	18.4995	23.1572	18.0165	17.9711	15.5904	8.67646
	gene-LOC725429	8.1977	5.32802	3.34127	8.20423	10.1372	2.61217		gene-LOC410087	109.57	162.598	191.529	171.533	249.82	176.935
	gene-LOC410889	8.46226	9.9723	5.74609	15.1322	10.7719	10.8524		gene-LOC724274	70.5445	45.4239	73.0732	51.7507	72.7459	62.9674
	gene-LOC725530	79.0085	68.8282	67.8096	87.0384	87.5859	74.4561		gene-LOC724449	62.7104	201.533	77.8547	239.509	219.211	162.813
	gene-LOC725757	10.1928	5.15168	7.34199	6.05132	5.65823	5.4206		gene-LOC724488	312.358	161.67	218.155	139.261	93.781	46.2539
	gene-LOC725789	17.8302	22.2456	20.7281	26.8187	27.5581	25.2069		gene-LOC411348	39.3246	54.5804	53.998	60.0268	59.0107	40.691
	gene-LOC725588	4.69856	3.59058	4.24051	7.09513	12.0263	14.07		gene-Mir12	0	0	0	0.821724	0.83266	0
	gene-LOC725625	0.61447	0.909645	0.759287	1.33379	1.74391	1.1605		rna-NR_031509.1	0	0	0	0	0.076322	0
	gene-LOC113218610	0	0.081905	0	0	0.176112	0.201075		gene-Mir283	4.0555	6.06031	2.44017	8.27756	9.31154	9.01478
	gene-LOC100576512	0.8622	0.89882	0.681517	4.33197	0.922611	1.36982		rna-NR_034290.1	0.114671	0.094309	0.0422	0.085679	0.145682	0.084642
	gene-LOC725742	11.4155	10.398	6.17345	13.1859	5.75141	16.2868		gene-LOC551009	41.5268	40.3721	46.53	36.7186	39.7281	41.501
	gene-LOC408706	32.2571	35.5894	27.2399	43.6724	32.9157	33.0697		gene-LOC412824	38.3931	34.9647	48.7204	45.0404	52.7202	50.4888
	gene-LOC412076	10.0094	10.3339	9.94239	9.64192	12.0302	15.6895		gene-LOC408715	0.291441	2.90949	0.140462	1.15301	0.741767	2.95251
	gene-LOC551412	5.34658	4.3636	3.97885	4.53563	6.16554	5.94212		gene-LOC102656562	0	0	0	0.651837	0.531812	0.39362
	gene-LOC725826	10.127	9.20144	9.01664	5.41187	12.1084	8.85877		gene-LOC100578727	2.11208	3.12977	1.21254	4.99317	2.816	2.27905
	gene-LOC725860	0.407251	0.411668	0.473716	1.10694	0.846047	0.501137		gene-LOC408714	1.75581	0.626849	0.869593	2.96974	2.43534	1.60098
	gene-LOC725891	0	0	0.137159	0.177362	0.224113	0		gene-LOC100578420	33.184	37.4429	32.3595	91.5901	87.0635	113.543
	gene-LOC412077	17.0551	15.2632	16.6131	26.5139	22.8177	25.6626		gene-LOC107964054	0	0	0	0	0	0.081256
	gene-LOC726009	27.759	26.1248	27.9265	12.9588	12.4254	11.3871		gene-LOC107964083	1.27806	1.5169	1.76941	6.77537	9.1159	5.03132
	gene-LOC726085	58.8431	59.7547	56.718	65.7869	64.3855	74.5496		gene-LOC100577598	1.52372	0.890592	1.75415	1.2605	1.64638	0.923746
	gene-LOC551508	3.45212	5.39185	5.67772	4.66818	5.32262	4.95409		gene-LOC100576249	8.35519	6.51403	8.33958	6.84217	8.34701	9.43258
	gene-LOC409566	12.8278	18.1268	13.2244	14.7682	14.4084	20.8414		gene-LOC410897	22.0946	19.1707	17.8987	16.2662	25.7138	16.2838
	gene-LOC412678	35.1586	21.7159	22.4186	39.7996	43.659	31.0161		gene-LOC408713	2.73557	3.01139	6.96024	4.59072	4.91221	6.58368
	gene-LOC412127	13.8369	9.4579	18.0713	17.5297	11.5775	19.3472		gene-LOC410896	17.6901	23.2564	22.9634	22.9493	24.9149	30.3311
	gene-LOC413955	8.21802	7.39716	8.4357	10.5114	15.6512	18.5367		gene-LOC408712	7.32366	10.2298	6.65336	10.0283	14.8907	12.756
	gene-LOC410887	3.62057	3.83177	4.45283	7.97837	7.29416	5.51043		gene-LOC552020	25.5792	41.8528	23.1174	55.881	47.3699	29.2541
	gene-LOC726187	36.8809	32.6094	40.7283	41.6872	45.4699	47.8351		gene-LOC113218591	0	0.119867	0	0	0.130689	0.30298
	gene-LOC410886	4.31568	5.31005	6.70899	11.54	10.643	8.11322		gene-LOC408711	20.1771	25.2696	28.6718	19.1145	28.3088	24.9998
	gene-LOC726295	567.482	417.652	532.714	483.342	419.004	464.558		gene-LOC410895	14.5243	19.754	18.8289	35.712	28.8071	25.3081
	gene-LOC410885	0.596602	0.485838	2.1609	1.91867	1.2915	2.68725		gene-LOC107964043	0.190014	1.06183	0.214936	1.30444	0.745514	0.600556
	gene-LOC410884	1.37289	1.21183	1.56537	0.564393	0.437966	0.962923		gene-LOC113218592	0	0.106503	0	0	0.126892	0.641418
	gene-LOC551254	10.462	11.0984	15.4123	17.8138	17.4273	12.2594		gene-LOC107964042	6.74886	2.03369	4.3845	6.64175	3.88683	1.73369
	gene-LOC410883	19.9259	14.1891	8.85408	14.2157	14.5776	15.3343		gene-LOC726303	2.05936	5.01972	3.66096	4.20462	5.68854	2.23517
	gene-LOC100577268	5.87876	9.31339	7.5106	23.2063	30.9141	22.3298		gene-LOC551849	6.45386	7.10897	8.16964	5.7523	5.96865	7.74968
	gene-LOC413933	4.31146	6.35738	4.31869	8.14002	8.20262	7.59699		gene-LOC107964103	0.208085	0.282481	0.171578	0.516644	1.47605	0.469368
	gene-LOC550665	8.65759	7.81474	8.84724	10.6666	9.96856	14.0724		gene-LOC551773	5.05404	9.52764	10.195	8.13724	11.555	9.65615
	gene-LOC724553	8.78768	9.1775	10.3975	10.3398	9.03654	10.9108		gene-LOC408705	31.7109	40.711	37.0132	44.8439	48.093	42.0804
	gene-LOC410882	0.142319	0.187575	0.144683	0.519892	0.525809	1.31261		gene-LOC551743	2.97046	4.50405	3.76111	5.86481	4.17642	3.96242
	gene-LOC100576274	0.933584	1.66363	1.38976	0.884505	0.528806	1.30364		gene-LOC410894	1.94305	2.34597	2.26907	2.43861	3.574	14.7925
	gene-LOC413023	4.50232	4.24636	4.21927	9.95537	8.35741	11.7491		gene-LOC410893	8.0655	9.57727	9.00537	14.9989	16.2133	20.7614
	gene-LOC412780	4.49051	4.8018	3.80354	6.994	8.144	4.85964		gene-LOC408710	15.8271	24.0515	19.9492	29.4827	39.6443	27.3614
	gene-LOC551123	10.5579	13.0511	12.4267	17.7158	24.156	21.669		gene-LOC724162	24.4547	24.1943	22.659	22.5206	26.516	21.6415
	gene-LOC102654210	0.154863	0.206557	0.203727	0.078169	0.112472	0.458995		gene-LOC413265	3.07494	3.23591	3.27556	4.34366	4.47257	3.77292
	gene-LOC100577125	0.019222	0.048392	0	0.018082	0	0		gene-LOC113218582	5.87654	7.38866	6.206	6.53233	7.14359	5.48514
	gene-LOC102654085	0.329135	0.055536	0.167091	0.197811	0	0.365232		gene-LOC552307	2.42267	2.71383	3.04361	3.74801	4.09683	3.33807
	gene-LOC410879	14.2723	12.6412	12.2888	8.44894	8.39968	10.5791		gene-LOC552346	37.5345	36.0033	45.0869	53.4231	55.1253	47.863
	gene-LOC102656247	1.08117	0.872071	1.00833	1.54528	1.86002	1.88026		gene-LOC724424	4.16137	4.02277	3.23845	3.12629	4.36854	4.56365
	gene-LOC727293	108.012	209.667	204.506	70.1643	84.0731	35.189		gene-LOC100579003	8.49723	13.4561	11.8396	13.8463	19.0396	16.1504
	gene-LOC113218590	13.942	7.37541	7.94679	13.0992	17.2854	7.7875		gene-LOC411955	8.76227	7.62412	0.858719	10.4263	8.83897	1.47479
	gene-LOC727300	25.4342	27.8123	36.9003	31.5542	25.5028	18.2038		gene-LOC724598	10.8861	12.5938	13.1223	11.876	16.3512	12.3835
	gene-LOC727308	1.49694	2.02946	1.69202	2.67941	3.02178	2.63674		gene-LOC552405	60.4861	51.8468	53.8757	56.659	58.3537	42.7888
	gene-LOC113218598	0	0.456482	0.725955	0	0.928958	0		gene-LOC552422	9.89758	14.6573	7.90975	16.0701	18.6824	15.5678
	gene-LOC408702	7.01788	23.7764	14.5405	14.0463	16.1524	14.243		gene-LOC413928	34.8191	39.6295	28.2714	35.1914	34.0377	30.2075
	gene-LOC100578514	0	0.204168	0.181256	0	0	0		gene-LOC552471	20.8508	28.468	14.1495	20.4933	25.1484	25.6703
	gene-LOC408701	4.43795	3.69543	4.42649	7.87348	4.46494	7.55339		gene-LOC552483	4.1063	4.64478	5.74779	5.11748	6.45679	5.97062
	gene-LOC725009	3.0178	3.53908	2.90687	5.71704	5.38825	5.78375		gene-LOC410127	25.2723	26.7477	29.798	43.8728	43.3617	48.4147
	gene-Mir6037	1.6854	4.44593	5.28995	3.96108	3.74162	4.14842		gene-LOC411349	25.3428	18.7407	46.4974	21.1509	37.8162	25.6896
	rna-NR_127310.1	0	0.0072	0	0	0	0		gene-LOC102654452	0.119054	0.144874	0	0.402134	0	0.206457
	gene-LOC100578611	0.129266	0.470505	0.309179	0.611376	0.645952	0.932577		gene-Hiscl1	1.10947	0.044963	0	0	0	0.044637
	gene-LOC100578715	3.02846	3.57259	1.80919	3.51876	3.41714	1.74565		gene-LOC725008	0.12464	0.166992	0	0.163517	0.460972	0.051962
	gene-LOC412330	17.8064	21.1389	20.855	36.3052	30.8075	40.8884		gene-LOC725119	3.15082	4.03003	3.88046	3.60942	4.45304	4.06677
	gene-LOC411871	1.98484	2.66083	1.70512	3.19088	3.36787	4.25974		gene-LOC102654426	388.232	357.511	362.743	387.574	435.347	341.255
	gene-LOC411870	12.2599	13.3751	11.9303	20.6218	23.3713	12.6631		gene-LOC409038	5.22417	7.19605	3.96639	3.92683	9.41743	5.47921
	gene-LOC409092	4.27865	4.17235	4.35163	5.18499	3.64612	5.214		gene-LOC409039	4.79827	5.2945	3.61435	4.35483	4.38069	6.07236
	gene-LOC100578119	13.4002	13.4409	10.218	17.7116	20.3401	25.9384		gene-LOC725164	0.555016	0.344524	0.050183	0.581207	0.48447	0.020116
	gene-LOC409246	11.2172	11.4249	12.5958	29.4068	26.0081	24.2166		gene-LOC413060	2.27121	1.93502	2.6259	4.62904	4.6534	2.55948
	gene-LOC412331	4.53185	3.72785	4.25004	5.94798	5.69366	5.74498		gene-LOC410890	13.5251	13.0428	11.3539	12.0428	16.0057	10.4481
	gene-LOC725325	51.6229	79.7335	54.4542	63.4445	54.21	44.3705		gene-LOC100579058	0.276571	0.235291	0.175825	0.270156	0.621396	0.194755
	gene-LOC725357	14.5657	15.6342	13.035	16.257	18.0762	15.1093		gene-LOC410891	2.27596	3.19333	3.85443	4.33074	3.99218	4.76917
	gene-LOC102655463	2.92967	0.69275	0.873008	2.88172	0.782696	1.60747		gene-LOC113218585	4.46481	7.7546	4.95871	8.44557	6.03132	6.06325
	gene-LOC100578084	2.71262	8.0607	7.90877	5.41276	9.26442	8.11964		gene-LOC100576320	1.19801	0.745393	0.757667	0.949587	1.36323	1.4396
	gene-LOC413350	0.806038	0.532199	0.601808	0.259719	0.30901	1.18763		gene-LOC107963989	2.58372	0.922861	0.51888	0.327113	1.0619	1.05798
	gene-LOC413351	6.87107	7.07382	7.36148	10.1113	9.98266	12.6545		gene-LOC725506	1.58188	0.757132	0.202491	0	1.5364	1.03323
	gene-LOC409091	90.1602	39.4153	102.059	190.531	174.509	154.122		gene-LOC113218596	0.080671	0.132173	0.050922	0.257476	0.677544	0.180323
	gene-Cdc37	32.9264	33.9594	27.5459	27.1876	18.6585	24.365		gene-LOC725396	27.7367	25.8007	27.5713	37.8067	35.5134	39.672
	gene-LOC724599	9.34074	8.42551	9.29939	19.0764	18.4878	14.6315		gene-LOC408708	29.8904	34.2106	34.9399	29.7646	45.1933	32.2035
	gene-LOC100577939	1.77205	1.07315	1.11691	0.601879	1.33736	0.276971		gene-LOC725429	8.28268	12.0203	10.5945	10.5544	13.5059	8.5457
	gene-LOC551992	54.8006	50.9621	42.5379	35.1768	32.1884	40.958		gene-LOC410889	12.0454	13.0206	12.0597	13.8628	16.6579	13.7779
	gene-LOC552075	111.592	200.03	109.668	154.531	143.245	152.77		gene-LOC725530	133.561	115.137	115.679	121.703	130.2	131.138
	gene-LOC113218612	1.44801	2.36145	0.363643	5.79258	5.39749	9.98118		gene-LOC725757	8.07363	6.32333	8.69428	7.8427	8.04735	3.47263
	gene-LOC551872	32.6054	33.506	20.0029	45.8616	34.7361	25.8672		gene-LOC725789	23.9337	24.9194	25.4902	24.4101	33.8118	26.0007
	gene-LOC412700	13.6473	9.9625	13.4085	15.1648	19.5509	17.0732		gene-LOC725588	3.86011	6.95865	2.476	6.83132	3.99767	3.39419
	gene-LOC724808	42.556	34.4887	42.8194	49.0204	46.1273	50.5854		gene-LOC725625	1.83507	2.33468	2.1681	3.13198	3.35524	4.20519
	gene-LOC724850	6.55802	5.24141	3.44506	8.60533	7.14344	7.20947		gene-LOC113218610	0	0.206568	0.147261	0.172052	0.175238	0.222189
	gene-LOC413845	104.552	91.8065	80.2754	106.063	104.746	108.291		gene-LOC100576512	2.28117	4.21338	2.26235	2.37192	1.21827	0.278513
	gene-LOC409871	2.49255	3.02123	2.04421	5.50325	6.65646	5.12805		gene-LOC412076	9.77693	9.74997	12.872	13.2923	17.2956	17.2504
	gene-LOC410878	14.7551	7.94963	13.4324	10.9903	8.02769	13.072		gene-LOC725826	10.781	9.97935	9.40847	10.3762	13.8772	8.73517
	gene-LOC102655100	64.5577	68.7884	53.2158	171.467	190.707	195.25		gene-LOC725860	0.408319	1.11616	0.175027	0.472869	0.425944	0.703746
	gene-LOC113218600	2.61385	6.46365	2.04134	20.0919	8.42818	8.05012		gene-LOC725891	0	0	0	0.1497	0	0
	gene-LOC551772	0.570793	0.49541	0.454805	1.14306	2.29794	0.589226		gene-LOC725742	14.102	15.4754	15.2558	9.7321	12.8766	12.0966
	gene-LOC100578436	0.113835	0.255332	0.113201	0	0	0.045094		gene-LOC408706	40.3777	38.2867	56.5613	48.8662	65.3556	57.2005
	gene-LOC725861	0.263706	0.08004	0	0.209827	0.745095	0		gene-LOC412077	14.9156	18.7612	16.763	21.9413	20.8267	20.0958
	gene-LOC102655857	0.094351	0	0	0	0	0.361925		gene-LOC726009	18.5931	21.2404	28.4319	24.4183	27.4007	17.5041
	gene-LOC100577787	0	0	0	0	0.289785	0		gene-LOC551412	5.60517	6.12101	4.28807	7.3748	7.5279	5.53524
	gene-Or4	0	0	0	0	0	0.266217		gene-LOC551508	4.16406	5.58843	4.78542	6.34169	6.59832	3.77753
	gene-LOC107966098	0	0	0	0.114887	0.173016	0		gene-LOC726085	64.9451	50.254	61.7575	48.9777	59.3753	57.0696
	gene-Or9	0.397728	0	0	0	0	0		gene-LOC409566	20.8153	16.0742	18.6395	15.1934	18.3789	13.4386
	gene-LOC100577101	0.183471	0	0	0	0.235005	0		gene-LOC412127	15.0892	14.4281	10.9764	19.721	19.1563	17.2162
	gene-LOC113218602	0.164298	0	0	0	0	0		gene-LOC412678	26.439	21.4063	24.3751	25.511	30.6712	28.2007
	gene-LOC100577226	0.151506	0	0	0.168245	0	0		gene-LOC413955	14.2598	13.4201	19.2029	17.0671	19.6701	17.7793
	gene-Or26	0.194754	0	0	0.589906	0.456941	0		gene-LOC410887	5.67195	9.0122	7.64741	11.3723	10.3533	10.1449
	gene-Or27	0	0	0.222868	0	0	0.414897		gene-LOC726187	40.4439	37.6008	49.3045	47.0471	50.0952	41.1185
	gene-Or30	0	0	0	0	0.68345	0.379458		gene-LOC726295	423.289	335.569	276.521	415.958	379.652	301.747
	gene-LOC726097	0	0	0	0	0.706124	0		gene-LOC410886	10.1006	11.2654	10.6919	11.8816	11.6056	12.2502
	gene-LOC726583	3.61856	3.28145	3.6548	3.66662	8.36917	5.41806		gene-LOC410884	0.592618	0.329217	0.263766	0.718229	0.104336	0.355401
	gene-SPG11	9.81306	10.8004	8.9206	16.4139	12.9125	12.6041		gene-LOC410885	1.10211	1.30797	1.20027	1.99073	3.69888	2.4388
	gene-LOC100576571	6.5061	9.73312	7.10442	16.0937	9.85246	11.7238		gene-LOC551254	11.5917	16.7913	15.1849	23.9887	23.6047	19.3692
	gene-LOC550664	8.45144	7.38873	6.32135	8.205	9.75359	5.66942		gene-LOC410883	21.1511	21.4534	20.6802	16.2814	20.641	18.2026
	gene-LOC107966103	5.99825	6.26315	5.53475	13.2851	16.3801	16.8399		gene-LOC100577268	17.7659	27.1609	24.5575	31.2438	35.1883	56.256
	gene-LOC408699	15.0379	5.56143	14.185	8.60811	10.5785	9.73314		gene-LOC413933	9.73567	11.4269	13.1536	14.2241	15.3313	9.31578
	gene-LOC113218601	0.758002	1.00889	0.765269	1.70196	1.81137	2.40521		gene-LOC550665	14.6359	15.3572	12.3624	17.437	20.248	19.3391
	gene-LOC107966102	8.59331	23.5502	9.85494	28.1042	19.4131	24.3927		gene-LOC724553	9.77069	11.3478	13.6503	14.8399	18.6072	16.6832
	gene-LOC412132	3.62107	4.47253	5.34719	9.47625	9.04631	7.76236		gene-LOC100576274	1.96503	2.6963	2.2811	3.03309	3.2433	3.49681
	gene-LOC552365	7.53362	6.06689	6.6896	11.6606	11.7668	9.32404		gene-LOC413023	8.03834	7.66725	9.20205	8.87095	8.89908	9.5029
	gene-LOC726679	9.45596	11.203	9.94429	8.20397	5.991	13.0232		gene-LOC412780	5.71648	7.97923	6.60601	8.42052	8.29869	7.7565
	gene-LOC412005	4.80648	2.06426	2.15564	5.46955	4.65215	4.53081		gene-LOC410882	0.23882	0.394241	0.196203	0.911682	0.595986	0.933479
	gene-LOC726711	12.172	10.7886	14.9773	20.463	21.3567	4.84236		gene-LOC408702	14.1119	10.0574	12.2112	14.4547	16.9937	10.3409
	gene-LOC726747	57.5471	34.0045	58.7775	42.1616	48.9788	54.913		gene-LOC100579019	7.4869	8.19218	62.2901	21.2621	29.586	271.068
	gene-LOC410874	5.70457	5.90302	4.3148	10.5538	8.54932	7.57716		gene-LOC551123	18.4032	42.709	21.0936	36.7245	51.3446	78.6802
	gene-LOC102654653	10.7003	13.7326	17.9834	16.9724	22.8102	18.6204		gene-LOC102654210	0.710117	0.448206	0.806532	1.91288	4.11022	4.93672
	gene-LOC408693	12.2764	16.9706	18.0595	20.1597	28.5343	14.2654		gene-LOC100577125	0.407016	0.228914	0.850432	0.172051	0.452862	0.273467
	gene-LOC107964030	0.526507	0.717595	0	0.548957	0.359696	0.931408		gene-LOC102654085	0.81785	0.403845	0.304594	1.46806	0.394592	0.675793
	gene-LOC726783	0.313218	0.527127	0.401819	2.02463	3.21922	0.799149		gene-LOC408701	6.84863	6.21183	7.01139	6.77135	9.69603	7.33301
	gene-LOC408696	17.2364	11.1838	26.7691	50.6857	67.5436	79.0476		gene-LOC725009	5.38885	6.83052	4.61157	7.87777	5.83183	5.62587
	gene-LOC726793	4.9817	3.29529	5.59345	8.41272	15.9276	13.9575		gene-LOC102656247	3.52342	12.9574	3.0886	3.25048	5.71795	8.65289
	gene-LOC408694	23.138	21.0855	31.8026	59.7454	52.6709	59.4774		gene-LOC727293	34.2137	49.1371	23.4026	26.7122	34.3437	28.9373
	gene-LOC408695	32.6703	33.7937	55.1385	116.956	149.873	181.434		gene-LOC113218590	14.1996	10.2049	9.65056	17.0585	22.0312	12.0737
	gene-LOC726840	13.8041	10.6022	14.1158	11.8719	9.34037	16.5699		gene-LOC727300	24.5283	25.2333	19.9004	26.231	26.7523	24.9121
	gene-LOC410875	11.1134	11.0327	11.5365	15.2845	13.6254	12.3549		gene-LOC410879	9.34371	7.82533	6.64782	12.9074	9.95698	6.62025
	gene-LOC410876	6.05919	5.26435	2.86209	4.8092	5.99969	4.71698		gene-LOC727308	2.25754	2.27026	2.02516	3.30949	3.89378	3.88803
	gene-LOC408697	34.9472	26.4352	35.908	54.0816	67.0922	34.8648		gene-LOC113218598	1.16966	0.12048	0.503599	1.85598	1.39502	1.91284
	gene-LOC410877	45.4405	33.1617	40.0591	38.2449	36.5926	36.1787		gene-Mir6037	2.76422	5.01533	12.0714	4.5292	5.26025	4.0756
	gene-LOC726803	1205.34	209.187	896.374	1245.62	1318.57	1685.18		rna-NR_127310.1	0	0	0.000924	0.006359	0	3.7e-05
	gene-LOC100578437	85.1739	7.20783	48.7732	24.2578	40.8047	52.8551		gene-LOC100578611	0.303155	0.389843	0.205534	0.463682	0.794894	0.490515
	gene-LOC107964086	0.421381	0.512537	0.565797	0.410663	0.60591	0.313567		gene-LOC100578715	2.7798	3.97255	4.16782	5.34881	6.57032	4.6995
	gene-LOC550806	31.8186	36.4508	35.0714	34.9736	36.5143	29.4362		gene-LOC412330	28.7185	47.7066	24.8436	39.7382	39.86	37.6029
	gene-LOC551801	5.9818	6.74266	4.64835	7.21022	4.7426	4.82675		gene-LOC411871	0.965121	1.3765	1.09238	1.20002	1.14542	1.48528
	gene-LOC726899	2.80912	2.61418	4.50097	5.3071	4.60229	2.94586		gene-LOC411870	20.2589	30.1787	24.5185	26.8867	30.2	23.6055
	gene-LOC551711	0.113985	0.522153	0.25003	1.11738	0.618221	0.681243		gene-LOC412331	5.12802	6.62015	7.01438	8.14646	8.36378	7.35437
	gene-LOC100576433	5.21356	3.9112	4.9632	4.35373	5.69667	3.729		gene-LOC725325	55.6371	40.7368	80.9726	34.1355	34.0808	29.4246
	gene-LOC411671	2.01904	2.48771	3.81564	4.25079	3.78413	1.85619		gene-LOC725357	19.4177	22.3936	14.8503	16.5182	17.8869	22.0444
	gene-LOC726956	14.9502	13.1016	11.4998	15.9929	11.8049	14.9167		gene-LOC102655463	0.947834	2.52435	1.5959	2.07276	1.81131	1.60163
	gene-LOC726924	19.27	15.329	20.7931	22.6165	29.1153	19.4336		gene-LOC409092	6.43023	5.86491	5.43555	7.34691	7.13982	5.72812
	gene-LOC100578356	0.722438	1.55065	0.841259	1.87339	0.89733	0.582515		gene-LOC409246	36.6055	35.0589	48.4907	49.7369	59.8001	55.2868
	gene-LOC413186	74.5099	39.0164	48.2337	182.904	92.0526	182.019		gene-LOC100578119	24.5649	31.0765	27.5145	32.9507	25.5992	27.0237
	gene-LOC113219427	0	0	0.045702	0	0	0.089627		gene-Mir279c	0	0.771056	0	0	0	0
	gene-LOC107964072	0	0.064891	0	0	0	0		rna-NR_039506.1	0	0.021109	0	0	0	0
	gene-LOC100577670	0.183823	0.193011	0.435548	1.25116	0.473339	1.04364		gene-LOC100578084	12.986	10.1022	1.03921	53.4059	4.08752	7.53396
	gene-LOC726987	27.8701	64.3724	66.802	60.5733	97.191	33.442		gene-LOC413350	0.231708	0.609924	0.545321	0.497236	1.04518	0.557861
	gene-LOC410872	13.5077	25.7672	16.6748	5.96223	13.9537	22.3584		gene-LOC413351	7.65027	8.8695	10.3434	8.30274	13.1154	7.85153
	gene-LOC410871	7.90014	16.1749	15.2759	11.4612	12.0266	10.5803		gene-LOC409091	46.3521	61.769	59.3735	121.659	97.2273	40.8176
	gene-LOC100577749	0	0.163641	0	0	0.103243	0.26726		gene-Cdc37	36.4186	30.5349	43.9047	29.7763	45.0572	36.3839
	gene-LOC100577827	0.45491	0.158008	0.187666	0.701871	0.590017	0.711411		gene-LOC724599	11.6298	17.2027	12.7701	21.2356	25.3203	20.5923
	gene-LOC724187	23.6557	83.7739	74.6268	2.36027	2.57273	1.15628		gene-LOC100577939	0.163964	0.412488	0.334282	0.743063	0.999471	0.180353
	gene-LOC551364	0.482129	0	0.136679	0	0	0		gene-LOC551992	27.8755	22.2549	23.0449	30.8539	40.2894	19.8159
	gene-LOC410870	0	0.083507	0	0.061193	0.411058	0.038497		gene-LOC552075	147.413	135.476	129.489	146.638	134.637	106.184
	gene-LOC408691	100.924	100.257	108.89	105.46	114.585	123.774		gene-LOC113218612	0.617367	0.318453	0	0	0.84368	0
	gene-LOC410869	7.76082	8.44166	7.99606	7.88029	8.12363	8.72342		gene-LOC412700	11.7708	18.5525	13.1656	18.8023	17.691	16.6067
	gene-LOC100578833	0.879492	1.06881	0.659727	1.86064	1.21643	2.70606		gene-LOC724808	37.8598	61.1117	31.3295	41.4379	43.7669	39.6389
	gene-LOC724507	1.47029	2.21376	0.382569	2.37967	4.17785	1.73247		gene-LOC724850	7.44382	8.14463	7.09348	12.8391	15.0254	12.7913
	gene-LOC100578691	0.415503	0.900273	0.468799	1.02496	1.1705	1.44013		gene-LOC551872	40.911	42.2675	61.7495	39.2472	49.9356	42.6297
	gene-Fabp-2	210.372	316.819	302.916	419.377	494.199	229.702		gene-LOC410878	8.47601	3.65169	2.18029	3.99785	8.78568	5.12154
	gene-LOC551008	0	1.43623	2.52704	2.78444	3.33846	0.559038		gene-LOC413845	91.115	94.9451	94.4248	80.097	100.153	80.5693
	gene-LOC410867	33.8421	40.5744	56.7707	70.7185	73.8144	77.5947		gene-LOC409871	2.45848	5.84943	3.01165	7.82261	9.27033	6.59182
	gene-LOC113218589	0.093992	0.132614	0.137126	0.155047	0.135455	0.219706		gene-LOC551772	0.245121	0.380737	0.287427	0.228537	0.638648	0.835504
	gene-LOC408690	4.00988	4.37824	6.18717	9.61476	11.1382	10.1838		gene-LOC100578436	0.107186	0	0	0.110845	0.04625	0
	gene-LOC102655330	2.75449	0.983931	2.91809	8.50163	6.40279	0.755818		gene-LOC725165	0	0.195058	0	0	0	0
	gene-LOC113218587	0	0.976847	0	2.24271	0	2.69266		gene-LOC725205	0	0	0	0.156288	0.21567	0
	gene-LOC410866	0.09305	0	0.101924	0.073726	0.103506	0		gene-LOC100577334	0.031335	0	0	0	0.122296	0
	gene-LOC107964104	400.147	521.823	453.567	326.579	443.849	384.182		gene-LOC100576881	0.321217	0.151308	12.7245	3.28379	19.3798	2.75443
	gene-LOC410863	3.98542	5.68633	2.91189	8.84047	5.54297	6.794		gene-LOC100576783	0.503699	1.81825	4.52619	0.477387	5.75277	3.457
	gene-LOC102654905	1.68646	1.72635	1.05186	1.79493	1.06519	4.5429		gene-Or35	0	0	0.519977	0	0	0.125691
	gene-LOC100578478	0.217134	1.34891	0	1.15973	0	0		gene-LOC100577226	0	0	0	0	0.150344	0
	gene-LOC724851	0.874672	1.34994	1.56928	1.747	0.920238	1.11672		gene-Or37	0	0	0	0	0.350057	0.214291
	gene-LOC113219429	0.063712	0.022813	0	0	0	0		gene-LOC107966099	0.341823	0	0	0	0	0
	gene-LOC410865	2.55351	1.85863	1.47781	2.79306	3.82891	2.99173		gene-Or5	0	0.151117	0	0	0	0
	gene-LOC410864	11.0799	11.7217	10.972	15.8226	15.0115	19.9738		gene-LOC102655367	0	0.121788	0	0	0	0
	gene-LOC410862	9.78899	5.6936	9.0629	10.9602	11.2318	13.2701		gene-LOC102655553	0	0.295582	0	0	0	0
	gene-LOC551914	3.09166	3.18255	5.01044	4.70206	4.78627	4.42523		gene-Or25	0.258839	0	0	0	0	0
	gene-LOC410860	9.01988	7.22192	10.6091	9.21521	15.505	11.3064		gene-Or26	0	0	0	0.360673	0.465437	0
	gene-LOC408687	16.9553	17.3111	16.6295	19.5524	21.3671	25.3364		gene-Or27	0	0	0	0.222078	0.4929	0
	gene-LOC408688	0.546058	0.506764	0.488018	0.939198	0.586905	1.34996		gene-Or30	0	0	0.514822	0	0.373406	0
	gene-LOC100578213	3.79812	5.9719	4.27148	3.88768	5.73061	9.58919		gene-LOC726097	0	0	0.421282	0	0.612583	0.787571
	gene-LOC107964035	21.644	10.626	11.5745	9.87376	8.27814	10.8986		gene-Or50	0	6.33091	10.8726	0.728666	15.6003	10.3442
	gene-LOC725143	5.49706	7.3134	5.18354	8.4225	10.6015	8.45642		gene-LOC107966089	0	0.246816	0	0	0.242449	0.607429
	gene-LOC107966085	0	0.66002	0.432905	0	0	0		gene-Or51	0	0.497838	0.549668	0	2.0903	1.10824
	gene-LOC100578144	0	0.121286	0	0.363935	0.105775	0.51484		gene-LOC102653703	0.110774	0.414787	0	0	0.109813	0
	gene-LOC100577530	16.5562	18.8688	15.0683	36.5242	31.7921	23.6616		gene-LOC102655100	47.9107	126.117	58.2436	109.085	144.361	89.7695
	gene-LOC100577496	0.158792	0.068744	0	0	0.279549	0		gene-LOC113218600	5.41615	14.4811	7.222	11.0702	20.2234	8.73022
	gene-LOC102653640	2.19982	2.16937	0.95149	1.13646	1.25796	2.95171		gene-LOC107966103	7.94561	16.509	12.0292	17.1914	28.0338	13.1663
	gene-LOC408686	187.354	148.711	102.519	385.078	289.698	302.291		gene-LOC408699	7.45246	12.6777	9.77604	10.2324	9.28458	20.2576
	gene-LOC410856	13.1489	15.679	17.6149	22.6815	16.575	17.3874		gene-LOC113218601	0.960404	2.20682	1.32726	2.2069	1.98842	2.25692
	gene-LOC410855	8.90762	9.03122	10.3134	12.4941	12.4425	13.8458		gene-LOC107966102	13.6346	31.4522	7.63939	27.4699	32.3499	20.1592
	gene-LOC410854	10.3057	10.6918	11.0917	18.8439	17.6795	20.4875		gene-LOC113218586	0.300702	0.592512	0	0.701101	0	0.352113
	gene-LOC410857	147.756	97.8039	144.93	217.097	207.446	441.846		gene-LOC726583	4.00363	5.32066	4.19137	5.27504	8.25294	5.95425
	gene-LOC102653599	31.9787	46.0401	36.8991	112.093	166.378	119.903		gene-LOC100576571	9.84695	13.3326	11.7902	12.0724	12.2894	9.60129
	gene-LOC410853	0.517469	0.748643	0.540273	1.57615	1.92586	2.11565		gene-SPG11	14.6741	13.5394	15.7858	15.0052	20.6827	19.1553
	gene-LOC725491	37.5528	28.2544	30.8942	40.2778	37.3735	35.6936		gene-LOC550664	8.05698	6.41586	8.04788	7.98712	9.04311	7.53579
	gene-LOC551477	12.1944	10.2805	8.68429	14.9791	15.9811	12.794		gene-LOC412132	4.87796	7.78353	5.26989	9.52411	10.8511	7.41308
	gene-Eaat-2	0.655384	0.433235	1.33624	2.09214	1.49614	0.685		gene-LOC552365	6.76361	8.22893	9.39518	12.1822	9.81436	12.8907
	gene-LOC102655971	6.81782	5.18248	6.0459	13.6903	12.6565	10.9003		gene-LOC726679	6.89557	7.16238	5.82781	8.2693	4.90524	6.28092
	gene-LOC551395	6.38719	11.8234	11.9109	46.1601	32.6482	39.6051		gene-LOC412005	2.83374	5.50634	3.35648	7.08514	7.33009	5.223
	gene-LOC408685	116.221	111.461	131.119	153.492	179.917	186.993		gene-LOC726711	11.3622	16.3118	17.8454	14.1464	20.5162	10.554
	gene-LOC410851	1.81691	1.54018	1.43941	3.61759	4.85691	3.2218		gene-LOC726747	67.8795	61.0755	44.7892	51.869	41.3702	47.0488
	gene-LOC410852	2.96557	3.72134	3.30349	11.5359	11.1058	9.9947		gene-LOC102654653	13.0548	16.6567	14.4767	20.3915	22.9097	13.3913
	gene-LOC724211	352.672	169.029	298.293	304.918	359.673	465.995		gene-LOC408693	49.5529	54.9333	78.369	66.9316	67.919	65.0443
	gene-LOC107966114	0	0	0	0.394948	0	0		gene-LOC107964030	0.607024	0.489901	0.615561	0.745097	1.16723	1.05584
	gene-LOC724600	3.53721	3.67193	3.59041	1.30463	5.02075	11.7204		gene-LOC410874	6.69733	6.25185	8.51668	8.47358	9.47609	13.1889
	gene-LOC724648	7.25563	7.39908	10.9168	9.21297	9.01997	10.7056		gene-LOC726783	0	4.97478	0.094134	4.06477	0.450153	0.716659
	gene-LOC410844	6.45927	5.51191	6.4005	8.27088	8.72076	7.24281		gene-LOC726793	2.61596	8.83933	0.809668	4.82547	0.80326	2.68532
	gene-LOC550739	5.8998	5.12549	5.30306	8.88954	8.1626	10.3757		gene-LOC408696	18.9882	36.2134	3.02753	55.7939	9.10947	11.5318
	gene-LOC724775	14.0565	13.1676	14.4292	25.1251	22.7084	23.768		gene-LOC408694	28.6505	26.2488	12.0917	42.0579	20.402	21.5475
	gene-LOC410850	0	0.528349	0	0.330608	0.755873	0.557839		gene-LOC408695	33.9251	140.994	16.5057	99.5257	36.8643	62.8579
	gene-LOC551122	1.7139	1.22082	2.07803	4.09283	3.67315	4.54453		gene-LOC726803	273.626	869.455	99.1816	1206.81	404.491	62.0511
	gene-LOC410849	12.5272	14.6196	13.5015	15.2595	15.8329	16.3169		gene-LOC100578437	12.0493	27.7308	3.79557	36.5427	15.4716	3.52383
	gene-LOC410848	4.45968	4.60362	5.09416	7.27843	9.07298	4.00181		gene-LOC107964086	0.169027	0.363404	0.09232	0.414181	0.459959	0.129135
	gene-LOC113218605	30.5147	18.2237	22.2599	75.352	69.9878	86.4316		gene-LOC100576403	2.34846	0	0.581743	1.68691	2.45144	1.01178
	gene-LOC724508	2.03037	2.43133	2.68584	6.39923	5.73094	4.01191		gene-LOC726840	19.255	17.6217	15.6594	16.1026	19.4813	18.2945
	gene-LOC100577719	1.1466	1.49431	1.35225	0.941388	2.03625	2.29011		gene-LOC410875	9.50617	11.4057	11.8639	12.05	13.9477	12.5784
	gene-LOC552101	3.61682	7.76287	4.81273	3.52133	5.76989	5.93902		gene-LOC410876	3.46493	4.49974	2.99392	3.83775	5.3129	5.83765
	gene-LOC552124	35.8598	41.1779	35.1982	74.1329	81.341	63.9257		gene-LOC408697	33.7202	33.2444	24.4279	75.7197	61.4719	87.7545
	gene-LOC552074	6.96219	6.40428	5.88719	9.2653	9.48635	13.4231		gene-LOC410877	44.576	40.6922	45.799	39.429	32.8022	27.7782
	gene-LOC113218551	3.62667	2.24937	3.54125	3.48713	4.60433	3.66107		gene-LOC550806	34.7705	38.5349	43.8708	41.9107	41.8367	33.7422
	gene-LOC725101	10.6649	9.49213	6.42321	13.016	14.3043	11.9878		gene-LOC551801	6.16011	5.78241	7.18332	8.36393	8.08864	5.02624
	gene-LOC552044	20.0566	15.4811	17.6876	38.3169	33.3157	43.7257		gene-LOC726899	12.2942	10.0552	12.1707	9.32236	13.7743	14.5845
	gene-LOC408681	0.223569	0.176272	0	0.338311	0	0.251586		gene-LOC551711	0.460331	1.20097	0.626933	1.1897	1.49417	0.956232
	gene-LOC100577635	0.039971	0.127249	0	0.113909	0.469397	0.308169		gene-LOC100576433	4.97214	4.50251	4.97953	4.72962	7.43308	6.52238
	gene-LOC413130	8.795	8.33406	6.63679	13.0921	11.7989	11.7817		gene-LOC726924	18.0239	25.608	15.4857	31.6664	28.0931	21.654
	gene-LOC408680	13.6832	11.0076	17.6571	37.4141	42.3239	52.4261		gene-LOC411671	3.0869	3.7704	4.94333	4.81506	5.42663	3.78019
	gene-LOC113218597	0	0.052399	0	0	0	0		gene-LOC726956	13.7039	12.5031	17.9216	14.3892	15.6809	13.5379
	gene-LOC100577606	5.72071	4.78516	3.60643	8.05473	8.74017	8.63995		gene-LOC100578356	0.83953	1.46084	1.14103	1.86598	1.05547	1.34809
	gene-LOC408670	2.70858	3.79749	3.52539	3.68976	2.5221	7.00688		gene-LOC413186	42.5027	51.3814	25.132	58.0295	59.8783	48.6517
	gene-LOC725589	0.175816	0.58154	2.1855	1.7205	0.866646	2.25292		gene-LOC100578730	0.112859	0.100223	0.062044	0.237368	0	0.137699
	gene-LOC551689	6.24183	6.4474	5.72849	10.437	8.71485	8.45352		gene-LOC113219427	0	0	0	0.121006	0	0.025004
	gene-LOC410831	9.71637	8.02847	9.20904	13.1668	13.2597	11.5374		gene-LOC107964072	0	0	0	0.065088	0	0.138963
	gene-LOC409221	3.39262	2.95493	2.83413	7.8928	8.26327	7.49018		gene-LOC100577670	0.654613	1.05472	0.493428	0.97425	1.20056	1.99934
	gene-LOC725696	5.82653	4.97792	5.80764	9.48716	11.8206	6.73233		gene-LOC726987	22.966	14.149	8.41561	22.307	39.926	31.7587
	gene-LOC725294	7.49699	10.166	12.0232	6.07609	9.57528	7.33046		gene-LOC410872	18.0576	14.3333	22.2564	12.162	10.8596	18.1987
	gene-LOC551595	12.8475	7.70427	10.342	10.6166	11.5993	11.8257		gene-LOC410871	14.4633	18.3333	19.5487	17.102	21.5778	19.7694
	gene-LOC725718	283.202	200.309	244.082	234.829	286.925	269.235		gene-LOC100577749	0	0.032743	0.022919	0.278651	0.039425	0
	gene-LOC107964096	1.40898	0.941404	1.45932	6.84887	3.77418	6.99887		gene-LOC724187	5.27006	3.03849	1.22123	4.62093	1.65695	1.18305
	gene-LOC725758	0	0.185006	0	0	0.893436	0		gene-LOC100577827	2.7361	7.44725	8.3931	8.62659	8.59597	14.379
	gene-LOC409236	168.66	152.723	163.817	175.242	162.07	153.613		gene-LOC100578801	0.60814	1.85167	1.95678	0	0.647651	0.701865
	gene-LOC725930	2.34699	1.39834	3.24096	1.57275	1.21167	1.44197		gene-LOC410870	24.3704	28.9572	33.3235	44.8821	68.6355	113.713
	gene-LOC412030	10.1499	8.72189	7.81289	25.6766	18.4575	17.2165		gene-LOC408691	80.8149	59.8861	74.1098	69.3173	77.4407	72.1791
	gene-LOC551476	5.63876	5.04054	5.68525	6.82353	7.09648	7.16338		gene-LOC410869	7.71515	7.20133	7.39858	8.67921	9.0693	6.77641
	gene-LOC409322	10.5904	9.89249	10.1358	17.6842	19.1748	17.463		gene-LOC100578833	0.452495	0.973542	0.532103	0.799886	0.644098	0.313168
	gene-LOC725957	67.6016	52.4888	57.188	70.7041	79.4321	57.8052		gene-LOC724507	1.33183	0.803079	0.563824	1.33967	2.8736	3.74336
	gene-LOC551330	564.338	373.009	498.023	456.041	497.754	510.22		gene-LOC410867	18.485	17.6555	14.5059	31.1669	32.803	36.2385
	gene-LOC551290	42.4347	17.9465	35.391	14.814	17.9542	14.4509		gene-LOC113218589	0.031685	0.104011	0.059015	0.129044	0.15794	0.187524
	gene-LOC410828	237.934	86.1575	121.043	177.842	130.578	262.572		gene-LOC408690	4.54449	4.77324	3.80016	3.83562	3.9974	4.28507
	gene-LOC410829	19.29	24.433	20.0009	43.0942	34.6302	46.2923		gene-Fabp-2	249.172	246.494	494.64	161.272	132.688	109.768
	gene-LOC551121	0.12115	0.071704	0.171278	0.255668	0.415658	0		gene-LOC551008	2.4044	4.78445	3.66202	5.06789	7.04331	3.46848
	gene-LOC102653961	0	0.198667	0.321755	0.612908	0	0		gene-LOC100578691	1.25876	2.8357	3.32189	1.68522	5.23108	2.45737
	gene-LOC411672	0.249889	0.376405	0	0.596122	0.588542	0		gene-LOC102655330	2.16722	6.92487	1.04251	7.76009	11.684	14.9135
	gene-LOC412133	4.2857	4.93974	4.18316	4.34625	4.47899	2.74176		gene-LOC113218587	2.49232	2.86042	0.475291	6.44526	10.4331	7.79849
	gene-LOC726230	62.7802	21.2716	36.2733	130.652	182.521	107.511		gene-LOC410866	0.215767	0	0	0.264541	0.03601	0.107686
	gene-LOC726428	23.3137	20.601	15.3202	21.0962	11.0135	15.718		gene-LOC107964104	355.075	308.498	309.266	328.526	385.809	684.466
	gene-LOC411763	2.17117	1.89028	1.6651	1.73159	2.10082	2.27717		gene-LOC724851	1.77102	3.16344	1.19103	3.92622	3.0564	2.05262
	gene-LOC726438	2.94563	2.54646	3.22826	5.79159	3.21743	6.11115		gene-LOC113219429	0	0.191023	0.057773	0	0.458853	0.087677
	gene-LOC100576706	10.7849	12.8141	7.19358	8.11132	6.03055	9.31635		gene-LOC410865	3.37027	3.13518	3.36324	4.21798	5.37696	7.39236
	gene-LOC550738	44.5986	43.4154	31.2354	45.3889	40.0399	30.7641		gene-LOC410864	17.3313	18.0145	20.9608	19.874	23.4772	17.3071
	gene-LOC550663	15.7571	13.0507	19.4708	27.3244	24.9407	24.5299		gene-LOC410863	5.87391	7.81264	8.77343	8.18213	9.21095	8.60166
	gene-LOC410825	9.38223	8.75481	8.00216	5.76785	7.49696	6.62434		gene-LOC100577605	0	0	0	0.070547	0	0
	gene-LOC102653583	0	0.118811	0.106837	0	0	0		gene-LOC102654905	0.68339	1.06903	0	0.64479	0	0
	gene-LOC551167	222.953	93.5452	161.817	117.783	168.704	161.815		gene-LOC100578478	0.103893	1.05951	0.216395	0.62184	0.698428	0.352874
	gene-LOC100577139	19.349	12.4034	17.5718	31.3032	34.2977	31.7611		gene-LOC410862	18.1659	24.7822	24.2984	16.7572	13.106	9.4709
	gene-LOC408668	14.5896	14.0101	12.4073	17.4863	23.4587	18.8355		gene-LOC408688	2.21763	8.28505	5.15227	16.97	23.6542	12.0932
	gene-LOC410823	2.43569	1.57614	2.96267	5.09856	8.74457	7.58717		gene-LOC408687	16.3815	18.9574	15.2256	22.7029	23.7872	20.8842
	gene-LOC724554	16.9107	11.5573	17.0434	16.3526	21.2129	18.4839		gene-LOC100578213	5.63107	5.11766	3.76909	4.47463	4.69565	4.35674
	gene-LOC724776	2.51073	5.43389	1.33668	1.08075	3.3038	0.96252		gene-LOC107964035	10.7036	11.753	14.9258	12.7431	26.6234	16.3777
	gene-LOC100576118	2.79196	3.436	0.780805	0.493849	2.35575	2.16526		gene-LOC551914	5.20251	6.9618	3.57219	6.84044	6.85903	9.33642
	gene-LOC552320	1.66443	1.71895	2.36286	8.47227	3.96356	9.156		gene-LOC410860	13.4278	16.7089	12.1072	18.984	15.4302	15.8688
	gene-LOC100576986	0.221388	0.265283	0.141337	0.461659	0.279656	0.310219		gene-LOC100578144	0.241967	0.13358	0	0.135483	0.487927	0.358366
	gene-LOC552211	222.073	235.644	133.515	211.463	255.415	146.379		gene-LOC100578072	0.198783	0	0	0.445075	0	0.15546
	gene-LOC410821	24.7582	32.7596	30.6724	62.3968	101.517	40.1116		gene-LOC725143	9.46819	9.21891	6.90678	9.48649	8.69743	9.31765
	gene-LOC102655220	10.3883	12.8957	5.64846	6.76794	19.5094	6.04509		gene-LOC107966085	1.01882	0.542677	0.368079	0.382918	0.865664	0.733444
	gene-LOC724114	305.78	331.75	570.624	1335.72	908.428	720.226		gene-LOC100577496	0.285235	0	0.085139	0.106322	0.403101	0.313943
	gene-LOC552277	143.48	370.77	115.071	62.5055	237.031	98.554		gene-LOC100577530	5.2941	12.5054	2.9406	13.8843	11.9644	11.3094
	gene-LOC100577106	0.837176	2.07122	0.645426	0.741926	0.234528	0.468136		gene-LOC102653640	2.02711	1.08954	1.84849	2.6756	2.96422	1.71202
	gene-LOC102656490	0.81957	0	0.259626	0.231427	0.431491	0		gene-LOC408686	183.518	248.561	175.233	276.401	412.383	319.985
	gene-LOC552073	214.17	140.58	213.59	34.4205	4.95616	12.7076		gene-LOC410856	24.0857	27.8978	24.5191	22.4928	30.4081	31.8761
	gene-LOC408669	78.5243	51.7745	78.3244	56.506	71.9504	58.8197		gene-LOC410855	8.05963	9.93172	12.1847	12.3441	14.2573	13.2954
	gene-LOC410824	756.656	759.482	705.163	208.529	340.675	251.564		gene-LOC410854	17.0024	17.0568	14.1823	15.5845	17.4351	17.8026
	gene-LOC410820	0.538292	0.431955	0.784543	1.03968	1.0299	2.00109		gene-LOC410853	0.546353	0.702227	0.219969	0.765901	0.325993	0.440196
	gene-Eyg	0.094132	0.061826	0.106376	0	0.872744	0		gene-LOC725491	36.8182	45.635	40.2618	50.4829	52.3964	47.9459
	gene-LOC410819	7.56116	7.98513	11.7553	5.15996	11.5141	9.58499		gene-LOC551477	16.6339	14.664	11.113	20.9716	16.9345	17.4913
	gene-Mir6060	193.554	197.33	104.431	269.75	324.444	288.537		gene-Eaat-2	0.082991	0.550378	0	1.32429	0	0
	rna-NR_127335.1	0.37658	0.225063	0.410365	0.43109	0.560396	0.71341		gene-LOC725892	0.070753	0.26495	0	0	0	0.309346
	gene-LOC724919	211.967	153.308	188.977	175.182	227.617	228.898		gene-LOC410857	159.589	185.486	217.938	322.631	281.466	214.183
	gene-Vamp7	19.5366	16.5368	20.6156	46.8451	42.7608	45.4746		gene-LOC102653599	166.802	293.778	165.873	437.712	501.118	434.292
	gene-LOC102653975	0.08533	0.025726	0.25751	1.13931	1.17104	0.463831		gene-LOC410851	16.0066	7.30585	15.7892	15.5755	18.4393	23.5406
	gene-LOC725144	4.12111	3.05822	1.68867	5.53814	3.57185	2.41696		gene-Mir3801	0	0	0.967557	0	0	0
	gene-LOC113219425	0	0.14727	0.274936	0	0	0		rna-NR_039508.1	0	0	0.039424	0	0	0
	gene-LOC102654230	1.14268	0.715725	0	1.34022	0	5.78531		gene-LOC102655971	20.3567	23.2019	19.8322	21.926	24.9093	24.8956
	gene-LOC102653940	12.2915	6.48611	11.6266	22.5477	21.4385	16.4917		gene-LOC551395	55.8085	72.7882	156.827	113.868	228.64	288.305
	gene-LOC100576949	162.44	72.1434	143.893	78.3576	121.689	105.241		gene-LOC408685	137.004	169.503	151.34	205.911	203.64	190.096
	gene-LOC408666	26.1077	23.4858	28.7547	24.1319	45.2504	36.2573		gene-LOC724648	10.4213	13.1455	9.22022	13.3193	13.653	14.9337
	gene-LOC100578654	4.30439	3.23796	3.7003	5.05784	4.63	6.1398		gene-LOC724600	4.4405	6.5944	4.37312	5.20273	5.80106	5.63721
	gene-LOC107966086	2.69481	2.51688	4.06811	4.45977	2.81627	4.1018		gene-LOC100577751	1.66309	0.56891	0	0.564958	0.18578	0.084532
	gene-LOC408664	11.9501	23.6833	25.6953	47.5359	66.3335	57.0216		gene-LOC410844	11.4248	12.066	15.7416	9.71304	12.9962	13.7737
	gene-LOC725358	26.0952	35.8751	33.4246	32.5049	30.0754	45.7896		gene-LOC550739	7.35656	9.48018	11.9363	10.6384	13.1976	11.0493
	gene-LOC100578170	0.646396	0.646031	0.390594	0.966603	2.34143	3.29134		gene-LOC410850	0	0.915956	0.187554	0.226878	0.486205	0.472436
	gene-LOC410816	16.7189	18.2056	15.523	21.7559	19.029	17.8234		gene-LOC113218553	0.953313	0.299163	0	0	1.36624	0
	gene-LOC102656585	8.0637	6.69296	9.00837	25.5499	22.5689	16.6579		gene-LOC551122	2.74973	4.13735	1.61726	4.01563	6.77387	3.19686
	gene-LOC408663	1.15038	0	2.06465	1.01652	0.42663	1.0778		gene-LOC410849	18.9229	14.3416	19.521	17.0463	21.0221	14.773
	gene-LOC100577903	5.04513	5.30841	5.41677	10.6953	9.55108	10.8799		gene-LOC410848	7.14602	9.27218	9.79993	12.0893	12.6686	9.56604
	gene-LOC100576818	14.8113	12.3628	12.8562	14.1765	13.8759	8.25018		gene-LOC113218605	31.4093	57.3603	33.8121	52.6341	57.6614	57.9396
	gene-LOC100576847	0.90733	0.172727	0	2.74068	0	1.49196		gene-LOC724508	3.51837	7.16948	2.97406	6.37507	7.64991	5.59077
	gene-LOC410833	2.90933	3.20439	3.67967	4.94203	2.59041	1.5215		gene-LOC410852	4.66217	10.1126	5.46555	13.0117	6.50338	8.54412
	gene-LOC408672	63.242	42.7036	56.4932	87.661	79.6185	90.6401		gene-LOC724211	351.062	654.037	176.993	917.311	1151.36	1363.67
	gene-LOC107964045	0	0.977426	0.891498	1.7986	1.8747	0.634858		gene-LOC107966114	0.084235	0.503191	0.128863	0.163899	0	0.459331
	gene-LOC725697	0.334316	0.374709	0.267173	2.87381	1.78946	1.04601		gene-LOC724775	22.3492	29.0796	23.6603	30.9767	38.9412	32.3933
	gene-LOC408674	4.46296	1.96392	2.99937	5.02983	4.82691	3.90703		gene-LOC552124	110.595	154.473	112.549	156.431	162.039	263.549
	gene-LOC408673	17.9279	18.325	15.415	11.7092	12.3651	14.3511		gene-LOC725101	9.03787	19.2362	8.65142	14.2943	14.2483	19.8313
	gene-InR-2	1.49303	0.804408	1.30083	9.03703	3.65742	5.46279		gene-LOC552044	24.5875	31.8827	23.5792	26.7816	24.6023	20.1356
	gene-TpnI	1036.67	724.483	1092.43	966.542	969.043	1156.91		gene-LOC552101	11.5246	11.8745	9.84686	11.4373	7.98702	33.6822
	gene-LOC725893	28.9981	34.2212	55.2894	102.422	131.745	122.319		gene-LOC102653857	3.75588	6.72039	2.82857	8.4141	8.98779	14.6371
	gene-LOC408675	38.1008	32.6554	40.3813	41.6743	33.1736	42.4054		gene-LOC100577719	5.70587	7.72201	3.61484	7.08825	7.26603	13.0102
	gene-LOC100577661	10.5366	20.7975	9.48127	17.3669	17.2086	20.1694		gene-LOC552074	29.085	30.511	36.4033	21.7427	40.3666	33.6369
	gene-LOC725958	4.09802	3.02855	4.58498	2.92998	2.79827	6.49986		gene-LOC113218551	18.9251	38.1908	28.9975	28.1798	34.4953	42.4421
	gene-LOC408676	19.7467	20.1916	19.0509	36.2923	35.8733	37.2566		gene-LOC100577635	0.222938	0.200089	0.070675	0.023351	0.294021	0.088981
	gene-Obp1	0.486363	0	0	1.61136	0	3.16722		gene-LOC413130	9.99192	15.7249	14.0833	18.3495	19.489	17.0017
	gene-LOC410837	488.364	308.487	350.287	574.738	600.852	362.058		gene-LOC408680	10.3905	22.5958	7.3059	23.3688	10.271	8.28509
	gene-LOC107966113	0	0.117339	0	0.165963	0.776881	0.481217		gene-LOC113218597	0.095373	0	0.038669	0.15049	0.049699	0.119096
	gene-LOC102656639	1.7413	2.22738	1.9659	1.08264	1.91643	3.02808		gene-LOC100577606	5.45371	9.50819	9.76745	12.5948	12.2575	9.47772
	gene-LOC408677	70.8781	75.8844	94.6486	144.377	168.446	154.837		gene-LOC725294	4.98311	4.04454	2.01459	6.19086	4.30428	4.12984
	gene-LOC102655088	3.87698	0.64496	1.72617	2.02611	2.48239	2.4373		gene-LOC408670	2.35684	2.17475	0.658562	2.44572	2.47569	1.43328
	gene-LOC410838	32.0272	16.8304	23.8523	55.8187	48.1821	48.3524		gene-LOC725589	0.730542	2.3137	1.28476	3.0825	1.26451	1.26656
	gene-LOC102654939	0.818606	0.597825	1.08604	1.39482	0.504094	1.54557		gene-LOC551689	6.13329	9.3214	8.10428	12.4356	14.1544	14.0671
	gene-Gstcd	0.006423	4.03608	0.003339	0.005382	0.001899	0.013398		gene-LOC409221	5.26703	8.22443	6.39825	9.78284	10.4737	11.2799
	gene-Jtb	9.63186	4.89432	8.89569	11.5295	10.3798	14.0907		gene-LOC410831	11.8275	13.6652	14.2154	20.7555	24.7157	24.0076
	gene-LOC726332	2.92998	1.19088	2.94541	2.70518	5.68199	2.35677		gene-LOC725696	9.31203	9.54721	12.2299	16.499	15.1992	12.5306
	gene-LOC726280	5.17392	4.17138	5.09549	7.61215	5.75663	7.2187		gene-LOC551595	13.7839	15.111	16.6422	15.2728	13.8911	12.5217
	gene-LOC102654445	1.80742	0.910448	0.706365	0	0.890526	0		gene-LOC725718	250.076	214.841	268.246	247.472	266.46	207.387
	gene-LOC408678	22.345	16.4037	21.7926	51.24	44.6058	38.3194		gene-LOC107964096	1.67802	0.662129	0.670396	1.31798	2.34153	4.60406
	gene-LOC552747	63.1746	67.3884	57.801	44.4874	49.5175	34.6548		gene-LOC409235	0.874926	2.48786	0.28027	1.77846	0.130876	0.375014
	gene-LOC726231	13.7307	12.7718	10.1553	27.6278	32.5236	25.4024		gene-LOC409236	223.918	248.191	211.073	190.234	182.352	213.318
	gene-LOC102654678	0	0	0	0	0.358249	0		gene-LOC725758	16.1709	22.4475	30.7159	17.2511	33.7106	15.3823
	gene-LOC408662	2.1016	1.80526	1.51433	3.74325	3.41491	2.51146		gene-LOC551476	7.58198	8.96781	7.01714	11.1481	10.9718	8.88867
	gene-LOC413164	255.092	248.776	184.073	308.759	258.514	109.223		gene-LOC412030	14.278	21.9402	17.2143	21.2717	20.815	26.043
	gene-LOC726461	6.873	7.41412	6.51902	12.0727	10.6348	16.5994		gene-LOC409322	13.0961	18.519	12.6523	19.7933	25.2546	20.3433
	gene-LOC107964028	1.50967	1.9086	2.09549	3.64539	3.21356	2.15789		gene-LOC725930	117.604	40.2671	176.729	29.6367	60.3877	52.7825
	gene-LOC408661	2.03941	2.58282	2.6296	6.24761	3.29078	5.75422		gene-LOC725957	114.287	120.502	162.41	125.653	121.647	132.221
	gene-LOC411764	13.332	7.90802	11.067	22.245	8.7058	9.03156		gene-LOC551330	406.699	374.463	338.731	426.984	381.139	306.062
	gene-LOC100576796	0.902575	0	0	1.06336	1.78452	3.13845		gene-LOC551290	10.908	13.3648	1.54214	6.631	3.66636	0.357892
	gene-LOC409234	72.2546	62.3103	65.087	98.292	86.6132	80.2519		gene-LOC410828	52.521	64.407	17.2862	93.7838	52.9095	0.960045
	gene-LOC409192	20.677	38.2577	32.371	26.6815	35.3585	33.7451		gene-LOC551121	0	0.113311	0	0	0.06332	0
	gene-LOC411765	75.8853	82.4561	80.9098	70.3051	83.4569	52.1022		gene-LOC726393	0.182233	0	4.06683	0.745452	9.45159	58.0887
	gene-LOC411766	2.9516	2.11761	2.07246	5.36481	4.03456	4.91018		gene-LOC102653961	0.285685	1.05064	0.732369	0.455236	0.839462	1.05888
	gene-LOC113218594	6.50264	7.93652	5.25644	13.1486	11.4212	8.08478		gene-LOC411672	0.750972	1.99709	1.30056	1.3155	0.750452	2.08322
	gene-LOC552595	17.6784	10.8145	15.6437	14.7628	16.3006	8.37721		gene-LOC726230	102.233	101.403	52.5121	157.873	128.642	75.5087
	gene-LOC411906	3.07406	2.20824	1.69904	4.35704	3.54604	3.53088		gene-LOC412133	5.63278	6.01853	6.4298	9.21499	6.39618	6.67821
	gene-LOC725441	18.3594	17.2695	14.9159	26.9805	27.8445	27.3978		gene-LOC100576706	8.42123	11.3039	11.037	8.74261	13.8943	7.72409
	gene-LOC552562	15.3895	12.7923	10.7032	26.0277	19.1403	17.1808		gene-LOC726428	19.2989	16.2208	13.6654	18.5504	24.0322	21.2238
	gene-LOC412175	8.91512	8.74135	8.97078	17.1322	20.8607	20.3982		gene-LOC411763	1.57763	1.90919	1.4071	2.71123	3.20293	2.87621
	gene-LOC552183	32.4002	31.3744	30.5547	28.8147	37.1311	29.9413		gene-LOC726438	3.28217	7.60409	5.35211	5.85823	7.30273	7.26679
	gene-LOC411697	18.7097	14.3296	11.8266	13.3218	14.2975	11.9093		gene-LOC550738	47.733	46.3615	51.7432	61.61	66.0199	75.1963
	gene-LOC409164	28.4814	21.9761	29.1742	45.7408	52.4228	42.5902		gene-LOC410829	33.713	62.8106	50.0858	58.4452	84.9837	75.3439
	gene-LOC724299	3.11508	2.11584	2.19948	5.22283	3.37157	3.46222		gene-LOC551167	74.8369	73.3364	76.6891	98.9412	100.699	103.714
	gene-LOC107964046	0.897296	0.753694	0	1.8872	0	2.06135		gene-LOC550663	26.7469	32.1833	25.6656	42.3566	42.1798	41.0248
	gene-LOC724341	31.567	25.3668	26.3106	25.4988	24.1944	23.0395		gene-LOC410825	21.382	18.8103	31.7895	13.3314	15.5617	18.5652
	gene-LOC412315	20.5388	25.0347	18.582	17.689	19.1586	12.7403		gene-LOC102653583	0.174775	1.05621	0	1.27804	0.44565	1.04435
	gene-LOC113218520	0	0	0	0.168891	0	0		gene-LOC100577139	17.0244	30.5737	12.1351	27.1324	24.2437	42.9598
	gene-LOC412314	2.36274	2.313	1.16434	4.34375	6.64304	3.04926		gene-LOC100577106	1.71197	1.1334	1.40806	1.044	1.36292	0.37035
	gene-LOC409430	67.6194	62.0941	64.5582	102.083	91.0394	75.5934		gene-LOC102656490	0.26747	0.593963	0.159153	0.800024	0.126658	0.316822
	gene-LOC552311	0.408152	0.738888	0.804036	0.996386	0.692178	0.42209		gene-LOC552073	19.7217	2.89652	0.638927	4.97869	0.597206	0.371729
	gene-LOC102656130	1848.68	895.501	1583.92	903.429	865.461	1092.11		gene-LOC408669	32.9196	26.8968	20.0416	31.1322	30.1256	36.0807
	gene-LOC102656093	5.42664	3.89472	4.06599	4.86339	8.24175	4.6361		gene-LOC410824	75.6981	96.4966	0.676213	128.727	40.3108	5.2671
	gene-LOC724792	10.2032	14.6187	10.2068	19.2507	19.8842	9.30974		gene-LOC410823	1.27624	3.02221	0.315475	2.42952	3.85689	6.1772
	gene-LOC409151	25.233	23.1926	27.0161	29.2348	29.9654	29.2712		gene-LOC408668	18.385	21.1426	20.2925	24.324	24.1966	20.0928
	gene-LOC726589	5.79492	7.74154	8.24864	16.3691	6.22395	11.2103		gene-LOC724554	67.6308	56.6887	103.947	53.3314	54.072	52.2301
	gene-LOC726570	24.8129	26.1415	27.0814	42.3751	40.0302	27.258		gene-LOC552211	98.18	65.0369	90.8098	92.9059	88.5551	108.577
	gene-LOC551492	7.01008	6.54831	6.79502	6.52655	5.43603	8.22482		gene-LOC552320	0.41048	0.198808	0.360993	0.962094	0.935016	0.064403
	gene-LOC725376	4.83749	3.05167	3.54844	5.8336	4.78012	4.87235		gene-LOC724776	4.22472	4.40182	6.7716	3.47351	11.1058	2.8811
	gene-LOC550895	6.64021	3.36518	2.89934	3.74923	7.49962	5.95022		gene-LOC100576118	2.79864	1.46288	0.812596	1.30095	1.30243	2.36877
	gene-LOC552092	2.80572	2.32104	2.79236	2.86298	4.72843	2.79932		gene-LOC100576986	0.100833	1.17725	0.107225	0.360872	0.123053	0.274617
	gene-LOC552037	0.389357	1.08204	1.64525	1.29225	0	0.920294		gene-LOC410821	16.1584	40.7975	19.3209	59.8252	36.0738	45.6544
	gene-LOC725138	12.4755	12.9482	11.7333	14.4953	17.64	21.8501		gene-LOC102655220	3.05021	5.97528	1.3399	5.78378	10.6613	4.05304
	gene-LOC552012	3.74903	3.34194	2.58796	4.34821	7.63973	2.64854		gene-LOC724114	46.4203	181.963	3.0104	206.25	46.3347	9.51433
	gene-LOC409086	58.6136	70.172	56.356	73.3391	75.0745	62.3124		gene-LOC552277	66.978	52.1843	17.4203	77.0751	49.9038	32.1697
	gene-LOC725070	9.87075	9.13222	11.2812	11.9992	13.6658	12.053		gene-LOC410820	0.17632	0.792405	0.293018	0.351409	0.103287	0.279034
	gene-LOC409087	15.3356	10.888	14.9231	22.7094	18.326	22.4045		gene-LOC107964038	0	0.541813	0	0	0.162676	0
	gene-LOC409088	10.7223	6.2335	5.09644	8.9255	7.56641	10.7831		gene-Eyg	0.248449	0.333485	0.032735	0	0	0.444538
	gene-LOC408660	2.52353	3.52772	3.29284	27.0841	6.89818	16.9634		gene-LOC410819	18.0567	22.9216	20.8384	24.0283	24.8863	30.2539
	gene-A4	6921.12	3402.81	5990.06	1985.27	2372.6	2844.64		gene-Mir6060	686.768	440.904	1033.28	508.348	393.164	350.83
	gene-LOC724852	4.18871	4.59734	8.35403	11.71	14.9603	12.733		rna-NR_127335.1	0.255296	0.284211	0.193896	0.354898	0.339244	0.211265
	gene-LOC551688	0.194228	0.198712	0.165882	0.509712	0.319103	0.384623		gene-LOC724919	189.608	128.273	207.312	137.329	138.011	130.989
	gene-LOC724986	14.7515	11.0325	11.5313	16.2453	17.0629	15.6176		gene-Vamp7	28.8824	43.7377	28.0909	51.9164	49.3863	49.2163
	gene-LOC551891	36.941	30.4708	39.926	37.2117	42.0382	37.1488		gene-LOC100576949	62.382	56.4685	0.24968	45.3714	50.6818	1.83795
	gene-LOC724734	1.77133	1.27507	1.65422	3.16715	2.27882	3.61966		gene-LOC408666	70.144	59.9763	201.058	27.5213	31.6131	41.4079
	gene-LOC100578614	0.766391	0.141832	0.279497	0.796729	0.517694	0		gene-LOC100578654	3.41383	5.92849	9.89852	4.15509	6.11934	5.02005
[truncated: 9,668 more rows]

## Sheet: Fig. 3b
Fig. 3b		ID	Description	GeneRatio	BgRatio	pvalue	p.adjust	qvalue	geneID	Count		ID	Path_B_level
	ame00380	ame00380	Tryptophan metabolism - Apis mellifera (honey bee)	11/183	22/2961	1.45311e-08	1.22644e-06	7.66925e-07	102655391/726218/724811/551858/725529/411140/550687/409150/410254/408559/410639	11		ame00380	Amino acid metabolism
	ame00280	ame00280	Valine, leucine and isoleucine degradation - Apis mellifera (honey bee)	13/183	33/2961	2.42859e-08	1.22644e-06	7.66925e-07	102655391/726218/409306/413763/411140/550687/409150/408288/725274/409736/410554/409712/408559	13		ame00280	Amino acid metabolism
	ame00350	ame00350	Tyrosine metabolism - Apis mellifera (honey bee)	8/183	15/2961	8.11102e-07	2.73071e-05	1.70758e-05	551465/725400/411088/411822/552210/727622/410639/725204	8		ame00350	Amino acid metabolism
	ame00040	ame00040	Pentose and glucuronate interconversions - Apis mellifera (honey bee)	9/183	25/2961	9.33148e-06	0.000227557	0.000142297	411202/411100/408871/413567/107965225/727593/406119/551968/412231	9		ame00040	Carbohydrate metabolism
	ame00250	ame00250	Alanine, aspartate and glutamate metabolism - Apis mellifera (honey bee)	9/183	26/2961	1.35182e-05	0.000227557	0.000142297	413678/412619/406107/552692/410066/409196/412305/410408/727622	9		ame00250	Amino acid metabolism
	ame00410	ame00410	beta-Alanine metabolism - Apis mellifera (honey bee)	9/183	26/2961	1.35182e-05	0.000227557	0.000142297	411140/550687/409250/409150/411822/410207/409736/408509/408559	9		ame00410	Metabolism of other amino acids
	ame00220	ame00220	Arginine biosynthesis - Apis mellifera (honey bee)	6/183	12/2961	3.47495e-05	0.000501386	0.00031353	410066/409196/408969/552556/410408/727622	6		ame00220	Amino acid metabolism
	ame01200	ame01200	Carbon metabolism - Apis mellifera (honey bee)	17/183	95/2961	4.79875e-05	0.000605842	0.000378849	102655391/413867/551154/413678/726218/550804/408818/411014/409196/409150/724321/411796/107965225/409736/410550/727622/413697	17		ame01200	Global and overview maps
	ame00071	ame00071	Fatty acid degradation - Apis mellifera (honey bee)	8/183	24/2961	5.7096e-05	0.000640744	0.000400674	726218/411140/550687/409150/412025/410254/409712/408559	8		ame00071	Lipid metabolism
	ame00260	ame00260	Glycine, serine and threonine metabolism - Apis mellifera (honey bee)	8/183	26/2961	0.000108931	0.00110021	0.000687987	102655391/413678/411140/411916/411796/410042/410432/410550	8		ame00260	Amino acid metabolism
	ame00310	ame00310	Lysine degradation - Apis mellifera (honey bee)	9/183	36/2961	0.000237071	0.00214456	0.00134105	102655391/726218/725529/411140/550687/552130/409150/410254/408559	9		ame00310	Amino acid metabolism
	ame00630	ame00630	Glyoxylate and dicarboxylate metabolism - Apis mellifera (honey bee)	8/183	29/2961	0.000254799	0.00214456	0.00134105	102655391/413678/726218/411014/410066/411796/410042/410550	8		ame00630	Carbohydrate metabolism
	ame04141	ame04141	Protein processing in endoplasmic reticulum - Apis mellifera (honey bee)	18/183	119/2961	0.000276176	0.00214568	0.00134175	409911/551205/411700/412045/100576383/551853/409165/726952/552051/412150/725571/726087/551353/412526/410172/551435/552295/409265	18		ame04141	Folding, sorting and degradation
	ame00981	ame00981	Insect hormone biosynthesis - Apis mellifera (honey bee)	6/183	17/2961	0.00035829	0.00258481	0.00161635	724721/411893/550687/406152/408398/408559	6		ame00981	Metabolism of terpenoids and polyketides
	ame00620	ame00620	Pyruvate metabolism - Apis mellifera (honey bee)	9/183	39/2961	0.000453869	0.00305605	0.00191103	102655391/726218/411202/411014/411140/550687/724321/410042/408559	9		ame00620	Carbohydrate metabolism
	ame00330	ame00330	Arginine and proline metabolism - Apis mellifera (honey bee)	7/183	25/2961	0.000569316	0.00359381	0.0022473	408859/411140/550687/552556/550932/727622/408559	7		ame00330	Amino acid metabolism
	ame01230	ame01230	Biosynthesis of amino acids - Apis mellifera (honey bee)	10/183	51/2961	0.00087852	0.00521944	0.00326385	413867/550804/408859/410066/409196/408969/552556/411796/107965225/727622	10		ame01230	Global and overview maps
	ame00053	ame00053	Ascorbate and aldarate metabolism - Apis mellifera (honey bee)	6/183	20/2961	0.000959701	0.00538499	0.00336737	408650/411202/411140/550687/727593/408559	6		ame00053	Carbohydrate metabolism
	ame00770	ame00770	Pantothenate and CoA biosynthesis - Apis mellifera (honey bee)	5/183	14/2961	0.00108114	0.0057471	0.00359381	550687/409250/410207/408509/408559	5		ame00770	Metabolism of cofactors and vitamins
	ame00010	ame00010	Glycolysis / Gluconeogenesis - Apis mellifera (honey bee)	9/183	49/2961	0.00256919	0.0129744	0.00811324	102655391/551154/408818/411202/411140/550687/411822/552086/408559	9		ame00010	Carbohydrate metabolism
	ame01210	ame01210	2-Oxocarboxylic acid metabolism - Apis mellifera (honey bee)	7/183	32/2961	0.00275539	0.0132521	0.00828689	102655391/413678/409306/725529/409196/408969/727622	7		ame01210	Global and overview maps
	ame00561	ame00561	Glycerolipid metabolism - Apis mellifera (honey bee)	8/183	41/2961	0.00298891	0.0137218	0.00858061	409261/411202/411140/550687/724995/551968/413697/408559	8		ame00561	Lipid metabolism
	ame01240	ame01240	Biosynthesis of cofactors - Apis mellifera (honey bee)	15/183	112/2961	0.00317464	0.0139408	0.00871756	102655391/725400/551858/411202/550687/412632/551835/411796/727593/409260/409329/551857/552758/410408/408559	15		ame01240	Global and overview maps
	ame00030	ame00030	Pentose phosphate pathway - Apis mellifera (honey bee)	6/183	25/2961	0.00338283	0.0142361	0.00890217	413867/551154/550804/551282/551986/107965225	6		ame00030	Carbohydrate metabolism
	ame04146	ame04146	Peroxisome - Apis mellifera (honey bee)	10/183	63/2961	0.00459398	0.0185597	0.0116058	725343/551241/413678/552692/411685/725018/100577607/412304/410082/100578814	10		ame04146	Transport and catabolism
	ame00520	ame00520	Amino sugar and nucleotide sugar metabolism - Apis mellifera (honey bee)	8/183	45/2961	0.00545246	0.02072	0.0129567	551154/408818/406107/725646/412215/551964/409329/409759	8		ame00520	Carbohydrate metabolism
	ame00510	ame00510	N-Glycan biosynthesis - Apis mellifera (honey bee)	7/183	36/2961	0.005539	0.02072	0.0129567	551205/412045/100576383/551853/552051/726087/409265	7		ame00510	Glycan biosynthesis and metabolism
	ame00900	ame00900	Terpenoid backbone biosynthesis - Apis mellifera (honey bee)	6/183	29/2961	0.00738035	0.025704	0.0160734	724721/726218/551466/413763/725018/102654683	6		ame00900	Metabolism of terpenoids and polyketides
	ame01250	ame01250	Biosynthesis of nucleotide sugars - Apis mellifera (honey bee)	6/183	29/2961	0.00738035	0.025704	0.0160734	551154/408650/408818/406107/551964/409329	6		ame01250	Global and overview maps
	ame00051	ame00051	Fructose and mannose metabolism - Apis mellifera (honey bee)	5/183	21/2961	0.00770912	0.025954	0.0162297	408818/408871/409329/551968/413697	5		ame00051	Carbohydrate metabolism
	ame00650	ame00650	Butanoate metabolism - Apis mellifera (honey bee)	4/183	14/2961	0.00865673	0.0282042	0.0176368	726218/413763/409150/412305	4		ame00650	Carbohydrate metabolism
	ame00830	ame00830	Retinol metabolism - Apis mellifera (honey bee)	5/183	22/2961	0.0094868	0.0299427	0.018724	100577607/412304/727593/409260/552758	5		ame00830	Metabolism of cofactors and vitamins
	ame00513	ame00513	Various types of N-glycan biosynthesis - Apis mellifera (honey bee)	6/183	31/2961	0.010321	0.0315885	0.0197531	412045/100576383/551853/552051/726087/409265	6		ame00513	Glycan biosynthesis and metabolism
	ame00670	ame00670	One carbon pool by folate - Apis mellifera (honey bee)	5/183	23/2961	0.0115279	0.0342447	0.0214141	725816/102655391/411140/411796/410550	5		ame00670	Metabolism of cofactors and vitamins
	ame00980	ame00980	Metabolism of xenobiotics by cytochrome P450 - Apis mellifera (honey bee)	5/183	25/2961	0.0164656	0.0475151	0.0297124	725942/411822/727593/409490/412231	5		ame00980	Xenobiotics biodegradation and metabolism
	ame00500	ame00500	Starch and sucrose metabolism - Apis mellifera (honey bee)	4/183	19/2961	0.0263117	0.073819	0.0461609	551154/408818/409267/410484	4
	ame00240	ame00240	Pyrimidine metabolism - Apis mellifera (honey bee)	5/183	29/2961	0.0301475	0.0822946	0.0514609	551835/409250/412233/410207/410408	5
	ame00514	ame00514	Other types of O-glycan biosynthesis - Apis mellifera (honey bee)	4/183	21/2961	0.0369068	0.0979684	0.0612621	411799/100578215/551578/724932	4
	ame00270	ame00270	Cysteine and methionine metabolism - Apis mellifera (honey bee)	6/183	41/2961	0.0378294	0.0979684	0.0612621	725816/724811/411014/411809/727622/725204	6
	ame01212	ame01212	Fatty acid metabolism - Apis mellifera (honey bee)	7/183	53/2961	0.0422754	0.106745	0.0667506	726218/552417/409150/725842/412025/409712/550828	7
	ame00982	ame00982	Drug metabolism - cytochrome P450 - Apis mellifera (honey bee)	4/183	23/2961	0.0496258	0.122249	0.0764454	725942/411822/727593/409490	4
	ame00640	ame00640	Propanoate metabolism - Apis mellifera (honey bee)	4/183	26/2961	0.0726546	0.174717	0.109255	102655391/409306/409150/409736	4
	ame00983	ame00983	Drug metabolism - other enzymes - Apis mellifera (honey bee)	5/183	37/2961	0.0745729	0.17516	0.109532	725942/409250/410207/727593/409490	5
	ame03060	ame03060	Protein export - Apis mellifera (honey bee)	4/183	27/2961	0.0813528	0.186742	0.116774	727074/102656491/409397/725571	4
	ame04624	ame04624	Toll and Imd signaling pathway - Apis mellifera (honey bee)	6/183	50/2961	0.0849697	0.19071	0.119256	725832/724703/411899/100577690/100577844/412484	6
	ame00790	ame00790	Folate biosynthesis - Apis mellifera (honey bee)	3/183	19/2961	0.108583	0.238411	0.149084	551857/551968/409160	3
	ame00130	ame00130	Ubiquinone and other terpenoid-quinone biosynthesis - Apis mellifera (honey bee)	2/183	10/2961	0.123316	0.264998	0.16571	725400/725204	2
	ame00785	ame00785	Lipoic acid metabolism - Apis mellifera (honey bee)	3/183	21/2961	0.136431	0.287074	0.179515	102655391/409306/410550	3
	ame00052	ame00052	Galactose metabolism - Apis mellifera (honey bee)	3/183	22/2961	0.151183	0.299402	0.187224	408818/551968/552086	3
	ame00062	ame00062	Fatty acid elongation - Apis mellifera (honey bee)	3/183	22/2961	0.151183	0.299402	0.187224	409150/725842/550828	3
	ame04512	ame04512	ECM-receptor interaction - Apis mellifera (honey bee)	3/183	22/2961	0.151183	0.299402	0.187224	409448/409474/726736	3
	ame00531	ame00531	Glycosaminoglycan degradation - Apis mellifera (honey bee)	2/183	16/2961	0.259806	0.504624	0.315554	552073/551437	2
	ame01040	ame01040	Biosynthesis of unsaturated fatty acids - Apis mellifera (honey bee)	3/183	29/2961	0.265047	0.50509	0.315846	552417/725842/550828	3
	ame00230	ame00230	Purine metabolism - Apis mellifera (honey bee)	6/183	71/2961	0.273241	0.511026	0.319558	727293/412619/551966/552657/412632/726069	6
	ame03272	ame03272	Virion - Hepatitis viruses - Apis mellifera (honey bee)	2/183	17/2961	0.283341	0.511026	0.319558	410337/413408	2
	ame04981	ame04981	Folate transport and metabolism - Apis mellifera (honey bee)	2/183	17/2961	0.283341	0.511026	0.319558	725816/411796	2
	ame00565	ame00565	Ether lipid metabolism - Apis mellifera (honey bee)	2/183	20/2961	0.353232	0.625903	0.391393	725343/406141	2
	ame00590	ame00590	Arachidonic acid metabolism - Apis mellifera (honey bee)	2/183	21/2961	0.376054	0.64994	0.406424	411378/406141	2
	ame00020	ame00020	Citrate cycle (TCA cycle) - Apis mellifera (honey bee)	3/183	36/2961	0.386103	0.64994	0.406424	102655391/411014/724321	3
	ame03410	ame03410	Base excision repair - Apis mellifera (honey bee)	3/183	36/2961	0.386103	0.64994	0.406424	411423/727275/726923	3
	ame03030	ame03030	DNA replication - Apis mellifera (honey bee)	3/183	38/2961	0.420187	0.695719	0.435051	727275/726923/413064	3
	ame00600	ame00600	Sphingolipid metabolism - Apis mellifera (honey bee)	2/183	24/2961	0.442336	0.720579	0.450597	409628/727146	2
	ame03450	ame03450	Non-homologous end-joining - Apis mellifera (honey bee)	1/183	10/2961	0.47216	0.756954	0.473343	726638	1
	ame00592	ame00592	alpha-Linolenic acid metabolism - Apis mellifera (honey bee)	1/183	11/2961	0.504893	0.795532	0.497467	406141	1
	ame01232	ame01232	Nucleotide metabolism - Apis mellifera (honey bee)	3/183	44/2961	0.517943	0.795532	0.497467	727293/412632/551835	3
	ame00534	ame00534	Glycosaminoglycan biosynthesis - heparan sulfate / heparin - Apis mellifera (honey bee)	1/183	12/2961	0.535606	0.795532	0.497467	408293	1
	ame00730	ame00730	Thiamine metabolism - Apis mellifera (honey bee)	1/183	12/2961	0.535606	0.795532	0.497467	412632	1
	ame00910	ame00910	Nitrogen metabolism - Apis mellifera (honey bee)	1/183	12/2961	0.535606	0.795532	0.497467	410066	1
	ame00511	ame00511	Other glycan degradation - Apis mellifera (honey bee)	1/183	13/2961	0.564424	0.826186	0.516635	552249	1
	ame04142	ame04142	Lysosome - Apis mellifera (honey bee)	5/183	82/2961	0.579777	0.836536	0.523107	551290/552073/552249/551437/727146	5
	ame00562	ame00562	Inositol phosphate metabolism - Apis mellifera (honey bee)	3/183	49/2961	0.592276	0.842533	0.526858	408650/552024/409736	3
	ame04977	ame04977	Vitamin digestion and absorption - Apis mellifera (honey bee)	1/183	15/2961	0.616832	0.865278	0.54108	413408	1
	ame00480	ame00480	Glutathione metabolism - Apis mellifera (honey bee)	2/183	36/2961	0.662602	0.916751	0.573268	725942/409490	2
	ame04215	ame04215	Apoptosis - multiple species - Apis mellifera (honey bee)	1/183	19/2961	0.703569	0.960277	0.600486	100577690	1
	ame00564	ame00564	Glycerophospholipid metabolism - Apis mellifera (honey bee)	3/183	60/2961	0.728016	0.969207	0.60607	724443/724995/406141	3
	ame04145	ame04145	Phagosome - Apis mellifera (honey bee)	3/183	61/2961	0.738414	0.969207	0.60607	409165/725571/413408	3
	ame03430	ame03430	Mismatch repair - Apis mellifera (honey bee)	1/183	21/2961	0.739306	0.969207	0.60607	727275	1
	ame04148	ame04148	Efferocytosis - Apis mellifera (honey bee)	3/183	62/2961	0.748497	0.969207	0.60607	409165/552556/552711	3
	ame04130	ame04130	SNARE interactions in vesicular transport - Apis mellifera (honey bee)	1/183	23/2961	0.770754	0.985395	0.616193	100577614	1
	ame04820	ame04820	Cytoskeleton in muscle cells - Apis mellifera (honey bee)	3/183	68/2961	0.802631	0.991442	0.619974	410905/408797/409448	3
	ame04391	ame04391	Hippo signaling pathway - fly - Apis mellifera (honey bee)	2/183	50/2961	0.825621	0.991442	0.619974	408951/411327	2
	ame02010	ame02010	ABC transporters - Apis mellifera (honey bee)	1/183	28/2961	0.83383	0.991442	0.619974	411685	1
	ame03250	ame03250	Viral life cycle - HIV-1 - Apis mellifera (honey bee)	1/183	28/2961	0.83383	0.991442	0.619974	551817	1
	ame03420	ame03420	Nucleotide excision repair - Apis mellifera (honey bee)	2/183	51/2961	0.834019	0.991442	0.619974	727275/726923	2
	ame03020	ame03020	RNA polymerase - Apis mellifera (honey bee)	1/183	29/2961	0.844198	0.991442	0.619974	411191	1
	ame04620	ame04620	Toll-like receptor signaling pathway - Apis mellifera (honey bee)	1/183	29/2961	0.844198	0.991442	0.619974	100577690	1
	ame00860	ame00860	Porphyrin metabolism - Apis mellifera (honey bee)	1/183	31/2961	0.863043	0.999748	0.625168	727593	1
	ame03083	ame03083	Polycomb repressive complex - Apis mellifera (honey bee)	1/183	37/2961	0.907022	0.999748	0.625168	413288	1
	ame00970	ame00970	Aminoacyl-tRNA biosynthesis - Apis mellifera (honey bee)	1/183	41/2961	0.928212	0.999748	0.625168	413878	1
	ame03082	ame03082	ATP-dependent chromatin remodeling - Apis mellifera (honey bee)	2/183	69/2961	0.934233	0.999748	0.625168	552322/726923	2
	ame04213	ame04213	Longevity regulating pathway - multiple species - Apis mellifera (honey bee)	1/183	43/2961	0.93693	0.999748	0.625168	410082	1
	ame04214	ame04214	Apoptosis - fly - Apis mellifera (honey bee)	1/183	47/2961	0.951331	0.999748	0.625168	408979	1
	ame04013	ame04013	MAPK signaling pathway - fly - Apis mellifera (honey bee)	2/183	75/2961	0.952318	0.999748	0.625168	411173/410082	2
	ame04068	ame04068	FoxO signaling pathway - Apis mellifera (honey bee)	1/183	52/2961	0.964819	0.999748	0.625168	410082	1
	ame04080	ame04080	Neuroactive ligand-receptor interaction - Apis mellifera (honey bee)	1/183	56/2961	0.972874	0.999748	0.625168	726755	1
	ame03013	ame03013	Nucleocytoplasmic transport - Apis mellifera (honey bee)	2/183	86/2961	0.973905	0.999748	0.625168	100576146/410343	2
	ame04120	ame04120	Ubiquitin mediated proteolysis - Apis mellifera (honey bee)	1/183	92/2961	0.997431	0.999748	0.625168	412125	1
	ame00190	ame00190	Oxidative phosphorylation - Apis mellifera (honey bee)	1/183	94/2961	0.997749	0.999748	0.625168	726316	1
	ame04814	ame04814	Motor proteins - Apis mellifera (honey bee)	1/183	112/2961	0.999316	0.999748	0.625168	725479	1
	ame04144	ame04144	Endocytosis - Apis mellifera (honey bee)	1/183	114/2961	0.999401	0.999748	0.625168	724787	1
	ame03010	ame03010	Ribosome - Apis mellifera (honey bee)	1/183	127/2961	0.999748	0.999748	0.625168	100578560	1

## Sheet: Fig. 3c, d, f
Fig. 3c		GF.ft.1	GF.ft.2	GF.ft.3	Butyrate.ft.1	Butyrate.ft.2	Butyrate.ft.3
	LOC408559	1326.72	1485.4	1576.45	8634.25	1363.93	10032.5
	LOC551968	5444.57	5455.93	4501.35	13993.2	24409.2	19790.1
	LOC409261	467.273	535.312	658.365	2253.62	1524.02	2055.43
	mino	4026.89	4187.96	3817.31	5553.88	5449.5	5529.29
	LOC724951	332.098	160.712	132.881	344.717	2600.03	125.029
	LOC724995	458.095	787.015	623.635	1958.84	2011.76	1693.28
	Lpin	1084.74	668.844	487.734	4238.39	904.734	1047.65
	LOC726880	910.348	1299.87	1440.55	2531.13	1400.54	2135.19
	bbc	667.533	511.678	508.874	799.859	690.651	816.998
	Pla2	9.17858	8.27193	6.04005	67.215	27.3034	51.736
Fig. 3d	Gene	LOC408559	LOC551968	LOC409261	mino	LOC724951	LOC724995	Lpin	LOC726880	bbc	Pla2
	GF-1	0.948895	1.15036	1.07785	0.950292	1.16069	1.50809	0.987973	1.06238	1.08499	1.58851
	GF-2	1.11136	1.51694	1.46601	1.19372	2.21915	0.979181	1.08569	1.31623	1.32617	0.758529
	GF-3	0.729746	0.894572	0.704457	0.859893	1.25578	0.580506	1.01299	0.730899	0.841409	0.776791
	GF-4	1.32441	1.01045	1.1078	0.908146	0.665627	0.950066	1.21182	1.21608	1.10606	1.07968
	GF-5	0.89944	0.825583	0.733729	0.928407	0.713704	1.24208	0.775333	0.797498	0.793569	0.685929
	GF-6	1.09084	0.767901	1.10523	1.21591	0.650778	0.988556	0.979522	1.00888	0.941028	1.44265
	Butyrate-1	1.25613	4.75442	3.8879	1.42493	3.57264	3.82211	2.48396	1.81819	1.54279	2.28961
	Butyrate-2	2.30873	4.63549	3.45594	2.60758	0.96208	5.12759	2.48443	1.29637	1.06884	3.8832
	Butyrate-3	1.4605	2.43751	3.7814	1.61078	1.67825	3.1671	5.52733	2.25979	1.20401	13.522
	Butyrate-4	1.97663	4.79011	5.99588	2.25748	3.32424	4.49686	1.46772	2.3627	1.61756	11.0786
	Butyrate-5	2.62467	5.25283	3.56147	3.01569	1.79992	4.14964	2.10156	1.48598	1.59211	2.63015
	Butyrate-6	2.03102	4.67294	2.96219	1.39026	2.69355	4.15399	1.16177	1.11981	1.074	17.5372
Fig. 3f		Fat body TAG (μmol/L)
	GF-1	222.589
	GF-2	247.233
	GF-3	168.664
	GF-4	181.09
	GF-5	216.343
	GF-6	164.662
	Butyrate-1	145.516
	Butyrate-2	125.204
	Butyrate-3	155.414
	Butyrate-4	188.547
	Butyrate-5	145.481
	Butyrate-6	156.262

## Sheet: Fig. 4a
Fig. 4a	Metabolite	GF.ft.1	GF.ft.2	GF.ft.3	GF.ft.4	GF.ft.5	GF.ft.6	Butyrate.ft.1	Butyrate.ft.2	Butyrate.ft.3	Butyrate.ft.4	Butyrate.ft.5	Butyrate.ft.6
	Oleamide	8.557	8.492	8.52	8.435	8.476	8.375	8.184	8.112	8.306	8.369	8.453	8.273
	DG(18:1(9Z)-O(12,13)/0:0/16:0)	5.928	5.665	5.873	6.008	6.154	5.936	5.057	5.255	5.258	5.15	5.472	5.407
	Cer(d18:0/20:4(6E,8Z,11Z,14Z)+=O(5))	6.003	5.545	5.658	6.129	6.026	5.71	4.793	4.599	5.205	4.487	5.474	4.592
	4-Butylphenol	6.051	6.15	6.063	6.028	6.075	5.838	5.834	5.798	5.824	5.868	5.927	5.746
	PE(O-18:0/0:0)	6.914	6.312	6.812	6.295	6.766	7.256	5.829	6.178	6.63	6.588	6.887	6.575
	1-O-Hexadecyl-sn-glycero-3-phosphocholine	6.387	5.926	6.65	5.404	6.023	6.971	6.47	6.615	6.96	6.831	7.253	7.086
	Andrographolide	7.154	7.217	7.247	7.24	7.222	7.193	7.665	7.737	7.476	7.733	7.683	7.513
	PE-NMe2(18:4(6Z,9Z,12Z,15Z)/18:4(6Z,9Z,12Z,15Z))	5.636	6.072	6.171	6.045	6.134	6.277	6.631	6.666	6.561	6.431	6.544	6.613
	Val Glu Ala	5.405	5.695	5.684	5.509	5.57	5.408	5.976	5.984	5.919	5.928	5.957	5.847
	PE(15:0/18:4(6Z,9Z,12Z,15Z))	5.66	6.075	6.212	6.254	6.108	5.701	6.835	6.816	6.724	6.555	6.421	6.655
	(+/-)-(Z)-2-(5-Tetradecenyl)cyclobutanone	6.977	6.913	6.928	6.844	6.898	6.779	6.605	6.531	6.728	6.79	6.876	6.682
	4-(2,6,6-Trimethyl-1-cyclohexen-1-yl)-2-butanone	5.652	5.583	5.619	5.548	5.602	5.483	5.34	5.278	5.446	5.479	5.612	5.385
	PC(20:3/0:0)	6.696	6.582	6.806	6.478	6.578	6.857	7.441	7.121	7.049	7.007	6.783	7.228
	Germacrone	5.247	5.578	5.813	5.914	5.972	5.995	5.782	5.672	5.615	5.942	5.516	5.414
	Isopropyl beta-D-glucoside	5.686	5.594	5.823	5.653	5.711	5.725	5.277	5.251	5.356	5.408	5.406	4.955
	(6R,7S)-6,7-Epoxy-1,3-tetradecadiyne	4.778	5.07	5.281	5.337	5.391	5.407	5.316	5.314	5.212	5.437	5.143	5.067
	3-Gonal	5.941	5.884	5.954	5.937	5.918	5.874	5.97	6.046	5.953	5.943	5.966	5.975
	DG(a-13:0/0:0/20:4(6E,8Z,11Z,13E)-2OH(5S,15S))	4.175	5.298	4.8	4.523	4.864	2.529	6.362	6.732	6.318	6.547	6.545	6.43
	2-Aminoheptanedioic Acid	5.297	5.367	5.436	5.393	5.417	5.394	6.73	6.712	6.854	6.386	7.166	6.405
	LysoPE(0:0/18:2(9Z,12Z))	6.752	6.992	7.012	6.944	7.03	6.871	7.177	6.984	7.094	6.924	6.791	7.16
	Dmap-ethyl-paf	6.879	6.753	6.845	6.807	6.903	6.903	6.518	6.645	6.668	6.701	6.753	6.708
	(3S,3'S,5R,5'R,6R)-3,6-Epoxy-5,6-dihydro-3',5,8'-trihydroxy-beta,kappa-caroten-6'-one	6.835	6.736	6.783	6.766	6.862	6.86	6.454	6.572	6.608	6.643	6.711	6.658
	Buprenorphine	7.002	7.024	7.092	6.922	6.948	7.236	7.041	6.735	7.068	7.017	6.753	7.23
	10-hydroxy-2E-decenoic acid	5.553	5.71	5.851	5.633	5.564	5.826	5.839	5.868	5.731	5.906	5.667	5.591
	Thr Glu Leu Lys	5.797	5.514	5.821	6.427	6.352	5.666	5.652	5.195	5.651	5.338	4.908	5.746
	Galaxolide	6.652	6.752	6.731	6.754	6.711	6.754	7.161	7.226	7.124	7.089	7.068	7.035
	Sterebin A	7.051	7.12	7.198	7.255	7.296	7.173	7.507	7.539	7.349	7.374	7.477	7.416
	Neocnidilide	5.336	5.556	5.481	5.466	5.463	5.474	5.918	5.979	5.854	5.871	5.848	5.82
	Thymidine	6.12	6.561	6.006	6.59	6.589	6.672	5.781	6.227	6.006	6.142	5.892	6.048
	(Z)-3-Methyl-2-(2-pentenyl)-2-cyclopenten-1-one	5.597	5.761	5.712	5.73	5.717	5.767	6.027	6.075	5.993	5.956	5.977	5.92
	Ile Ser Ala	5.084	5.429	5.462	5.304	5.25	5.201	5.74	5.711	5.7	5.647	5.66	5.579
	Oryzalide B	7.213	7.226	7.312	7.3	7.121	7.326	6.96	7.014	6.938	7.077	6.953	6.997
	6-Hydroxy-3,4-dihydro-2(1H)-quinolinone	5.868	5.882	5.911	5.949	5.996	5.968	5.52	5.643	5.567	5.633	5.563	5.598
	5-Androstene-3b,16a,17a-triol	5.974	6.107	6.168	6.359	6.399	6.148	7.045	6.898	6.934	6.804	6.761	6.532
	KOBUSONE	6.244	6.287	6.309	6.326	6.249	6.38	6.365	6.397	6.284	6.381	6.277	6.305
	Avocadenofuran	6.214	6.327	6.282	6.377	6.211	6.381	5.873	5.965	5.871	5.988	5.831	5.928
	Punicic acid	5.514	5.821	5.828	5.849	5.592	5.622	5.617	5.662	5.539	5.767	5.625	5.645
	Pubesenolide	5.413	5.579	5.717	5.697	5.622	5.554	5.791	5.864	5.936	5.94	5.729	5.651
	(2S)-3-Hydroxy-1-[(2S)-pyrrolidine-2-carbonyl]pyrrolidine-2-carboxylic acid	6.343	6.438	6.155	6.394	6.412	5.724	6.164	6.252	6.363	6.145	6.423	6.183
	13,16,19-Docosatrienoic acid	5.899	5.929	6.036	5.884	5.914	5.931	6.095	6.172	6.04	5.953	5.855	5.953
	Traumatin	5.753	6.006	5.915	5.963	5.907	6.05	5.809	5.874	5.807	5.794	5.725	5.751
	Goshuyic acid	5.881	5.898	5.841	5.949	5.891	5.897	6.272	6.145	6.047	6.118	5.978	6.152
	Isoalantolactone	6.171	6.321	6.215	6.24	6.234	6.344	6.284	6.247	6.207	6.196	6.165	6.184
	2,2,6,7-Tetramethylbicyclo[4.3.0]nona-1(9),4-dien-8-one	5.644	5.638	5.654	5.706	5.608	5.724	6.072	6.037	6	6.039	5.952	5.963
	Dehydrocurdione	6.302	6.382	6.277	6.332	6.312	6.399	6.394	6.403	6.317	6.372	6.289	6.341
	(+/-)-2-Phenyl-4-methyl-2-hexenal	5.419	5.311	5.365	5.46	5.362	5.41	5.921	5.844	5.846	5.869	5.782	5.805
	1-Phenyl-1-pentanone	5.941	6.004	5.992	6.028	5.952	6.072	6.266	6.234	6.197	6.234	6.159	6.179
	Avocadyne	6.444	6.537	6.492	6.524	6.402	6.518	5.57	5.72	5.693	5.758	5.55	5.703
	N-(3-Amino-2-hydroxy-3-oxopropyl)-L-valine	5.16	5.455	5.459	5.28	5.352	5.315	5.615	5.665	5.579	5.759	5.656	5.599
	13,14-dihydro-15-keto-tetranor PGF1beta	5.56	5.435	5.602	5.669	5.593	5.644	6.047	5.972	5.863	5.972	5.912	5.904
	Tricoumaroyl spermidine	5.983	8.189	7.477	7.532	7.957	6.441	7.151	5.871	6.82	6.936	6.842	6.964
	N-Myristoyl Threonine	4.804	5.334	4.781	5.227	4.833	4.735	4.392	4.36	4.476	4.237	4.174	4.249
	Tilmicosin	6.513	6.334	7.065	5.582	5.9	7.175	6.138	6.634	6.167	6.774	6.915	6.975
	6'-Hydroxybuspirone	4.18	4.753	4.829	4.915	4.891	4.501	5.446	5.348	5.339	5.23	5.274	5.331
	O-Pimeloylcarnitine	4.129	4.631	4.883	4.616	4.716	4.616	5.504	5.379	5.43	5.106	5.257	5.345
	Rishitin	5.53	5.652	5.656	5.593	5.543	5.748	5.225	5.296	5.183	5.336	5.128	5.183
	N-Ethyl-4-menthane-3-carboxamide	5.569	5.507	5.89	5.554	5.442	5.728	5.109	5.376	5.226	5.301	5.253	5.176
	12-Hydroxynevirapine glucuronide	5.912	5.653	4.604	5.325	5.16	4.567	5.995	5.794	5.616	4.676	5.724	4.918
	Glycyl-l-histidyl-l-lysine	4.703	5.101	5.038	5.174	5.202	5.012	5.207	5.178	5.17	5.169	5.161	5.04
	Streptidine	4.016	4.131	4.45	4.146	4.183	4.394	5.08	4.998	4.991	4.874	4.806	5.029
	13-Acetylphorbol	5.271	5.506	5.496	5.367	5.321	5.419	5.985	6.013	5.949	5.91	5.952	5.865
	Annosquamosin B	6.872	7.213	7.401	7.514	7.572	7.555	7.529	7.466	7.436	7.588	7.166	7.026
	Val Asp Thr	5.401	5.627	5.723	5.549	5.6	5.453	5.764	5.795	5.734	5.765	5.798	5.7
	3',5'-Cyclic AMP	5.508	5.598	5.592	5.643	5.458	5.506	4.729	4.947	5.001	5.662	4.976	5.204
	Isodityrosine	6.378	6.325	6.421	6.414	6.373	6.376	5.888	6.018	5.875	5.936	5.876	5.891
	Lysylproline	5.446	5.494	5.576	5.489	5.395	5.502	5.465	5.609	5.386	5.485	5.502	5.456
	4-Quinolinecarboxylic Acid	5.152	5.291	5.219	5.338	5.284	5.345	3.96	4.203	3.847	3.799	3.875	3.933
	4-(4-methoxyphenyl)-1-methylsulfonylpiperidine	6.195	5.993	6.112	6.134	6.132	6.065	6.23	6.211	6.259	6.373	6.357	6.297
	(1r,3r)-1-Aminocyclopentane-1,3-dicarboxylic acid	4.99	5.167	4.956	5.026	4.951	5.199	5.035	5.08	5.076	4.924	5.099	4.918
	L-Valine, N-(2-hydroxy-3-butenyl)-	4.994	5.039	5.037	5.224	5.238	4.986	5.637	5.618	5.599	5.553	5.558	5.529
	Gly Asn Lys	5.456	5.727	5.442	5.711	5.903	5.252	4.737	4.671	4.633	4.541	4.805	4.563
	Ile Arg	5.962	6.047	5.684	5.785	5.612	5.378	6.165	6.373	6.22	6.237	6.285	6.129
	4-Guanidinobutanoic Acid	6.158	6.327	6.09	6.491	6.394	6.324	5.735	6.004	5.971	6.005	5.977	5.872
	Carboxyethyllysine	5.48	5.609	5.299	5.464	5.295	5.135	5.615	5.72	5.673	5.536	5.713	5.625
	L-Proline	7.737	7.79	7.767	7.709	7.711	7.932	7.676	7.748	7.775	7.882	7.723	7.878
	Cyclopropanecarboxylic acid	5.432	6.056	5.926	5.609	5.804	5.522	5.245	5.142	5.216	5.25	5.136	5.247
	L-Threonine	5.593	5.5	5.862	5.467	5.475	5.927	5.865	5.773	5.906	5.946	5.93	6.032
	MALEAMIC ACID	6.954	6.838	6.986	6.853	6.784	7.126	7.172	7.143	7.172	7.161	7.269	7.206
	Osmundalactone	5.417	5.113	5.213	5.1	5.102	5.565	5.286	5.953	5.605	5.097	5.26	5.346
	Dioctyl succinate	9.223	9.169	9.198	9.207	9.218	9.228	8.938	8.995	9.009	9.073	9.15	9.039
	N-Acetyl-D-mannosamine	7.543	7.257	7.623	7.316	7.268	7.48	7.177	7.246	7.074	7.074	7.048	7.079
	(3S,4R,5R)-1,3,4,5,6-Pentahydroxy-1-morpholin-4-ylhexan-2-one	5.439	5.532	5.823	5.718	5.591	5.675	6.429	6.436	6.419	6.538	6.352	6.318
	Delta-Valerolactam	5.885	6.032	5.96	6.057	5.953	6.236	5.623	5.897	5.779	5.831	5.722	5.784
	N2-Ethyl-2'-deoxyguanosine	6.489	6.363	6.66	6.27	6.22	6.679	6.237	6.341	6.215	6.361	6.207	6.414
	4-Hydroxybenzoic acid glucoside	5.639	5.45	5.248	5.684	5.809	5.176	5.54	5.546	5.592	5.243	5.72	5.376
	1-Ethyl-2-pyrrolidinone	5.844	5.897	5.987	5.885	5.796	6.082	5.548	5.682	5.55	5.644	5.586	5.633
	2(5H)-Furanone	6.813	6.505	6.385	6.803	6.901	6.307	5.852	5.963	6.068	6.261	6.509	6.079
	1-Pyrroline-4-hydroxy-2-carboxylate	6.024	5.846	5.98	6.033	6.068	5.915	6.053	6.078	6.103	6.052	6.221	5.926
	Nepsilon-Acetyl-L-lysine	6.291	6.283	6.297	6.264	6.249	6.385	6.109	6.219	6.111	6.191	6.132	6.037
	Fructosyl valine	5.818	5.887	5.957	5.961	5.999	5.813	6.342	6.324	6.292	6.357	6.296	6.224
	Gulonic acid	6.253	6.107	5.919	6.354	6.35	5.659	4.135	4.609	3.895	5.269	5.235	4.622
	1-Rhamnono-1,4-lactone	7.343	7.039	6.903	7.345	7.453	6.865	6.449	6.53	6.656	6.798	7.056	6.661
	Queuine	6.776	6.791	6.851	6.937	6.97	6.765	7.242	7.19	7.185	7.222	7.212	7.154
	Xanthylic acid	6.387	6.321	6.163	6.597	6.295	5.79	5.884	5.832	5.758	5.948	5.62	5.468
	Chitobiose	6.149	6.223	6.249	6.156	6.255	6.487	4.059	4.129	4.066	5.034	4.087	4.345
	Carcinine	5.188	4.028	5.171	4.451	4.874	3.738	4.1	3.451	3.433	4.839	4.175	5.068
	D-manno-2-Heptulose	6.069	5.902	5.797	6.313	6.323	5.594	3.693	3.38	3.317	3.994	3.338	4.046
	N-Acetyldjenkolic acid	6.675	6.415	6.381	6.655	6.757	6.405	5.973	6.122	6.179	6.078	6.449	6.172
	Lysinoalanine	4.755	4.575	4.575	4.261	4.611	3.72	5.468	5.428	5.418	5.347	5.529	5.272
	Trans-2-Hexenal	5.01	4.928	4.994	5.006	5.024	5.026	4.904	4.91	4.96	4.967	5.019	4.968
	(S,S)-Butane-2,3-diol	5.277	5.208	5.312	5.319	5.348	5.347	5.225	5.209	5.258	5.26	5.307	5.259
	Alpha-Linolenoyl Ethanolamide	7.852	7.776	7.849	7.911	7.797	7.839	7.983	8.03	7.891	7.848	7.886	7.952
	Lysyllysine	4.705	4.854	5.057	4.661	4.953	5.017	5.603	5.681	5.623	5.637	5.794	5.467
	5-Hydroxy-2-imino-1-methylimidazolidin-4-one	5.012	5.061	4.914	5.102	5.141	5.014	4.986	5	4.916	5.072	5.01	4.967
	O-Adipoylcarnitine	4.704	4.453	4.529	4.693	4.914	4.505	5.626	5.717	5.944	5.584	6.055	5.651
	Tyrosol	6.978	7.077	6.956	7.16	7.152	7.18	6.033	6.446	6.111	6.656	6.275	6.552
	Pipecolic Acid	6.027	6.114	6.297	5.96	6.048	6.293	6.124	6.069	6.13	6.228	6.162	6.221
	Cefaclor	5.468	5.274	5.51	5.316	5.211	5.505	6.002	5.874	5.965	5.936	5.958	5.902
	Trimethylamine N-Oxide	3.983	4.246	3.948	4.148	4.251	4.422	4.079	4.267	4.181	4.011	3.895	4.068
	Glycerylphosphorylcholine	5.07	4.679	4.522	4.934	4.83	4.424	6.262	6.424	6.572	6.119	6.694	6.225
	Olpadronic acid	6.365	6.41	6.301	6.746	6.33	6.341	6.976	7.129	7.23	7.027	7.192	6.992
	L-Rhamnulose	5.736	5.787	5.823	5.741	5.823	5.758	6.408	6.324	6.293	6.17	6.246	6.295
	Castavinol	5.612	5.652	5.339	5.719	5.666	4.986	4.664	4.775	4.695	5.063	4.757	4.599
	2-[(2S)-2,6-Diaminohexanoyl]oxyacetic acid	5.6	5.622	5.63	5.514	5.506	5.468	5.823	5.811	5.68	5.815	5.776	5.703
	N-(Hydroxymethyl)acrylamide	5.4	5.437	5.555	5.387	5.337	5.579	5.43	5.469	5.461	5.5	5.479	5.437
	L-Carnitine	5.452	5.549	5.715	5.481	5.42	5.845	5.564	5.576	5.661	5.622	5.561	5.622
	Xi-3-Hydroxy-5-phenylpentanoic acid O-beta-D-Glucopyranoside	5.245	5.019	4.897	5.23	5.019	4.4	4.47	4.542	4.696	4.903	5.432	4.633
	L-Prolinamide	4.358	4.507	4.248	4.507	4.516	4.864	4.068	4.467	4.219	4.262	4.096	4.399
	2-Ethylpentanedioylcarnitine	4.67	4.957	4.729	4.897	4.925	4.592	5.404	5.402	5.541	5.305	5.81	5.419
	2-Hexynyl-5'-N-ethylcarboxamidoadenosine	5.617	5.928	5.949	5.692	5.644	5.891	6.459	6.226	6.217	6.226	6.427	6.359
	2-Amino-2-methyl-1,3-propanediol	6.103	6.155	6.139	6.07	6.074	6.308	6.067	6.138	6.163	6.274	6.102	6.261
	Gamma-Glutamylglutamine	5.884	5.734	5.934	5.767	5.772	5.671	5.705	5.81	5.891	5.892	6.08	5.811
	5-Hydroxymethyl-2-furancarboxaldehyde	5.445	5.149	5.368	5.264	5.253	5.336	5.303	5.371	5.211	5.294	5.232	5.227
	Trigonelline	7.309	7.31	7.286	7.41	7.454	7.307	7.764	7.693	7.658	7.652	7.61	7.601
	Vigabatrin	6.009	6.104	6.323	6.136	6.286	6.17	5.8	5.877	5.903	5.918	5.916	5.853
	Oct-5-enedioylcarnitine	5.771	5.903	5.991	6.21	6.209	5.758	6.203	6.075	6.089	6.006	5.998	6.155
	Furfural	6.573	6.237	6.151	6.542	6.649	6.112	5.62	5.719	5.8	5.969	6.208	5.856
	Diphenylsulfone	6.045	5.984	5.851	6.022	5.953	5.479	5.217	5.355	5.041	5.779	5.827	5.204
	Maltol	5.389	5.045	5.014	5.327	5.483	4.974	4.472	4.616	4.739	4.855	5.082	4.761
	Glucose-6-glutamate	6.121	5.887	6.003	6.155	6.142	5.88	6.099	5.948	5.996	6.101	6.131	6.005
	Gly Val His	5.165	5.206	5.829	4.809	5.303	5.62	5.488	5.643	5.702	6.032	5.915	5.846
	2-Amino-2-methyl-1-propanol	5.975	6.138	6.39	5.931	5.922	6.274	6.262	6.278	6.328	6.448	6.346	6.405
	L-Glutamic gamma-semialdehyde	4.973	5.453	5.378	5.083	5.11	5.382	5.509	5.54	5.492	5.61	5.654	5.561
	3-Aminopyrazin-2-ol	5.059	5.415	5.196	5.412	5.458	4.991	4.369	4.591	4.529	4.943	4.661	4.833
	Trans-4-Aminocyclohexanecarboxylic acid	4.937	4.925	4.919	5.001	4.949	5.001	4.696	4.848	4.791	4.858	4.852	4.708
	1-Acetoxy-2-hydroxy-16-heptadecen-4-one	7.224	7.519	7.509	7.473	7.455	7.562	8.079	8.138	8.137	7.964	7.908	7.559
	(2r,3r,5s,6r)-2,6-Bis(hydroxymethyl)piperidine-3,4,5-triol	3.48	4.454	4.343	4.329	4.254	4.658	5.463	5.256	5.353	5.282	5.337	5.304
	Mimosine	5.765	6.102	5.862	5.799	5.818	5.93	5.885	5.947	5.918	6.064	6.101	6.165
	Butyryl-L-carnitine	5.335	5.447	5.857	6.004	6.086	5.438	5.237	5.065	5.055	5.046	4.958	4.938
	Niacinamide	5.975	6.109	5.71	6.127	5.882	5.49	4.619	4.837	4.769	5.284	4.836	5.094
	Val Glu	6.352	6.336	6.307	6.4	6.275	6.234	6.056	6.215	6.123	6.12	6.156	6.182
	N2-Acetyl-L-ornithine	5.384	5.536	5.242	5.436	5.401	5.126	5.551	5.668	5.612	5.404	5.73	5.57
	D-Mannose 6-Phosphate	6.252	5.989	6.077	6.167	6.235	6.194	5.317	5.447	5.213	5.385	5.414	5.428
	His Pro Gln	4.517	4.616	4.774	4.764	4.868	4.659	5.792	5.732	5.665	5.722	5.737	5.626
	N-Acetyl-L-aspartic acid	5.337	5.242	5.335	5.387	5.372	5.382	4.886	4.973	4.804	4.866	4.848	4.867
	Dopamine	6.005	5.936	5.243	5.327	5.615	5.177	4.673	4.772	4.802	4.643	5.087	5.015
	6-Hydroxynicotinic Acid	5.242	5.732	5.53	5.705	5.396	5.478	5.205	5.054	5.074	5.175	4.888	5.01
	Cis-4-Decenedioic acid	5.555	5.544	5.447	5.587	5.583	5.601	6.163	6.226	6.144	6.073	6.099	6.194
	2-[4-(sulfooxy)phenyl]acetic acid	4.453	3.484	4.519	4.185	4.059	5.08	5.69	5.83	5.764	5.328	5.922	5.649
	Imidazolepropionic acid	5.157	5.681	5.237	5.425	5.327	5.754	4.897	5.03	4.92	4.981	4.887	4.81
	Cerulenin	7.088	7.138	7.098	7.23	7.209	7.146	6.72	6.906	6.757	6.847	6.746	6.775
	5-Hydroxytrideca-7,9-dienoylcarnitine	4.909	5.246	5.359	5.467	5.388	5.008	5.678	5.51	5.528	5.399	5.417	5.45
	Methionine glutamate	5.577	5.892	4.838	5.417	5.756	4.332	6.922	6.977	6.905	6.054	7.046	6.352
	12,13-DHOME	6.92	7.02	6.96	6.989	6.896	7.095	7.345	7.482	7.331	7.394	7.397	7.371
	Ser Val	5.938	6.289	5.88	6.053	6.109	5.352	5.917	5.984	5.951	5.81	5.908	6.01
	Prolylproline	5.838	6.279	6.451	6.083	6.214	6.504	6.577	6.605	6.545	6.678	6.774	6.692
	Guanosine monophosphate	4.905	5.239	5.425	4.784	4.901	5.556	5.607	5.82	5.873	6.129	5.991	6.218
	N2-Succinyl-L-glutamic acid 5-semialdehyde	5.665	5.629	5.419	5.82	5.788	5.646	5.048	5.333	5.114	5.203	5.102	5.177
	Ile Gln	6.201	6.148	5.573	6.11	5.953	5.216	6.163	6.297	6.246	6.001	6.321	6.119
	Piperidine	6.788	7.061	7.256	6.818	6.866	7.189	7.203	7.276	7.215	7.349	7.262	7.323
	Leu Lys	6.341	6.437	5.951	6.259	6.312	5.443	6.299	6.42	6.447	6.168	6.546	6.141
	Cyclocreatine	5.18	5.38	5.196	5.242	5.347	4.119	5.297	5.372	5.27	4.936	5.402	5.079
	4-Hydroxybenzaldehyde	6.244	6.4	6.305	6.288	6.36	5.662	6.295	6.388	6.334	6.162	6.434	6.205
	Leucyl-Threonine	5.892	6.028	5.575	5.872	5.759	5.189	5.961	6.055	5.986	5.694	5.976	5.911
	4-(4-Fluorophenyl)-2-(4-nitrophenyl)-5-(4-pyridyl)-1H-imidazole	5.258	5.546	5.102	5.474	5.413	4.844	4.914	4.986	4.923	4.929	4.944	4.888
	2-Keto-3-deoxy-D-gluconic acid	5.48	5.488	5.006	5.487	5.446	5.581	4.854	4.782	5.175	4.698	5.127	4.335
	Glucose propionate	4.814	4.725	4.563	5.029	5.104	4.289	5.221	5.146	5.124	5.07	5.164	5.081
	Gentiobiose	6.682	6.302	5.841	6.621	6.688	5.971	4.499	4.708	4.669	5.294	5.786	5.375
	L-Gluconic acid	5.229	5.074	4.664	5.339	5.316	4.594	4.576	4.649	4.586	4.592	4.606	4.551
	10-Hydroxy-3-methoxy-1,3,5,7-cadinatetraen-9-one	5.519	5.575	5.666	5.933	5.944	5.422	6.394	6.334	6.328	6.233	6.351	6.423
	Glu Val	6.091	6.232	5.725	6.2	6.057	5.446	6.011	6.12	6.049	5.945	6.066	6.031
	Norleucine	7.729	8.022	8.206	7.77	7.817	8.129	8.162	8.239	8.177	8.309	8.22	8.279
	L-Isoleucine	3.776	5.039	5.558	3.81	4.104	5.395	5.664	5.766	5.602	5.84	5.606	5.843
	Methionyl-Glutamate	4.914	4.822	4.958	4.825	4.743	4.829	5.291	5.241	5.218	5.133	5.214	5.193
	2-Amino-6-[(1R,2S)-1,2,3-trihydroxypropyl]-7,8-dihydro-3H-pteridin-4-one	6.696	6.547	6.693	6.416	6.571	6.518	6.373	6.4	6.216	6.142	6.329	6.29
	Canavanine	5.26	5.317	5.935	4.845	4.882	5.693	5.417	5.537	5.179	5.135	5.114	5.451
	2-Deoxygalactopyranose	5.058	5.121	5.235	5.219	5.509	5.356	5.904	5.887	5.925	5.571	5.963	5.814
	Nitrofurazone	5.756	5.563	5.725	5.788	5.808	5.835	5.494	5.643	5.584	5.357	5.638	5.455
	Tropolone	4.313	4.294	4.341	4.374	4.562	4.401	4.716	4.568	4.681	4.454	4.59	4.619
	Bucillamine	3.831	3.613	3.193	3.751	3.832	3.957	5.151	5.125	5.307	5.177	5.263	5.185
	Skullcapflavone II	5.182	5.516	4.772	5.418	5.305	3.743	3.918	3.49	3.427	3.433	3.549	3.392
	Ile Thr	5.744	5.761	5.21	5.743	5.539	4.655	5.394	5.513	5.48	5.062	5.522	5.187
	Arg Leu	6.18	6.1	5.763	6.063	6.096	5.428	5.828	5.944	5.99	5.816	6.135	5.765
	Threonylhydroxyproline	5.061	5.087	5.01	5.21	5.115	5.102	4.834	4.926	4.85	4.925	4.868	4.92
	Fumagillol	5.152	5.378	5.269	5.325	5.281	5.366	5.817	5.71	5.629	5.703	5.649	5.536
	2-Aminoadipic acid	5.928	5.837	6.157	6.072	6.246	5.989	6	5.967	6.096	6.136	6.179	5.884
	5-[(2R)-2-Aminopropyl]-2-hydroxybenzoic acid	5.107	5.183	5.167	5.155	4.978	5.069	5.095	5.107	5.057	5.029	5.057	4.985
	2-(3-Carboxy-3-aminopropyl)-L-histidine	5.965	6.025	5.823	6.107	6.111	5.59	5.207	5.274	5.143	5.186	5.134	5.232
	Pentylone	5.751	5.571	5.651	5.69	5.713	5.762	5.423	5.476	5.533	5.571	5.674	5.576
	Phenylalanyllysine	5.719	5.539	4.986	5.542	5.545	4.567	5.604	5.807	5.8	5.608	6.039	5.558
	2',4'-Dihydroxyacetophenone	5.459	5.407	5.439	5.455	5.502	5.463	4.953	5.107	4.918	5.235	5.069	5.128
	6-Amino-9H-purine-9-propanoic acid	5.808	5.82	5.802	5.861	5.828	5.851	5.466	5.622	5.467	5.58	5.463	5.518
	Butanoyl (2S)-2-amino-5-(diaminomethylideneamino)pentanoate	3.061	2.679	2.665	2.696	2.69	2.632	4.928	4.706	4.95	4.416	5.485	4.994
	N-Hydroxy-L-tyrosine	5.714	5.77	5.453	5.637	5.665	5.188	5.951	5.926	5.986	5.692	6.145	5.721
	Val Val	6.268	6.557	6.057	6.31	6.222	5.472	6.144	6.22	6.177	5.987	6.17	6.22
	Lagociclovir	4.725	5.037	4.874	4.979	4.969	4.94	5.243	5.214	5.107	5.058	5.031	5.137
	N6-(1,2-Dicarboxyethyl)-AMP	4.866	5.375	5.494	4.118	4.63	4.054	5.676	6.059	5.87	5.627	6.088	5.898
	L-Serine	3.886	3.798	4.13	3.957	3.894	3.902	5.557	5.542	5.686	5.222	6.013	5.234
	Thr Val Asp	4.195	4.745	4.906	4.485	4.627	4.388	5.121	5.167	5.082	5.092	5.181	4.958
	Umbelliferone	5.437	5.319	5.145	5.193	5.286	5.058	5.037	4.822	4.676	4.467	4.81	4.512
	Hydroxyphenylacetylglycine	5.103	5.067	4.884	5.059	4.98	4.447	5.533	5.554	5.378	5.109	5.554	4.99
	5-hydroxyindole thiazolidine carboxylate	4.404	4.779	4.635	4.351	3.661	4.628	5.514	5.687	5.772	5.732	5.509	5.621
	Phe Thr	5.679	5.783	5.187	5.629	5.464	4.822	5.566	5.604	5.669	5.321	5.621	5.349
	Galactoarabinan	4.462	4.889	5.215	4.885	4.487	4.936	5.963	5.871	5.872	5.81	5.816	5.793
	Cinncassiol C2	5.689	5.576	5.597	5.394	5.01	5.505	5.119	5.048	4.896	4.969	4.974	5.012
	Beta-D-ribosylnicotinate	4.608	4.558	4.396	4.938	5.115	4.216	5.183	5.359	5.386	5.3	5.481	4.936
	All-trans-3,4-Didehydroretinoate	4.903	4.955	4.919	4.855	4.963	4.705	4.748	4.918	4.831	4.832	4.851	4.933
	Calystegine B2	5.67	5.901	5.975	5.835	5.892	5.97	6.593	6.626	6.582	6.571	6.519	6.579
	20-Carboxyleukotriene B4	6.756	6.706	6.822	6.782	6.81	6.842	7.261	7.164	7.193	7.268	7.278	7.178
	Sporol	4.451	4.517	3.976	4.789	4.993	4.125	5.067	5.322	5.376	5.157	5.436	4.75
	Gamma-Glutamylglutamic acid	5.061	5.202	5.166	5.31	5.07	5.198	5.157	5.225	5.196	4.966	5.008	4.898
	Zeatin	2.777	3.929	4.349	4.078	4.421	4.304	5.419	5.352	5.384	5.044	5.39	5.234
	Val Ala Ala	5.025	4.861	4.224	4.818	4.623	4.191	4.799	4.9	4.956	4.479	5.043	4.579
	13(S)-HpODE	8.147	8.21	8.154	8.148	8.091	8.189	8.584	8.672	8.543	8.562	8.558	8.539
	Cyclohexa-2,4-dienylmethanol	4.973	5.152	5.211	4.958	4.969	5.152	5.192	5.321	5.278	5.373	5.282	5.335
	Pro Leu Asp	3.318	3.928	4.934	4.138	3.391	5.014	5.064	5.182	5.088	5.409	4.917	5.341
	(3S,8aS)-3-[(1R)-1-Hydroxyethyl]hexahydropyrrolo[1,2-a]pyrazine-1,4-Dione	4.302	5.001	4.294	4.891	4.778	5.085	4.162	4.628	4.437	4.548	4.372	4.557
	Asn Leu	5.699	6.007	5.689	5.778	5.809	5.13	5.769	5.846	5.848	5.735	5.914	5.836
	Tolcapone	5.492	5.649	5.591	5.604	5.522	5.762	4.868	5.23	4.962	5.208	4.912	5.122
	1-(2,3,8,8-Tetramethyl-1,2,3,4,5,6,7,8-octahydronaphthalen-2-yl)ethanone	6.512	6.701	6.608	6.714	6.556	6.756	6.643	6.673	6.665	6.593	6.652	6.52
	Adhumulinic acid	5.019	4.918	5.528	4.886	5.216	5.292	4.741	4.79	4.75	4.703	4.797	4.889
	2-Deoxystreptamine	4.593	4.987	4.748	4.762	4.5	4.298	5.236	5.341	5.29	5.153	5.235	5.056
	3'-O-Methylinosine	5.879	6.004	5.992	6.063	5.963	6.089	5.885	5.997	5.871	5.901	5.763	5.83
	Pentadecanoic acid	6.467	6.612	6.492	6.533	6.467	6.624	6.371	6.491	6.288	6.414	6.313	6.34
	Cucurbitacin IIa	4.653	4.491	4.809	4.585	4.299	4.72	5.207	5.434	5.344	5.35	5.455	4.985
	Hexadecasphingosine	6.395	6.416	6.584	6.402	6.327	6.597	6.774	6.879	6.602	6.915	6.634	6.69
	Leu Val Gly	4.41	4.791	4.844	4.571	4.562	4.357	5.237	5.33	5.308	4.874	5.348	4.92
	1-beta-D-Arabinofuranosyl-5-fluorocytosine	4.311	4.629	4.244	4.468	4.809	4.795	3.983	4.056	3.993	3.999	4.013	3.957
	Leu Glu Glu	4.7	5.061	4.971	4.82	4.908	4.381	5.422	5.555	5.601	5.292	5.596	5.18
	Ecgonine Methyl Ester	4.622	4.889	4.703	4.648	4.641	4.621	5.195	5.1	5.045	4.917	5.031	5.04
	Modrastane	5.256	5.314	5.097	5.271	5.219	5.273	4.844	4.89	4.912	4.926	4.977	4.8
	11-Hydroxyandrosterone	5.964	6.359	6.367	6.596	6.635	6.325	6.882	6.791	6.797	6.542	6.521	6.277
	7,8-Dihydrovomifoliol 9-[rhamnosyl-(1->6)-glucoside]	5.067	5.031	5.26	5.123	5.157	5.422	4.871	4.974	4.872	4.79	4.9	4.8
	Tetranorprostanedioic acid	6.998	6.983	6.968	6.984	6.959	7.031	7.291	7.276	7.172	7.254	7.192	7.24
	11Z-hexadecenoic acid	5.094	5.387	4.941	5.095	4.534	5.09	4.794	5.5	5.018	5.563	5.473	5.252
	9-OxoODE	6.926	7.107	7.07	7.149	7.121	7.013	7.314	7.413	7.186	7.195	7.214	7.23
	PL	5.254	5.412	5.555	5.64	5.484	5.299	5.672	5.726	5.617	5.804	5.784	5.575
	6-Aminopenicillanic acid	3.428	4.247	4.523	3.507	3.501	4.483	4.406	4.445	4.694	4.842	4.482	4.857
	Gamma-L-Glutamyl-L-methionine sulfoxide	5.023	5.11	5.072	5.134	5.083	5.188	4.623	4.811	4.724	4.762	4.695	4.609
	5-Hydroxylysinonorleucine	5.106	5.046	5.187	5.03	5.036	4.635	5.407	5.609	5.389	5.424	5.385	5.354
	3-Chloro-D-alanine	4.117	4.073	3.215	3.321	3.76	3.182	5.091	5.261	5.103	3.267	5.278	3.996
	Phe Gly	5.338	5.205	5.227	5.275	5.197	5.019	5.098	5.132	5.227	5.044	5.438	4.934
	Farnesyl acetone	7.782	7.765	7.748	7.663	7.696	7.53	7.32	7.292	7.458	7.554	7.718	7.403
	2-Amino-3,4-dihydroxypentanedioic acid	4.717	4.641	4.287	4.539	4.383	4.042	5.723	5.889	5.457	4.032	5.689	4.61
	N-Acetyl-7-O-acetylneuraminic acid	4.981	4.87	4.76	5.121	4.977	5.216	4.351	4.189	4.161	4.208	3.993	3.89
	Lenperone	4.854	5.189	5.141	5.004	4.907	4.741	5.23	5.316	5.161	5.3	5.405	5.091
	ALANYL-dl-LEUCINE	6.541	6.504	6.145	6.357	6.301	5.628	6.347	6.476	6.377	6.135	6.462	6.176
	Sarmentosin	5.151	4.718	5.218	4.973	4.726	4.801	4.773	4.547	4.876	4.233	4.958	4.694
	Myclobutanil	4.939	5.154	4.892	5.237	5.173	4.66	5.65	5.56	5.535	5.461	5.546	5.522
	Pedunculoside	2.472	3.521	4.37	3.206	3.923	4.038	5.105	5.248	5.15	5.108	5.147	5.241
	Serylvalylglycylglutamic acid	4.423	5.16	5.176	4.679	4.834	4.764	5.162	5.367	5.214	5.516	5.46	5.232
	Fenvalerate	6.995	7.06	7.087	7.05	7.046	7.081	6.634	6.783	6.622	6.786	6.636	6.638
	7-Aminoheptanoic acid	4.747	4.8	5.052	5.189	5.02	4.931	5.32	5.245	5.233	5.297	5.289	5.286
	4'-Thiothymidine	3.276	3.143	4.915	3.161	3.154	5.165	3.974	3.824	4.485	5.481	4.69	5.511
	Pyridine N-oxide glucuronide	5.115	5.34	5.118	5.432	5.131	5.464	4.986	5.333	4.826	5.135	5.057	4.534
	Gamma-Glutamylcysteine	5.178	5.027	4.379	5.251	5.416	4.363	3.648	3.836	3.971	4.096	3.677	3.981
	O-Desmethylverapamil (D-703)	6.725	6.88	6.748	6.845	6.821	6.88	6.34	6.531	6.369	6.508	6.336	6.39
	(R)-2-Hydroxy-2H-1,4-benzoxazin-3(4H)-one	4.755	4.973	4.903	4.979	4.909	5.054	4.877	4.937	4.797	4.939	4.718	4.763
	Indole-3-propionic acid	5.214	4.86	5.04	5.004	4.818	4.974	4.673	4.387	4.511	4.848	4.604	4.339
	Ile Pro Asp	4.537	5.197	5.283	4.95	4.955	4.888	5.471	5.487	5.424	5.415	5.358	5.365
	Asp Asn Leu	5.086	5.238	5.158	5.096	5.169	5.198	5.308	5.384	5.235	5.469	5.279	5.234
	DG(9D5/9D3/0:0)	5.297	5.781	5.659	5.696	5.754	5.453	5.953	6.171	5.913	5.977	5.591	5.683
	Moxifloxacin	4.707	5.279	5.048	5.018	5.033	4.667	5.266	5.39	5.275	5.415	5.243	5.212
	Leu Val Ala	4.939	5.132	5.543	4.857	4.867	5.105	5.815	5.914	5.863	5.64	5.812	5.662
	Falcarindiol	4.863	4.76	5.137	4.973	4.992	4.848	5.358	5.436	5.458	5.631	5.645	5.453
	Norepinephrine	4.494	4.524	4.321	4.576	4.61	4.552	4.353	4.343	4.313	4.272	4.397	4.239
	N-Methylisoleucine	5.163	5.29	5.431	5.285	5.272	5.36	5.383	5.638	5.622	5.707	5.719	5.555
	6-Methoxymellein	5.251	5.151	4.935	5.11	5.063	5.191	4.175	4.473	4.19	4.62	4.109	4.558
	PC(18:0/0:0)	8.343	8.043	8.233	7.679	7.983	8.418	8.483	8.504	8.687	8.503	8.636	8.695
	3,4-Methylenedioxyamphetamine	4.842	4.621	4.712	5.032	5.045	4.659	4.349	4.628	4.059	4.708	4.525	4.747
	Cyclopassifloside X	4.098	4.16	4.146	4.178	4.171	4.113	5.311	4.874	5.032	4.618	4.567	5.003
	Sebacic acid	6.534	6.489	6.528	6.526	6.522	6.558	6.371	6.391	6.433	6.432	6.464	6.42
	Isosorbide Mononitrate	4.034	3.849	4.064	3.753	3.94	4.309	4.741	4.697	4.816	4.704	4.791	4.613
	Carbaryl	4.604	4.592	4.752	4.846	4.637	4.983	4.71	4.704	4.566	4.672	4.535	4.486
	Methyldopa	5.894	5.794	5.623	5.882	6.005	5.446	5.468	5.613	5.642	5.586	5.859	5.735
	L-Hypoglycin A	5.187	5.271	4.989	5.148	5.115	4.471	5.136	5.382	5.289	5.104	5.222	5.077
	Ser Gly Leu	4.524	5.18	5.122	4.686	5.197	4.8	5.46	5.542	5.456	5.615	5.469	5.383
	3,7-Dimethylquercetin	5.481	5.31	5.484	5.357	5.352	5.711	5.995	5.943	6.155	5.914	6.174	6.024
	Ser Thr Ile	1.565	3.245	4.316	2.917	1.636	4.249	5.323	5.302	5.247	5.157	5.355	5.1
	Saccharopine	5.224	4.919	4.964	4.669	4.562	5.094	4.783	4.95	4.898	4.782	4.89	4.677
	PGP(a-13:0/PGF1alpha)	2.256	3.891	4.112	2.719	2.329	4.659	5.237	5.437	5.494	5.484	5.496	5.376
	Sphingosylphosphorylcholine	5.002	5.439	4.979	5.348	4.913	4.32	4.895	5.154	4.962	5.034	5.036	4.937
	L-Tyrosine Methyl Ester	6.25	6.324	6.006	6.338	5.903	6.494	6.001	6.109	5.931	6.079	6.03	5.917
	(2E)-Decenoyl-ACP	4.498	4.214	4.361	3.748	4.104	3.423	5.2	5.309	5.187	4.452	5.078	4.539
	11-Dehydro-thromboxane B2	4.994	5.327	5.276	5.167	5.186	5.078	5.77	5.797	5.681	5.803	5.738	5.652
	2-succinylbenzoate	6.216	6.063	5.872	6.063	5.995	6.071	4.705	5.423	4.551	5.319	4.94	5.357
	Val Gly Val	4.841	5.132	5.134	4.884	5.02	4.834	5.507	5.479	5.469	5.568	5.465	5.44
	Decanoylcarnitine	4.683	5.168	5.261	4.89	5.09	4.822	5.047	5.294	5.086	4.971	5.223	5.163
	Alanine lactate pyruvate	5.982	6.069	6.102	6.127	6.018	6.399	5.415	5.851	5.701	5.601	5.697	5.818
	Sulbactam	3.307	3.369	3.355	3.386	3.38	4.852	4.61	4.935	5.202	5.432	5.136	5.253
	2,8-Quinolinediol	5.673	5.99	6.12	5.995	6.338	5.961	5.469	5.873	5.771	5.585	5.732	5.853
	Val Pro Val	4.538	5.005	4.967	4.685	4.729	4.692	5.041	5.116	5.146	5.063	5.06	5.004
	Cystinylglycine	5.167	5.003	3.981	5.161	5.299	5.175	4.018	4.09	4.027	4.033	4.048	3.992
	Leu Ile Trp	5.068	5.204	5.337	4.685	4.703	5.237	4.947	4.867	5.205	5.238	5.181	5.387
	3,5,6-Trihydroxy-5-(hydroxymethyl)-2-methoxy-2-cyclohexen-1-one	5.848	5.923	5.172	5.897	5.984	5.936	5.074	5.403	4.67	5.077	4.701	4.937
	Peonidin 3-(6''-acetyl-galactoside)	5.792	6.149	5.218	5.488	5.42	6.049	5.128	5.617	4.738	5.528	4.586	5.311
	Veliparib	3.732	3.532	2.661	4.262	4.043	1.541	6.517	7.22	6.207	5.569	6.077	6.382
	3-Hydroxy-L-proline	5.754	5.935	5.814	5.886	5.826	5.983	5.494	5.715	5.488	5.612	5.46	5.578
	Asp-Phe	5.195	5.074	5.139	5.318	5.523	4.844	5.45	5.63	5.651	5.681	5.864	5.306
	Midodrine	4.568	4.688	4.6	4.87	4.602	4.916	4.149	4.322	4.284	4.272	4.226	3.987
	Thr Ala Ile	4.576	5.038	5.335	4.386	4.643	4.738	5.1	5.203	5.117	4.836	5.168	5.144
	L-DOPA 3'-glucoside	5.128	5.141	4.729	5.158	5.006	5.209	4.078	4.161	3.543	4.29	3.499	3.443
	Octadeca-9,11-dienoic acid	6.01	6.051	5.909	6.026	6.106	5.958	6.37	6.003	6.355	6.075	6.403	6.35
	Cyanazine	4.253	3.899	3.282	4.504	4.127	3.249	4.285	4.434	3.328	4.956	4.412	4.165
	Vaccenic acid	5.764	5.779	5.806	5.775	5.767	5.759	5.481	5.524	5.576	5.7	5.704	5.614
	Glu Gly Leu	4.748	5.099	4.94	4.939	4.974	4.794	5.132	5.208	5.103	5.157	5.122	5.026
	3-Hydroxynona-5,7-dienoylcarnitine	4.984	5.304	5.375	5.155	5.184	5.258	6.207	6.155	6.12	5.982	6.085	6.122
	Thromboxane B2	5.221	5.354	5.487	5.337	5.273	5.295	5.977	5.918	5.827	5.801	5.828	5.865
	Ala Pro Leu	4.932	5.255	5.231	5.054	5.044	5.092	5.31	5.485	5.398	5.588	5.44	5.463
	Gamma-Glu-leu	6.27	6.207	6.618	6.11	6.071	6.349	5.98	6.067	6.016	5.923	6.063	5.852
	DG(6 keto-PGF1alpha/0:0/i-12:0)	6.462	4.724	4.894	5.401	5.315	3.313	4.015	4.24	4.032	4.191	4.009	4.264
	Genipin	4.546	4.649	5.058	4.392	4.484	4.734	4.599	4.543	4.548	4.317	4.588	4.296
	Lisinopril	4.767	5.307	5.153	4.931	5.162	5.07	4.441	4.823	4.364	4.766	4.671	5.003
	4-Alanylaminoantipyrine	3.268	3.565	3.759	2.812	3.473	3.367	5.137	5.911	4.802	4.407	4.736	4.822
	Tricholomic acid	4.825	5.213	5.368	5.124	5.263	5.236	5.335	4.997	4.979	4.754	5.106	4.443
	Ser Pro Leu	4.912	5.209	5.362	4.944	5.057	5.03	5.406	5.533	5.473	5.537	5.456	5.535
	7-Methylguanosine	5.48	5.761	5.496	5.697	5.523	5.758	5.268	5.502	5.479	5.537	5.553	5.502
	Dihydro-5-pentyl-2(3H)-furanone	6.741	6.693	6.727	6.743	6.733	6.764	6.583	6.607	6.629	6.65	6.672	6.632
	Ferulic Acid	3.574	3.632	3.46	4.077	4.064	3.832	5.156	4.846	4.692	4.659	4.672	4.455
	Dihydrolipoamide	4.425	4.259	4.555	4.659	4.714	4.445	5.335	5.149	5.23	4.988	5.033	5.258
	(4S,6R)-p-Mentha-1,8-diene-6,7-diol 7-glucoside	4.798	4.826	4.016	4.799	5.47	5.174	4.047	3.754	3.338	3.646	3.59	3.303
	Methionyl-Threonine	4.551	4.762	4.726	4.535	4.255	4.701	5.254	5.282	5.355	5.001	5.17	5.318
	Phe Val	5.871	6.101	5.588	5.973	5.842	5.077	6.093	5.826	5.788	5.663	5.75	5.57
	Tramadol	5.224	5.727	5.862	5.39	5.449	5.708	6.117	6.18	6.077	6.284	6.174	6.178
	Nicotinamide ribotide	3.148	3.21	3.196	3.228	3.221	3.163	6.321	6.207	6.102	4.542	6.21	4.903
	Milbemycin beta3	4.672	4.447	5.115	3.754	4.937	4.714	4.15	4.294	4.51	4.412	4.188	5.316
	4-Hydroxy-3-methyl-2-(2-propynyl)-2-cyclopentene-1-one	5.165	5.207	5.351	5.502	5.518	5.225	6.211	6.052	6.067	5.853	5.898	6.117
	Epsilon-(Hexanoyl)lysine	3.739	4.247	4.346	3.989	4.107	4.293	4.902	4.855	4.756	4.774	4.745	4.758
	Spirolide A	3.344	4.167	4.292	3.407	3.827	3.376	5.271	5.271	5.353	5.227	5.43	5.412
	(2E)-Oct-2-enedioylcarnitine	4.541	4.7	5.065	4.912	4.896	4.979	5.296	4.943	4.98	4.931	4.927	4.956
	Imidazole-4-acetaldehyde	3.212	3.412	3.26	3.386	3.285	3.227	4.514	4.331	4.893	4.156	4.912	3.976
	Asp Gly Phe	5.18	5.459	5.145	5.213	4.854	5.325	4.699	4.681	4.532	4.776	4.741	4.317
	4-Formyl-3-(formylmethyl)-4-hexenoic acid	4.213	4.345	4.356	4.318	4.378	4.507	4.933	4.853	4.99	4.617	4.872	4.791
	Thiamine	4.977	5.06	4.451	4.296	4.461	4.393	4.154	3.336	3.405	3.531	3.386	3.966
	Aceneuramic acid	4.823	5.702	5.709	4.319	5.116	5.155	5.023	4.375	5.044	5.877	4.85	5.358
	Piromelatine	5.566	5.572	5.223	5.632	5.478	5.629	4.612	4.989	4.586	4.859	4.606	4.832
	Linolenelaidic acid	6.924	6.907	6.943	7.049	6.959	7.072	6.49	6.6	6.387	6.423	6.684	6.577
	4-Hydroxy-2,6,6-trimethyl-3-oxo-1,4-cyclohexadiene-1-carboxaldehyde	4.467	4.621	4.874	4.598	4.597	4.787	5.205	5.179	5.066	4.927	5.084	4.931
	PA(24:1(15Z)/LTE4)	4.625	4.677	4.935	4.734	4.687	5.03	5.636	5.884	5.578	5.525	5.677	5.132
	L-beta-aspartyl-L-glutamic acid	4.873	5.012	4.987	5.012	4.962	5.337	4.226	4.708	4.509	4.338	4.393	4.69
	PI(TXB2/18:3(9Z,12Z,15Z))	4.712	4.564	4.267	3.28	5.399	5.388	3.285	3.801	3.294	3.3	3.315	3.259
	Val Val Val	3.849	3.931	4.668	3.731	3.836	4.28	5.051	5.08	5.075	4.835	5.017	4.868
	Kynurenic Acid	6.614	6.662	6.633	6.744	6.905	6.728	6.649	6.544	6.374	6.425	6.349	6.442
	Hydratopyrrhoxanthinol	3.614	3.676	3.662	3.694	3.687	4.004	4.989	4.939	4.609	4.794	4.879	4.721
	Val Ile	5.956	5.915	5.604	5.878	5.683	5.163	5.916	5.963	5.969	5.715	5.906	5.774
	Isoleucine glutamate	5.507	5.082	5.568	5.256	5.42	5.627	5.502	5.04	5.049	4.841	4.583	4.862
	Leu Leu	6.17	6.386	5.966	6.198	6.081	5.438	5.898	5.95	5.897	5.818	5.82	6.03
	Phe Tyr	4.704	4.55	3.684	4.987	4.847	3.573	4.894	5.088	5.203	4.942	5.228	5.125
	Gly Ile Tyr	4.296	4.52	4.591	4.406	4.337	4.159	5.168	5.116	5.133	5.036	5.062	4.961
	N-hydroxy-L-tryptophan	5.24	5.674	5.484	5.373	5.522	5.108	5.724	5.838	5.737	5.771	5.793	5.831
	O-Desmethylverapamil (D-702)	5.967	6.127	6.124	6.11	6.107	6.264	5.761	5.897	5.735	5.9	5.643	5.824
	(1S,2S,4R,8R)-p-Menthane-1,2,8,9-tetrol	4.613	5.097	4.979	4.875	4.951	4.84	5.198	5.053	5.072	4.953	4.936	5.112
	3-(2-Glucosyloxy-4-methoxyphenyl)propanoic Acid	4.748	4.659	4.743	5.074	4.835	5.037	5.166	4.997	4.668	5.074	4.384	4.234
	Cis-Quinceoxepane	5.678	5.649	5.695	5.623	5.651	5.504	5.482	5.509	5.558	5.607	5.624	5.463
	Leu Gly Val	4.48	5.238	5.416	4.928	5.019	5.041	5.816	5.765	5.725	5.796	5.699	5.718
	4-Hydroxycinnamoylagmatine	5.061	4.729	4.561	5.054	4.969	4.514	6.58	7.531	5.894	5.576	6.29	6.996
	Bufuralol	5.049	5.272	4.884	4.975	4.899	4.451	5.234	5.265	5.19	5.11	5.121	5.133
	2'-Fluoro-2',3'-dideoxyadenosine	5.011	5.207	5.156	5.112	5.049	5.206	4.79	5.028	4.765	4.846	4.732	4.748
	Fructose 1-phosphate	5.646	5.686	5.317	5.634	5.612	5.752	4.875	4.985	4.499	4.739	4.586	4.751
	MG(20:3(6,8,11)-OH(5)/0:0/0:0)	5.946	5.975	5.969	5.987	6.029	5.986	5.66	5.768	5.644	5.796	5.813	5.747
	Lys Leu Gln	4.523	4.959	4.88	4.953	4.765	4.912	4.437	4.668	4.458	4.613	4.58	4.464
	Nafamostat	1.488	1.548	3.97	1.565	3.607	1.502	4.357	5.455	4.36	4.17	4.539	4.793
	2-Hydroxyphenethylamine	4.897	4.973	4.855	5.079	5.062	5.107	3.976	4.379	4.059	4.565	4.233	4.378
	Dihydrokainic acid	5.683	5.493	4.711	5.688	5.416	3.644	5.088	5.32	5.377	4.966	5.37	5.038
	Valylphenylalanine	5.869	5.889	5.439	5.938	5.743	5.449	5.837	5.948	5.873	5.839	5.959	5.874
	(-)-Epiafzelechin	5.446	5.402	5.399	5.425	5.31	5.334	4.683	5.232	4.782	4.92	4.828	5.089
	MG(20:3(11Z,14Z,17Z)/0:0/0:0)	4.178	5.133	5.119	5.341	5.277	5	5.744	5.905	5.478	5.628	5.715	5.71
	Micronomicin	3.602	4.136	5.05	3.851	3.675	4.231	5.243	5.276	4.997	5.552	5.218	5.122
	N-(3-acetamidopropyl)pyrrolidin-2-one	4.798	4.916	4.12	4.868	4.375	3.82	3.89	4.403	4.459	3.969	4.457	3.925
	Gln Val Leu	4.347	4.558	4.771	4.548	4.411	4.485	5.097	5.145	4.911	5.143	4.987	4.952
	2-Phenyl-1,3-propanediol monocarbamate	3.264	3.448	4.534	3.343	4.384	4.101	5.165	5.161	5.197	4.992	5.295	5.227
	4-Deacetylneosolaniol	3.874	4.246	4.349	4.285	3.84	4.047	4.956	4.865	4.811	4.65	4.584	4.81
	Pantothenic Acid	6.499	6.583	6.582	6.463	6.436	6.745	6.452	6.444	6.474	6.414	6.497	6.395
	Pro Trp	5.808	5.853	5.8	5.73	5.515	5.967	5.952	6.089	5.909	6.062	6.007	6.067
	Alanyltryptophan	5.2	5.318	5.095	5.275	5.234	5.331	4.837	5.034	4.943	4.92	4.949	4.851
	Diethanolamine	5.256	4.963	3.971	5.312	5.078	3.938	4.095	4.622	4.606	4.152	4.511	4.25
	PC(18:2/0:0)	7.663	7.841	7.842	7.922	7.943	7.799	8.151	7.923	8.07	7.954	7.937	8.19
	4-Chloro-2-nitrobenzylalcohol	5.862	6.047	5.491	6.233	5.878	5.201	6.557	6.709	6.53	6.716	6.598	6.47
	Ile Pro Tyr	4.821	5.157	5.345	4.984	4.851	4.848	5.683	5.783	5.688	5.73	5.724	5.563
	Leukotriene E3	4.017	4.44	4.743	4.336	4.046	3.679	4.901	5.309	4.886	4.589	5.045	5.596
	Isoferulic acid	2.857	2.769	3.104	2.795	3.672	3.087	4.103	4.781	3.909	3.904	4.026	4.054
	PE(PGD2/P-18:1(11Z))	3.889	4.854	4.723	3.969	3.962	4.209	5.406	5.306	5.255	4.933	4.836	4.887
	4-Hydroxy-3-methoxy-cinnamoylglycine	4.27	4.731	4.624	4.575	4.27	4.563	5.406	5.366	5.188	5.207	5.149	5.17
	RIOPROSTIL	5.882	6.3	6.324	6.342	6.352	6.015	6.461	6.283	6.265	6.2	5.873	6.316
	7-Amino-4-methylcoumarin	5.435	5.625	5.563	5.414	5.26	5.349	5.179	5.444	5.096	5.179	5.099	5.256
	TRIAZIQUONE	4.67	4.789	4.744	4.75	4.657	4.768	4.45	4.521	4.061	4.422	4.074	4.118
	Serylhydroxyproline	4.681	4.71	4.85	4.71	4.667	4.855	4.103	4.305	4.095	4.219	4.138	4.22
	N-Docosahexaenoyl Threonine	6.703	6.57	6.785	6.533	6.553	6.837	6.591	6.26	6.715	6.434	6.44	6.569
	Phenylpyruvic acid	4.937	4.546	4.678	4.83	4.893	4.62	5.212	5.336	5.045	5.134	5.229	5.072
	3-Amino-2,3-dihydrobenzoic acid	4.695	5.339	5.342	4.957	4.928	5.473	5.656	5.923	5.69	5.903	5.805	5.775
	Ser Leu Ile	4.24	4.655	5.366	4.488	4.559	4.995	5.319	5.365	5.26	5.173	5.289	5.241
	Ile Asp Val	4.321	4.8	4.772	4.794	4.595	4.398	5.22	5.239	5.306	5.308	5.351	5.043
	Asp Trp	5.02	5.14	5.014	5.116	5.082	5.131	4.472	4.832	4.752	4.951	4.92	4.902
	6-(2-Hydroxyethoxy)-6-oxohexanoic acid	3.75	4.116	4.248	4.102	4.217	4.22	4.576	4.622	4.507	4.467	4.526	4.527
	Undecanedioylcarnitine	2.387	4.071	4.262	4.044	4.094	3.954	5.358	5.24	5.2	4.944	5.057	5.368
	LysoPE(18:3(6Z,9Z,12Z)/0:0)	7.495	7.452	7.596	7.737	7.687	7.46	7.898	7.681	7.743	7.672	7.439	7.837
	PA(12:0/20:4(6Z,8E,10E,14Z)-2OH(5S,12R))	3.714	5.12	4.636	3.753	3.351	4.3	4.412	4.566	4.799	4.753	5.139	5.426
	Dihydroxylysinonorleucine	3.865	4.739	4.556	4.697	4.288	4.114	5.685	5.546	5.454	5.171	5.27	5.108
	Sar-Arg-Val-Tyr-Val-His-Pro-Ala	4.091	4.094	3.731	4.618	4.33	5.015	4.94	5.589	5.115	5.61	5.564	5.672
	D-Beta-Homophenylalanine	5.173	5.168	5.177	5.382	5.275	5.37	4.676	5.081	4.781	4.902	4.844	4.902
	N-(4-cyanophenyl)-7-propan-2-ylpyrazolo[1,5-a]pyrimidine-5-carboxamide	5.17	5.096	5.266	5.163	5.116	5.222	5.385	5.526	5.212	5.213	5.279	5.361
	LysoPC(18:3(9Z,12Z,15Z)/0:0)	8.291	8.283	8.393	8.644	8.582	8.345	8.791	8.522	8.646	8.567	8.473	8.779
	Gly Val Leu	5.094	5.41	5.492	5.33	5.254	5.315	5.916	5.909	5.828	5.939	5.92	5.971
	4-hydroxy Nonenal	4.166	4.127	4.189	4.405	4.699	4.588	4.055	3.963	3.934	3.997	3.987	4.089
	Asp Lys Leu	3.244	3.307	4.216	3.788	3.317	3.259	4.587	4.533	4.174	5.091	4.514	4.799
	Ile Glu Val	3.323	4.066	4.42	3.997	4.342	3.89	4.973	4.972	4.836	4.919	5.014	4.792
	Trans-S-(1-Propenyl)-cysteine disulfide	4.655	4.758	4.922	4.748	4.695	4.889	5.223	5.127	5.092	4.957	5.033	5.202
	PE(18:3(9,11,15)-OH(13)/P-18:0)	4.71	4.553	4.588	4.492	4.771	4.653	5.465	5.389	5.314	5.391	5.221	5.092
	Phlorizin	5.58	5.616	5.666	5.675	5.645	5.668	5.179	5.241	5.015	5.341	5.059	5.182
	Cromakalim	5.383	5.585	5.427	5.384	5.406	4.974	5.454	5.507	5.506	5.481	5.548	5.559
	Dactimicin	3.046	3.486	3.184	3.417	2.804	2.333	3.051	4.235	3.185	6.288	5.356	2.379
	CDP-DG(18:3(9,11,15)-OH(13)/20:1(11Z))	3.321	3.383	3.369	3.4	3.394	4.614	5.567	5.259	5.767	5.402	5.468	5.49
	Citreoviridin	4.051	4.424	4.147	3.942	3.887	4.075	5.162	5.115	5.02	5.17	5.014	5.087
	Trans-10-Heptadecenoic acid	5.699	5.84	5.67	5.905	5.643	5.938	6.512	6.659	6.505	6.541	6.558	6.533
	Sirolimus	3.908	4.774	4.652	3.541	3.535	4.451	5.464	5.575	5.344	5.495	5.373	5.291
	N-Acetyl-D-tryptophan	4.274	4.273	4.336	4.186	4.155	4.208	4.602	4.729	4.507	4.507	4.431	4.532
	L-phenylalanyl-L-proline	6.137	6.511	6.494	6.215	6.283	6.386	6.414	6.504	6.416	6.591	6.532	6.627
	Leu Lys Leu	4.802	5.037	4.276	5.061	4.544	4.243	4.726	4.916	4.834	4.675	4.703	4.486
	Quercitrin	3.761	3.596	3.934	5.106	5.657	3.549	3.619	3.691	3.628	3.634	3.648	3.593
	Netilmicin	4.59	4.934	5.256	4.999	4.753	4.875	4.492	4.707	4.341	4.616	4.6	4.577
	Rogletimide	5.169	4.767	4.115	5.156	5.087	4.2	4.215	4.555	4.405	4.309	4.812	4.511
	Gly Pro Trp	4.9	5.242	5.538	4.479	4.485	5.289	5.665	5.621	5.494	5.648	5.385	5.626
	(2S,3R)-3-Hydroxy-2-methylbutanoylcarnitine	2.857	2.919	3.967	3.083	2.93	3.17	4.642	4.459	4.621	4.439	4.74	4.384
	8-HETE	6.342	6.386	6.44	6.505	6.418	6.399	6.422	6.473	6.387	6.348	6.394	6.428
	Val Glu Leu	4.338	4.64	4.645	4.594	4.536	4.56	5.225	5.227	5.266	5.207	5.087	5.046
	4-(2-(1-(4-Chlorocinnamyl)piperazin-4-yl)ethyl)benzoate	5.76	5.854	5.417	5.939	4.725	5.957	4.94	5.365	5.039	5.48	5.041	4.725
	Isosakuranetin	4.57	4.389	4.585	4.592	4.636	4.481	5.007	5.117	5.021	4.966	5.005	5.114
	Pralidoxime	5.939	5.962	6.034	6.279	6.296	5.726	6.037	5.946	5.957	5.947	5.95	6.03
	Rhizonin A	3.054	3.518	3.429	3.277	3.566	3.668	5.13	5.105	5.211	5.076	5.137	4.688
	Eupatilin	4.876	4.892	4.994	5.032	4.93	5.265	4.084	4.723	4.457	4.356	4.438	4.662
	Walleminone	6.484	6.627	6.587	6.576	6.583	6.64	6.766	6.792	6.673	6.661	6.637	6.641
	Adouetine Y	5.751	5.775	5.832	5.796	5.77	5.951	5.399	5.601	5.383	5.612	5.479	5.519
	Hymenoxon	3.348	4.056	4.389	4.167	4.316	4.047	4.956	4.921	4.811	4.8	4.699	4.827
	2-[(4,7-dimethyl-1,3-benzothiazol-2-yl)-methylamino]acetic acid	4.246	4.297	4.408	4.19	3.875	4.285	4.826	4.86	4.879	4.641	4.727	4.742
	Val Thr Leu	3.826	4.028	4.548	3.746	3.772	4.079	4.94	5.071	4.786	4.696	4.974	4.78
	PE(14:1(9Z)/18:3(9,11,15)-OH(13))	3.259	3.615	3.307	3.339	3.356	3.519	5.087	5.092	4.995	4.783	5.073	5.002
	Cis-Isoferulic acid	4.634	4.434	4.588	4.576	4.54	4.666	4.848	5.15	4.98	5.189	5.164	5.042
	Sterebin D	4.363	4.694	5.031	4.456	4.774	4.658	4.464	4.581	4.464	4.197	4.651	4.511
	Bisoprolol	4.904	5.111	5.423	4.934	5.217	5.177	5.086	5.147	5.054	4.936	5.117	5.403
	Mabioside D	5.172	5.151	4.449	4.75	4.83	5.291	4.006	4.076	3.809	4.403	4.46	3.81
	Butyrylcarnitine	4.292	4.615	4.49	4.727	4.524	4.36	4.965	4.861	4.875	4.686	4.859	4.856
	Ser Val Phe	4.749	4.774	5.275	4.926	4.982	4.913	5.226	5.288	5.121	5.043	5.286	5.119
	Microcystin-LR	4.953	4.91	3.752	4.357	3.777	3.719	5.099	5.563	5.39	5.281	4.887	4.966
	Neryl butyrate	5.995	6.111	6.058	6.027	5.934	6.105	6.5	6.581	6.477	6.467	6.432	6.406
	Imidazolone A	5.166	5.5	5.29	5.026	5.002	5.006	5.132	5.24	5.205	5.39	5.139	5.163
	Isoquinoline	4.503	4.546	4.493	4.588	4.457	4.657	4.612	4.667	4.596	4.626	4.566	4.626
	4-Imidazolone-5-propionic acid	4.97	4.871	5.254	4.924	4.885	5.158	4.172	4.437	4.241	4.36	3.649	4.283
	3-Oxo-alpha-ionol	5.991	6.123	6.065	6.07	6.041	6.101	6.558	6.603	6.513	6.481	6.464	6.442
	8-Prenylnaringenin	5.92	5.886	5.926	5.847	5.933	5.847	5.376	5.486	5.643	5.755	5.598	5.392
	Gamma2-Solamarine	4.243	4.721	3.442	4.444	4.125	3.739	4.933	4.987	4.986	4.741	5.024	4.892
	Zaleplon	5.63	5.249	5.373	5.266	5.229	5.495	4.603	5.06	4.689	4.684	4.64	4.92
	Mdpbp	6.177	6.24	5.791	6.055	5.774	5.309	6.027	6.124	6.187	6.089	6.247	6.201
	Cinnamaldehyde	3.847	3.847	3.83	3.778	3.884	3.954	4.404	5.047	4.239	4.972	4.361	4.643
	Acetylpterosin C	5.05	4.944	5.153	5.041	5.029	5.212	4.49	4.816	4.525	4.721	4.676	4.37
	2-Keto-6-aminocaproate	4.836	5.846	4.751	5.855	5.666	5.823	4.704	5.498	5.345	5.428	5.355	5.378
	Pumiliotoxin A	5.092	4.916	5.16	4.79	4.611	4.619	5.617	5.631	5.555	5.299	5.616	5.352
	Cis-12-Oxophytodienoic acid	0.9558	1.011	0.9987	1.027	1.021	3.191	4.453	5.089	5.222	4.507	4.775	5.171
	Metoprolol	4.22	4.225	4.61	4.044	4.107	4.648	4.474	4.112	4.154	3.856	3.973	3.666
	Astringin	4.669	5.266	4.634	5.254	5.094	4.978	4.682	4.823	4.686	4.629	4.543	4.49
	Thr Ile Leu	4.805	4.89	5.049	4.181	4.315	4.819	4.85	4.979	4.827	4.83	4.907	5.179
	Filipin II	3.224	3.905	4.535	3.304	3.324	4.351	5.175	4.746	4.876	4.88	4.977	4.88
	3,4-Dimethoxycinnamic Acid	4.64	4.462	4.54	4.636	4.542	4.663	4.585	4.804	4.628	4.736	4.67	4.656
	(S)-3-Octanol glucoside	4.345	4.681	4.504	4.391	4.424	4.693	3.135	3.852	3.684	4.083	3.552	3.738
	Tebuconazole	5.496	5.561	5.67	5.496	5.572	5.523	5.355	5.449	5.532	5.376	5.379	5.356
	6-Methoxy-alpha-pyrufuran	5.458	5.371	5.5	5.38	5.377	5.283	5.056	5.152	5.259	5.109	5.089	5.021
	Ile Gly Ile	5.285	5.587	5.432	5.401	5.269	4.967	5.674	5.8	5.761	5.589	5.678	5.555
	Quercetin 3-O-rhamnosyl-(1->2)-rhamnosyl-(1->6)-glucoside	3.854	3.916	3.902	3.933	3.927	3.869	5.117	5.349	5.854	5.087	5.201	3.913
	Ser Ile Leu	3.431	4.449	4.894	4.133	4.188	4.431	5.226	5.327	5.223	5.085	5.182	5.112
	Xi-5-Hydroxydodecanoic acid	5.365	5.205	5.64	5.302	4.899	5.262	5.423	5.184	5.246	5.269	5.117	5.031
	2-amino-5-(amino-dimethylamino-methylidene)amino-pentanoic acid	4.59	4.945	4.634	3.598	3.65	4.582	4.953	4.959	4.993	4.979	5.101	5.129
	Arlacel A	6.491	6.411	6.41	6.254	6.233	6.414	5.944	6.076	6.086	6.274	6.158	5.983
	Kainic acid	5.065	5.41	5.021	4.95	4.853	5.211	4.486	4.328	4.439	4.533	4.374	4.235
	Toluene	4.275	4.248	4.191	4.18	4.212	4.329	4.445	4.449	4.429	4.397	4.385	4.453
	Ile Pro Ile	4.362	4.646	5.126	4.207	4.17	5.173	5.676	5.783	5.673	5.815	5.704	5.508
	1-(2-cyclopropyl-[1,2,4]triazolo[1,5-a]pyridin-8-yl)-3-(4-methylphenyl)urea	5.265	5.361	5.613	5.363	5.36	5.336	5.29	5.245	5.358	5.231	5.277	5.186
	Ala-Ala-Ala	4.933	4.704	4.785	4.677	4.666	4.883	4.63	4.632	4.768	4.799	4.778	4.816
	Corchorifatty acid A	6.869	7	7.045	6.993	7.045	6.963	7.413	7.343	7.291	7.292	7.285	7.31
	Acetyl-DL-Leucine	5.067	5.284	5.274	5.04	4.982	5.3	5.336	5.191	5.108	5.039	5.045	5.075
	DL-Sulforaphane	3.001	2.952	3.8	2.969	3.368	3.975	4.893	4.768	4.798	5.014	4.8	4.919
	Leu Trp	5.527	5.682	5.309	5.499	5.474	4.946	5.547	5.605	5.641	5.503	5.599	5.588
	Ascorbyl stearate	7.065	7.008	7.041	7.148	7.162	7.011	7.019	6.898	6.946	6.957	6.957	7.029
	12-Hydroxyheptadeca-5,8,10-trienoic acid	7.424	7.495	7.506	7.531	7.379	7.52	7.089	7.15	7.069	7.162	7.011	7.089
	Vestitone	5.407	5.451	4.837	5.077	5.371	5.322	4.514	5.016	4.44	4.571	4.678	4.743
	Quercetin	4.678	4.476	4.689	5.687	6.208	4.695	5.843	6.554	5.942	5.471	5.683	5.911
	N-Decanoyl-DL-Homoserine Lactone	3.842	3.904	3.89	3.922	3.915	3.857	5.311	4.813	5.208	5.424	4.994	4.013
	Ile Gln Ile	4.794	5.153	4.907	4.922	4.844	4.181	4.737	4.895	5.061	4.922	4.936	4.749
	N-Undecanoylglycine	6.028	5.912	5.944	5.988	5.984	6.025	5.741	5.794	5.874	5.896	5.947	5.865
	Ile Asp Ile	4.696	5.028	4.972	4.948	4.78	4.849	5.781	5.864	5.869	5.83	5.886	5.505
	Threonylproline	3.873	4.282	5.211	3.952	3.946	4.717	5.266	5.287	5.084	5.287	5.173	5.032
	Dehydro-Piliformic-Acid	4.545	4.577	4.788	4.68	4.64	4.921	4.925	5.059	5.068	4.931	5.087	4.915
	Phe Phe	4.756	4.622	3.883	4.853	4.854	3.944	4.75	5.068	5.07	4.92	5.26	5.033
	Val Ile Ile	4.732	4.971	5.439	4.364	4.537	5.37	4.883	5.176	5.111	4.92	5.094	5.03
	9(S)-HODE	7.251	7.383	7.379	7.331	7.237	7.44	7.099	7.19	7.072	7.172	7.036	7.052
	Leu Asp Phe	3.638	3.575	3.561	4.202	3.586	3.528	5.188	5.201	5.14	5.168	5.332	4.822
	N-Linoleoyl Glutamine	4.408	3.652	4.584	3.67	3.998	4.573	4.795	5.186	4.943	4.976	5.278	5.265
	Gly Ile Leu	3.834	4.237	4.6	4.162	3.714	4.435	5.349	5.307	5.187	5.196	5.336	5.227
	Ile Thr Ile	4.67	4.976	5.484	4.504	4.815	5.188	5.061	5.278	5.041	4.899	5.132	5.069
	Leu Glu Leu	4.449	4.842	5.019	4.761	4.799	4.282	5.583	5.688	5.545	5.582	5.62	5.251
	Germacrenone	4.757	4.274	3.234	5.01	4.881	3.201	3.271	4.358	4.068	3.52	4.308	3.755
	2-Carboxy-5,7-dimethyl-4-octanolide	4.62	4.784	4.9	4.792	4.866	5.199	4.154	4.371	4.096	4.364	4.391	4.187
	4-Oxopentanoylcarnitine	3.657	4.21	4.392	4.025	4.066	4.184	5.28	5.281	5.387	5.163	5.446	5.05
	Leu Ala Ile	4.965	4.729	4.755	4.696	4.787	3.857	4.748	4.992	4.882	4.666	5.134	4.959
	5-Doxyl	6.585	6.57	6.888	6.584	6.508	6.82	6.832	6.97	6.687	7.026	6.767	6.776
	N-Acetyl-L-phenylalanine	4.682	4.775	4.967	4.471	4.417	4.963	4.62	4.663	4.672	4.758	4.651	4.791
	Notoginsenoside T1	4.85	4.878	5.591	3.359	5.491	5.489	3.323	3.51	3.184	3.345	2.839	4.058
	2-Methylthio-N6-(delta2-isopentenyl)adenosine	4.848	5.256	5.511	5.084	5.18	5.208	6.175	6.06	6.043	5.866	5.947	6.112
	3,5-Dihydroxy-6,7-megastigmadien-9-one	4.314	4.335	4.675	4.615	4.656	4.353	5.325	5.214	5.241	5.078	4.943	5.289
	LysoPA(a-13:0/0:0)	4.854	4.871	4.966	4.828	4.803	5.076	4.456	4.729	4.281	4.599	4.223	4.551
	Dioncophylline A	5.262	5.396	3.493	5.171	2.059	4.716	4.025	3.583	3.595	4.271	2.1	3.478
	PE(22:6(4Z,7Z,10Z,12E,16Z,19Z)-OH(14)/22:4(7Z,10Z,13Z,16Z))	3.462	3.524	3.51	3.542	3.535	3.477	5.452	5.59	5.02	5.097	4.614	5.491
	8-Methylnonenoate	4.111	4.619	4.423	4.486	4.716	4.696	3.676	4.244	3.956	4.114	3.917	4.112
	7-Glucosyl-luteolin	3.867	3.929	3.914	4.294	4.571	3.936	4.881	5.009	4.976	4.871	4.577	4.719
	Glyceryl 5-hydroxydecanoate	2.897	2.959	2.945	2.976	2.97	2.912	4.56	4.542	4.365	3.982	4.134	4.494
	Strophanthin	6.444	6.782	6.913	6.813	6.777	6.941	7.067	7.128	7.092	7.036	6.941	7.071
	Alpha-Bisabolol oxide A	5.833	6.042	5.853	5.908	5.861	6.035	5.343	5.678	5.489	5.452	5.494	5.48
	N6-Methyl-2'-deoxyadenosine	4.526	4.723	4.876	4.586	4.824	5.043	5.21	5.063	5.096	4.935	4.909	5.168
	Canarigenin 3-[glucosyl-(1->4)-6-deoxy-alloside]	7.484	7.687	7.78	7.754	7.721	7.742	7.899	7.916	7.891	7.794	7.721	7.875
	Arginine ornithine	4.952	4.913	4.968	4.95	4.964	5.096	4.881	4.874	4.859	4.925	4.928	4.877
	Ginsenoside Ra2	3.808	3.87	4.267	3.888	3.881	4.156	5.369	5.63	5.621	5.618	5.523	5.015
	Canin	4.694	5.307	5.342	5.034	5.129	5.139	5.718	5.588	5.504	5.584	5.465	5.549
	4-Hydroxy-5-phenyltetrahydro-1,3-oxazin-2-one	3.946	4.649	3.805	4.666	4.47	4.81	3.979	4.376	4.251	4.474	4.201	4.12
	Corchorifatty acid F	8.115	7.967	8.038	8.004	7.977	8.095	8.496	8.465	8.411	8.517	8.462	8.429
	4'-Azidocytidine	5.736	5.872	5.868	5.734	6.005	5.85	5.634	5.792	5.648	5.594	5.617	5.671
	Phytosphingosine-1-P	4.951	5.216	5.262	5.6	5.484	5.128	5.664	5.502	5.548	5.665	5.514	5.583
	Leu Pro Phe	3.917	3.963	4.74	3.527	3.49	5.005	5.414	5.56	5.296	5.652	5.346	5.343
	5-Methoxyindoleacetate	4.933	5.114	4.959	5.123	5.063	5.239	4.658	4.866	4.687	4.724	4.596	4.644
	Galactosylhydroxylysine	3.759	4.426	4.458	4.419	4.116	4.439	5.201	4.887	5.019	4.745	4.829	4.9
	Trans-Carvyl formate	3.881	3.971	4.109	4.031	4.005	4.121	4.426	4.399	4.381	4.258	4.404	4.376
	N-(2-propan-2-yl-[1,2,4]triazolo[1,5-a]pyridin-8-yl)cyclopropanecarboxamide	3.981	4.443	4.622	4.399	4.348	4.563	5.081	5.034	5.001	4.866	4.896	5.006
	Glu-val-phe	3.378	3.538	3.791	3.458	4.232	3.393	4.673	4.689	4.7	4.754	4.989	4.452
	Scandoside methyl ester	5.514	5.206	4.922	4.962	4.67	5.218	4.097	4.326	3.936	3.699	3.713	4.238
	3,4-Dimethyl-5-pentyl-2-furanpropanoic acid	6.55	6.516	6.5	6.565	6.514	6.554	6.756	6.766	6.683	6.746	6.674	6.744
	Ile Val Phe	4.457	4.599	4.98	4.52	3.923	4.007	5.189	5.248	5.203	4.912	5.362	5.081
	4-Hydroxybisabola-2,10-dien-9-one	4.345	4.459	4.462	4.282	4.214	4.587	3.665	4.037	4.026	3.994	3.96	3.988
	(2E)-Hexenedioylcarnitine	4.783	4.785	5.217	4.457	4.442	4.531	5.546	5.429	5.572	5.225	5.611	5.203
	Nandrolone	7.498	7.442	7.483	7.472	7.467	7.512	8.024	7.972	7.925	7.991	7.92	7.903
	Norbutorphanol	4.581	4.709	4.635	4.834	4.803	3.661	5.035	5.026	4.94	4.851	4.763	4.895
	Asp Phe Leu	3.769	4.419	4.44	3.848	3.842	4.183	4.776	5.001	4.76	4.751	5.072	4.605
	HOMATROPINE	5.688	5.227	4.137	5.6	5.318	4.104	4.795	4.781	4.954	4.343	5.05	4.859
	Ser Val Gln Leu Leu	5.145	5.334	4.748	4.801	4.773	4.821	5.573	5.517	5.565	5.546	5.484	5.39
	2-Hydroxy-4-[(1R)-1-hydroxy-8-methyl-6-oxononyl]-3-methyl-2H-furan-5-one	3.608	3.363	3.894	3.73	3.649	4.031	4.808	4.669	4.829	4.661	4.494	4.719
	18-Hydroxycorticosterone	4.38	4.642	3.722	3.753	4.246	3.689	4.953	4.726	4.441	5.063	4.653	4.511
	N-(2,3-dimethylphenyl)-2-(4-morpholin-4-ylphenyl)imidazo[1,2-a]pyrazin-3-amine	5.364	5.432	5.443	5.444	5.381	5.514	4.783	5.074	4.679	4.964	4.765	4.818
	Pinoquercetin	3.26	3.322	3.308	3.34	3.333	3.275	4.691	4.747	4.656	4.614	4.466	4.727
	Paeonimetabolin I	4.336	4.482	4.692	4.235	3.97	4.141	5.028	4.865	5.021	4.698	5.001	4.676
	Riboprine	4.993	5.069	5.021	4.924	4.77	4.819	4.918	5.028	4.783	4.955	4.685	4.765
	12,20-Dioxo-leukotriene B4	3.631	3.836	3.934	3.922	3.704	3.89	5.17	5.088	5.043	4.896	4.928	5.06
	4-Hydroxyhexanoycarnitine	4.442	4.877	4.827	4.887	4.769	4.938	4.88	4.813	4.884	4.725	4.887	4.768
	Uniconazole	4.298	4.597	4.769	4.358	4.46	4.364	5.072	4.948	4.855	4.717	4.721	4.94
	Monic acid	6.397	6.383	6.487	6.492	6.505	6.509	6.731	6.646	6.652	6.68	6.684	6.678
	L-Glutamic acid	3.294	3.229	4.11	3.247	3.24	3.182	4.735	4.54	4.773	4.56	4.89	4.464
	Ile Leu Ile	3.48	4.044	4.754	3.934	4.087	4.169	4.949	5.082	4.971	4.776	4.998	4.857
	9,10,16-trihydroxy palmitic acid	6.242	6.327	6.332	6.317	6.278	6.414	6.193	6.237	6.254	6.233	6.182	6.043
	5-(3E-Pentenyl)tetrahydro-2-oxo-3-furancarboxylic acid	3.494	3.565	4.049	3.085	3.141	3.056	4.559	4.307	4.467	4.19	4.511	4.139
	PI(20:1(11Z)/PGE1)	3.86	4.42	4.803	3.658	3.652	3.654	4.846	5.092	5.128	4.599	5.443	4.303
	4-Amino-1-[(2R,5R)-5-(aminomethyl)-3,4-dihydroxyoxolan-2-yl]pyrimidin-2-one	4.746	5.426	3.996	4.299	5.117	4.857	4.416	4.441	4.435	3.459	4.406	3.649
	Leu Leu Phe	4.333	4.414	4.748	4.382	3.93	4.209	5.093	5.401	5.072	4.956	5.179	5.086
	Hexadeca-7,10,13-trienoic acid	6.179	6.255	6.248	6.249	6.23	6.33	6.096	6.128	6.171	6.136	6.164	5.985
	Rosiridin	5.011	5.102	5.056	5.096	4.969	5.224	4.9	4.939	4.827	4.886	4.809	4.834
	Gibberellin A14	3.781	4.032	4.436	3.948	3.854	3.796	4.922	4.944	4.798	4.766	4.71	4.788
	Piperdial	5.097	5.264	5.272	5.313	5.277	5.34	5.477	5.474	5.454	5.315	5.284	5.524
	Proctolin	7.05	7.016	7.093	7.216	7.182	7.057	7.217	7.147	7.155	7.052	7.095	7.156
	B Lewis b	5.828	5.614	6.206	5.716	5.844	6.069	5.89	5.936	5.797	5.888	5.542	5.886
	Gardenoside	5.081	3.705	5.146	6.346	6.711	4.907	3.853	4.824	4.078	5.272	3.758	3.935
	Ile Leu Phe	4.817	4.554	4.917	4.918	4.91	4.676	5.045	5.166	5.108	4.893	5.183	5.113
	Bisphenol A bis(2-hydroxyethyl)ether	5.636	5.941	5.598	5.823	5.84	5.929	5.029	5.514	5.212	5.417	5.223	5.229
	Pyricarbate	4.754	4.816	4.949	4.892	4.623	4.843	5.378	5.462	5.115	5.347	5.271	5.297
	7-Hydroxyoctanoic acid	4.387	4.695	4.437	4.643	4.573	4.733	4.395	4.512	4.351	4.455	4.359	4.39
	Progestoral	5.539	4.867	5.287	5.758	5.081	5.269	5.273	5.199	5.166	5.16	4.978	5.21
	(+)-Bicuculline	4.091	4.118	4.115	3.775	3.38	3.322	5.184	5.245	5.068	4.774	4.989	4.899
	MGDG(18:3/2:0)	2.542	2.604	2.59	2.622	2.877	2.557	2.627	3.78	3.194	5.633	4.738	2.987
	9-Tetradecenoic acid	4.904	4.879	5.252	4.884	4.683	5.053	4.656	4.871	4.808	4.822	4.724	4.631
	D,L-Buthionine	5.754	5.902	5.789	5.785	5.862	5.853	6.292	6.195	6.244	6.214	6.221	6.251
	PA(8:0/14:0)	6.176	5.869	6.21	5.91	5.908	5.981	5.578	5.602	5.781	5.82	5.685	5.38
	Cascarillin	5.317	5.399	5.492	5.437	5.363	5.378	5.773	5.711	5.705	5.852	5.693	5.537
	Tavulin	5.085	5.055	5.24	5.013	4.785	5.18	4.943	5.25	5.247	5.141	5.192	5.014
	Quercetin-3-O-Deoxyhexoside	4.255	4.736	4.736	5.23	5.6	4.27	4.976	5.174	5.191	5.093	4.37	4.738
	Risbitin	4.46	5.016	4.393	4.958	5.005	5.066	3.916	4.609	4.499	4.616	4.422	4.449
	Tanacetol A	5.02	5.432	5.091	5.357	5.317	5.402	5.091	5.206	5.064	5.118	4.956	5.06
	(S,E)-Zearalenone	6.091	6.316	6.22	6.168	6.024	6.33	5.69	5.953	5.601	5.809	5.573	5.709
	20-Cooh ltb4	3.689	3.904	2.854	3.036	3.07	3.66	5.146	4.956	5.339	5.179	5.619	4.652
	2,2,6,7-Tetramethylbicyclo[4.3.0]nona-1(9),4-diene-7,8-diol	5.098	5.219	5.267	5.181	5.084	5.304	4.694	4.841	4.621	4.871	4.651	4.596
	(S)-3-Butyl-1(3H)-isobenzofuranone	4.744	5.004	4.846	4.924	4.876	4.935	4.922	4.943	4.813	4.777	4.725	4.819
	2,3-Dimethoxy-5-methyl-6-(9'-carboxynonyl)-1,4-benzoquinone	5.982	6.176	5.991	6.143	6.1	6.291	5.607	5.712	5.697	5.851	5.768	5.668
	L-Iditol	5.915	5.994	6.117	6.009	6.01	6.089	6.607	6.721	6.567	6.492	6.497	6.548
	Algestone	5.826	6.211	4.702	4.734	5.58	5.236	5.329	5.159	4.748	5.246	4.985	5.113
	5-Hydroxy-p-mentha-6,8-dien-2-one	5.12	5.232	5.325	5.367	5.369	5.306	6.038	5.889	5.846	5.668	5.646	5.873
	Triferuloyl spermidine	3.824	3.886	3.872	5.41	6.247	4.287	5.929	4.269	5.514	5.675	5.655	4.41
	Morin	6.676	6.469	6.584	6.697	6.555	6.434	6.752	6.803	6.744	6.755	6.736	6.751
	Lauroyl diethanolamide	5.768	5.694	5.89	5.759	5.616	5.809	5.46	5.651	5.582	5.609	5.494	5.487
	Vomicine	5.939	5.853	5.826	5.951	5.926	5.902	5.583	5.575	5.682	5.786	5.823	5.732
	Isoleucyl-thiazolidine	5.308	5.529	4.41	4.86	5.138	5.596	4.603	4.402	4.224	3.812	3.67	4.431
	2-(Carboxymethylamino)-3-methylbutanoic acid	5.134	5.474	5.119	5.719	5.638	5.628	5.027	5.168	5.127	5.243	5.036	5.197
	3-Ketosphingosine	4.626	4.637	4.511	4.16	4.536	4.82	5.571	5.75	5.355	5.842	5.633	5.519
	Fructosylvaline	6.367	6.511	6.498	6.607	6.595	6.389	6.881	6.865	6.85	6.903	6.882	6.821
	(-)-Naringenin	5.47	5.504	5.532	5.553	5.478	5.249	5.543	5.741	5.492	5.476	5.547	5.49
	Prostaglandin F-1-alpha	5.867	5.784	6.017	5.925	5.846	5.94	5.082	5.359	5.104	5.276	5.103	5.193
	Xi-5-Isopropyl-2(5H)-furanone	5.585	5.637	5.612	5.674	5.626	5.686	5.804	5.773	5.742	5.782	5.692	5.702
	5(6)-Epoxy Prostaglandin E1	4.442	4.969	5.271	5.271	5.216	4.961	5.948	5.813	5.825	5.621	5.699	5.813
	Coniferyl Alcohol	5.968	5.871	5.959	5.954	5.96	5.994	5.855	5.839	5.888	5.902	5.947	5.933
	Octadecanamide	5.094	4.908	5.394	5.342	5.296	5.588	6.23	6.271	6.149	6.196	5.909	6.02
	9Z-Heptadecenoic acid	5.535	5.53	5.503	5.672	5.489	5.702	4.886	5.057	5.06	4.983	4.677	4.907
	Ineketone	6.395	6.466	6.597	6.705	6.601	6.541	6.686	6.528	6.533	6.446	6.415	6.525
	3-Methyl-5-propyl-2-furantridecanoic acid	5.356	5.725	5.65	5.641	5.663	5.578	5.965	5.989	5.894	5.772	5.812	5.876
	Lithocholic acid glycine conjugate	5.819	5.895	5.99	6.004	5.927	5.947	6.377	6.303	6.246	6.331	6.177	6.292
	LysoPG(18:1(9Z)/0:0)	5.527	5.253	5	5.268	5.169	5.513	6.106	6.131	6.457	5.276	6.024	5.807
	PA(14:0/18:4(6Z,9Z,12Z,15Z))	5.645	5.707	5.693	5.724	5.718	5.66	5.905	6.273	6.242	6.068	6.153	6.205
	N,N-Dimethyldodecylamine-N-oxide	5.891	5.818	6.024	5.916	5.89	5.98	5.666	5.61	5.717	5.798	5.799	5.757
	9,12,13-TriHOME	7.403	7.435	7.47	7.458	7.308	7.452	7.057	7.099	7.021	7.115	6.993	7.066
	4-Vinylcyclohexene	6.024	6.123	6.109	6.122	6.042	6.18	6.07	6.155	6.053	6.083	6.038	6.028
	Alpha-Cyperol	5.517	5.768	5.667	5.645	5.552	5.805	6.156	6.186	6.17	6.046	6.235	6.021
	P-Tolualdehyde	5.313	5.321	5.285	5.466	5.336	5.304	5.122	5.116	5.259	5.207	5.181	5.198
	Dihomolinoleic acid	5.218	6.449	5.866	5.717	6.023	5.434	6.068	6.037	5.795	5.912	5.888	5.727
	Ricinoleic acid	6.348	6.955	6.786	6.614	6.876	6.541	6.942	7.109	6.765	6.85	6.847	6.676
	Sphingosine	5.878	6.083	6.151	6.039	6.064	6.099	6.24	6.385	6.143	6.215	6.132	6.032
	3-Hydroxyhexadecadienoylcarnitine	5.274	5.702	5.824	5.539	5.435	5.74	6.487	6.421	6.471	6.513	6.363	6.336
	M-Xylene	5.578	5.667	5.637	5.671	5.588	5.704	5.749	5.771	5.707	5.718	5.679	5.697
	Perillic acid	5.39	5.507	5.483	5.496	5.5	5.512	5.871	5.91	5.824	5.787	5.783	5.75
	(S)-(-)-Perillyl alcohol	5.326	5.476	5.424	5.373	5.328	5.479	5.65	5.713	5.639	5.63	5.654	5.615
	Astromicin	6.547	6.508	6.504	6.494	6.505	6.589	6.153	6.18	6.294	6.382	6.489	6.318
	Sterol	5.443	5.566	5.48	5.515	5.4	5.542	5.803	5.879	5.77	5.794	5.743	5.724
	(9Z,11R,12S,13S,15Z)-12,13-Epoxy-11-hydroxy-9,15-octadecadienoic acid	5.617	5.645	5.655	5.946	5.908	5.613	6.642	6.503	6.545	6.194	6.286	6.047
	4-Heptenoic acid	5.249	5.135	5.136	5.13	5.147	5.207	4.887	4.974	5.017	5.09	5.152	5.058
	5,6-DHET	5.878	5.944	5.796	5.766	5.582	5.991	5.155	5.358	5.217	5.39	5.525	5.619
	Daucol	4.585	4.88	4.947	4.841	4.766	4.998	5.57	5.545	5.585	5.432	5.333	4.94
	PS(20:0/PGD2)	5.85	5.693	5.674	5.88	5.707	5.425	6.285	5.956	6.001	6.097	5.707	6.326
	PI(20:3(8Z,11Z,14Z)/PGF1alpha)	5.787	5.807	6.113	6.437	6.248	5.763	6.65	6.035	6.353	6.245	5.623	6.564
	LysoPC(18:3(6Z,9Z,12Z)/0:0)	7.519	7.424	7.524	7.821	7.732	7.49	7.737	7.477	7.584	7.582	7.53	7.79
	LysoPE(20:2(11Z,14Z)/0:0)	5.45	5.34	5.354	5.465	5.353	5.341	5.355	5.627	5.692	5.355	5.655	5.744
	Neoandrographolide	5.416	5.364	4.914	5.719	5.883	3.95	4.02	4.092	4.029	4.114	4.193	3.994
	Ruscogenin	7.723	7.556	7.771	7.516	7.563	7.916	7.643	7.37	7.771	7.653	7.634	7.774
	Xestoaminol C	5.518	5.5	5.455	5.305	5.413	5.225	4.976	4.909	5.224	5.259	5.517	5.226
	PE(17:1(9Z)/0:0)	5.535	5.452	5.395	5.333	5.383	5.64	5.685	5.369	5.645	5.536	5.446	5.765
	PE(18:1/0:0)	8.181	8.12	8.137	8.077	8.046	8.191	8.092	7.984	8.106	8.095	8.006	8.101
	LysoPA(O-18:0/0:0)	4.006	4.069	4.054	4.086	4.079	4.022	4.091	5.212	5.15	5.243	5.857	5.339
	Arctiol	6.418	6.29	6.326	6.185	6.253	6.113	5.819	5.923	6.051	6.183	6.442	5.994
	4-Trimethylammoniobutanoic acid	6.725	6.843	6.841	6.913	6.781	6.797	7	6.76	6.84	6.796	6.385	6.839
	Hypusine	4.954	4.989	5.077	4.903	5.024	5.03	5.259	5.329	5.37	5.306	5.505	5.235
	Methyl (+/-)-3-hydroxyhexanoate	4.797	4.892	4.818	4.962	4.784	4.722	4.966	4.792	4.794	4.676	3.933	4.808
	Linoleamide	6.416	6.293	6.295	6.105	6.229	5.695	5.112	5.169	5.569	5.927	6.292	5.209
	(R)-Pterosin B	5.626	5.75	5.825	5.644	5.914	5.82	5.66	5.854	5.752	5.778	5.963	5.773
	LysoPC(18:1(11Z)/0:0)	8.16	8.244	8.225	8.281	8.204	8.173	8.057	8.134	8.009	8.091	8.125	8.034
	PE-NMe2(18:4(6Z,9Z,12Z,15Z)/16:1(9Z))	5.141	5.66	5.564	5.929	5.815	5.156	5.621	5.92	5.235	5.393	5.339	5.311
	(Z)-9-Cycloheptadecen-1-one	5.235	5.222	5.188	5.03	5.07	4.887	4.482	4.567	4.88	4.997	5.19	4.635
	DHAP(O-18:0)	5.247	4.362	5.525	4.499	4.241	5.513	4.659	5.27	5.366	5.533	5.735	5.429
	Amastatin	5.281	5.402	5.634	5.526	5.486	5.614	5.247	5.225	5.284	5.408	5.498	5.217
	LysoPC(20:2(11Z,14Z)/0:0)	4.437	4.499	4.602	4.955	4.51	4.771	5.572	5.399	5.395	5.409	5.213	5.372
	DG(9D3/9D3/0:0)	6.087	6.256	6.653	6.753	6.826	6.351	5.591	5.607	5.604	5.726	5.848	6.101
	PC(18:1(9Z)/TXB2)	4.44	5.377	4.56	5.248	4.909	4.456	5.867	6.16	5.629	5.765	5.578	5.749
	Sclareol	5.371	5.588	5.702	5.591	5.499	5.64	6.012	6.11	5.923	5.832	5.78	5.906
	Ifosfamide	6.601	6.622	6.569	6.684	6.676	6.699	6.596	6.673	6.636	6.708	6.664	6.642
	PE(20:1/0:0)	6.348	6.215	6.225	6.143	6.176	6.4	6.357	6.14	6.277	6.079	6.145	6.203
	LysoSM(d18:1)	6.75	6.419	6.524	6.327	6.613	6.8	6.142	6.371	6.488	6.381	6.555	6.412
	17-Aminogeldanamycin	6.854	6.792	7.019	6.902	6.809	7.022	6.494	6.583	6.613	6.844	6.54	6.656
	Cer(d18:2(4E,14Z)/20:5(5Z,8Z,11Z,14Z,16E)-OH(18R))	6.186	6.237	6.38	6.458	6.357	6.366	6.028	5.89	5.876	5.604	5.867	6.06
	DG(a-13:0/0:0/22:6(5Z,8E,10Z,13Z,15E,19Z)-2OH(7S, 17S))	5.712	6.086	5.95	6.061	6.12	6.012	6.669	7.008	6.812	6.94	7.069	6.785
	LysoPC(20:4(8Z,11Z,14Z,17Z)/0:0)	8.092	8.11	8.067	8.052	7.963	8.239	8.215	8	8.14	8.113	8.055	8.206
	Ternatin	6.522	6.783	6.913	6.872	6.865	6.709	7.349	7.292	7.256	7.088	7.019	7.225
	Soyasapogenol E	5.917	5.947	5.955	6.042	6.064	5.911	5.517	5.673	5.479	5.734	5.88	5.551
	13E-Docosenamide	6.469	6.29	6.417	6.376	6.367	6.58	5.842	5.878	6.45	6.117	6.186	5.905
	Dihydrorobinetin	5.064	5.079	5.099	5.316	5.144	4.956	5.208	5.3	5.169	5.331	5.205	5.124
	20-Oxo-leukotriene E4	6.283	6.257	6.257	6.328	6.306	6.233	5.87	5.993	5.898	6.091	6.158	5.938
	13,14-Dihydro-15-keto-PGE2	6.073	6.095	6.093	6.15	6.151	6.108	6.197	6.127	6.06	6.164	6.083	6.108
	3-Pyridinamine	5.995	5.973	5.898	5.63	5.962	6.038	5.74	5.751	5.826	5.594	5.9	5.735
	Butylisopropylamine	6.552	6.48	6.521	6.531	6.528	6.555	6.303	6.36	6.374	6.419	6.455	6.375
	Fucoxanthinol	6.478	6.36	6.434	6.451	6.512	6.484	6.16	6.242	6.265	6.218	6.315	6.249
	Butylate	7.13	7.07	7.107	7.128	7.123	7.148	6.926	6.98	6.977	7.021	7.036	6.978
	13,14-Dihydro PGE1	5.894	5.834	5.858	5.848	5.847	5.847	5.658	5.696	5.676	5.696	5.717	5.695
	Triethanolamine	5.657	5.566	5.645	5.656	5.66	5.715	5.509	5.553	5.562	5.587	5.605	5.575
	Beta-Aminopropionitrile	5.227	5.125	5.152	5.191	5.2	5.245	5.001	4.986	5.05	5.124	5.157	5.039
	(+)-taxifolin	5.358	5.289	5.344	5.536	5.415	5.229	5.66	5.748	5.521	5.638	5.558	5.616
	2-Hydroxy-6-(8,11,14-pentadecatrienyl)benzoic acid	6.593	6.665	6.795	6.884	6.813	6.676	6.742	6.692	6.642	6.501	6.533	6.586
	L-Lysine	6.701	6.867	7.067	6.668	6.748	7.025	6.825	6.817	6.849	6.967	6.884	6.943
	Ethambutol	5.606	5.548	5.568	5.627	5.643	5.629	5.444	5.464	5.446	5.554	5.594	5.516
	10-hydroxy-(2E,8E)-decadien-4-ynoic Acid	5.321	5.268	5.277	5.342	5.364	5.336	5.197	5.223	5.2	5.304	5.33	5.274
	L-3-Aminodihydro-2(3H)-furanone	5.146	5.136	5.196	5.226	5.23	5.218	5.1	5.131	5.111	5.222	5.267	5.2
	Aminoadipic acid	4.925	4.893	4.906	4.977	5.015	4.976	4.88	4.943	4.897	4.984	5.011	4.971
	Aceteugenol	6.102	6.033	6.057	6.1	6.127	6.126	5.963	5.993	5.973	6.075	6.107	6.033
	2-O-ethyl PAF C-16	6.033	5.384	6.213	4.821	5.652	6.542	6.052	6.239	6.421	6.326	6.483	6.562
	LysoPS(18:1(9Z)/0:0)	6.508	6.369	6.649	6.445	6.392	6.67	6.453	6.477	6.528	6.586	6.397	6.516
	9(S)-HPODE	6.413	6.436	6.404	6.404	6.344	6.41	6.842	7.006	6.747	6.843	6.814	6.811
	PC(O-18:0/0:0)	5.893	5.195	6.101	4.487	5.592	6.5	5.946	6.185	6.341	6.293	6.495	6.542
	(2Z,4E)-Deca-2,4-dienedioylcarnitine	5.781	5.779	5.705	5.833	5.678	5.816	6.377	6.637	6.36	6.477	6.486	6.443
	5-((1-Ethyl-4-piperidinyl)oxy)-9H-pyrrolo(2,3-b:5,4-c')dipyridine-6-carbonitrile	5.59	5.757	5.795	5.986	6.077	5.712	5.918	6.054	5.662	5.471	5.794	5.791
	Tyrosine-tyrosinate	6.5	6.38	6.532	6.371	6.28	6.628	5.978	5.954	6.099	6.125	6.299	6.039
	Lauroyl peroxide	6.873	6.785	6.83	6.879	6.84	6.89	6.532	6.647	6.624	6.677	6.759	6.66
	DG(20:1(11Z)/18:3(9Z,12Z,15Z)/0:0)	6.226	6.054	6.018	6.046	6.153	6.239	5.883	5.884	5.782	5.812	6.043	5.968
	28-Homobrassinolide	6.249	6.121	6.173	6.171	6.213	6.231	5.851	5.949	5.908	6.051	6.127	5.961
	Momordicilin	5.96	5.888	5.889	5.91	5.98	6.047	5.711	6.094	5.96	6.263	6.113	6.098
	Lubiprostone	6.067	5.976	6.028	5.99	5.979	6.053	5.864	5.915	5.899	5.919	5.963	5.9
	Citronellyl anthranilate	6.586	6.482	6.546	6.545	6.529	6.568	6.36	6.424	6.425	6.458	6.489	6.402
	Atractylenolide III	5.549	5.481	5.534	5.499	5.484	5.491	5.307	5.362	5.351	5.326	5.407	5.274
	2-Amino-6-methoxypurine	4.916	4.881	4.914	4.888	4.854	4.986	4.75	4.81	4.885	4.729	4.776	4.908
	Hexylamine	7.613	7.544	7.587	7.592	7.592	7.621	7.392	7.439	7.459	7.495	7.525	7.457
	4,4'-Dioctyldiphenylamine	7.105	7.036	7.085	7.113	7.081	7.118	6.892	6.93	6.979	6.965	7.009	6.969
	Sitosterol 3-O-(6'-O-stearyl-beta-D-glucoside)	7.994	7.949	7.98	8.019	8.01	8.008	7.705	7.795	7.793	7.85	7.918	7.849
	2-Methyl-1,3-cyclohexadiene	5.261	5.231	5.274	5.271	5.262	5.285	5.156	5.187	5.223	5.215	5.204	5.178
	Cucurbic acid	6.765	6.711	6.739	6.75	6.75	6.786	6.581	6.594	6.63	6.641	6.681	6.626
	2-Phenylglycine	5.415	5.859	5.387	5.389	5.55	5.313	5.487	5.498	5.434	5.736	5.525	5.545
	Vindoline	6.307	5.976	5.995	6.772	6.479	5.597	6.199	5.983	5.823	5.957	5.514	6.005
	5b-Cholestane-3a,7a,12a,23R,25-pentol	6.248	6.231	6.215	6.239	6.181	6.25	5.819	5.874	5.914	6.086	6.192	5.937
	7a,12a-Dihydroxy-3-oxo-4-cholenoic acid	6.486	6.485	6.431	6.511	6.52	6.428	5.992	6.14	6.058	6.26	6.347	6.117
	2-Deoxy-2,3-dehydro-n-acetyl-neuraminic acid	5.823	5.758	5.79	5.817	5.841	5.748	6.189	6.232	6.166	6.162	6.147	6.103
	N-Stearoyl Arginine	6.205	6.188	6.156	6.172	6.172	6.167	5.856	5.935	5.88	6.061	6.119	5.916
	6-Keto-prostaglandin F1a	6.055	6.164	6.125	6.125	6.034	6.081	5.554	5.611	5.539	5.611	5.537	5.51
	Venlafaxine	6.222	6.143	6.171	6.199	6.198	6.224	6.129	6.15	6.137	6.17	6.151	6.136
	Glutamylproline	6.15	6.488	6.117	6.08	6.153	6.008	5.983	6.086	6.045	6.182	6.389	6.43
	DG(a-15:0/PGJ2/0:0)	3.086	4.043	3.134	4.157	3.159	3.101	6.074	5.628	5.734	5.256	5.973	5.312
	PC(16:0/14:0)	6.872	7.019	7.101	7.059	7.072	7.249	7.525	7.513	7.452	7.425	7.43	7.481
	Furanogermenone	5.89	5.584	5.815	5.02	5.48	6.046	6.087	6.163	6.351	6.183	6.374	6.407
	Docosanedioic acid	5.985	5.997	5.999	6.229	6.107	6.166	5.026	5.577	5.028	5.534	5.598	5.395
	Alpha-Linolenic acid	5.575	5.934	5.845	5.806	5.904	5.652	5.521	6.044	5.634	5.856	5.867	5.815
	3-Hydroxyvaleric acid	5.268	5.219	5.249	5.266	5.244	5.276	5.019	5.055	5.077	5.141	5.153	5.114
	Pro Thr	6.168	6.349	6.301	6.284	6.32	6.293	5.973	6.106	6.049	6.201	6.171	6.125
	LysoPC(20:1(11Z)/0:0)	6.827	6.766	6.736	6.67	6.562	6.947	7.501	6.978	7.07	6.697	6.596	6.903
	7',8'-Dihydro-8'-hydroxyreticulataxanthin	5.253	3.95	5.683	3.968	4.35	6.063	5.347	5.554	5.985	5.878	6.273	6.075
	4-Hydroxystachydrine	5.684	6.164	5.892	6.056	5.998	6.033	5.409	5.676	5.418	5.621	5.458	5.406
	Beta-tocotrienol	6.579	6.368	6.387	6.499	6.549	6.582	6.553	6.82	6.827	6.767	6.824	6.709
	PC(18:1(9Z)e/2:0)	6.363	6.279	6.255	6.113	6.036	6.626	6.985	6.527	6.596	6.271	6.325	6.506
	2-Hydroxy-6-pentadeca-8,11,14-trienyl benzoic acid	6.715	6.831	6.892	7.024	6.95	6.773	6.632	6.645	6.535	6.53	6.627	6.516
	Prostaglandin D2	7.392	7.543	7.442	7.403	7.296	7.348	8.006	8.153	7.894	7.997	7.992	7.935
	Spergualin	5.088	4.844	6.341	6.082	6.003	6.101	4.916	5.41	4.85	4.887	5.33	5.173
	LysoPA(18:2(9Z,12Z)/0:0)	6.155	5.67	5.459	6.668	6.298	4.602	5.008	5.249	4.134	4.445	4.328	4.36
	LysoPC(17:0/0:0)	5.281	4.87	5.266	3.943	5.078	5.468	5.196	5.429	5.483	5.443	5.726	5.671
	PC(17:0/0:0)	6.599	6.316	6.545	6.004	6.334	6.73	6.809	6.826	6.905	6.846	6.896	6.953
	Manoyl oxide	5.576	5.554	5.592	5.451	5.551	5.447	5.248	5.105	5.362	5.49	5.468	5.326
	5-Hexyl-2-furanoctanoic acid	4.104	5.233	5.237	5.437	5.563	4.655	6.383	6.562	6.206	6.19	6.479	6.113
	Oxidized Glutathione	6.422	6.696	5.705	6.336	5.828	4.921	4.153	4.182	4.772	4.615	5.37	5.104
	Isophorone	5.212	5.156	5.212	5.143	5.218	5.104	4.984	4.907	5.061	5.116	5.145	5.044
	PE(14:1(9Z)/20:3(8Z,11Z,14Z))	4.28	5.388	4.656	4.978	4.353	4.295	6.14	6.014	5.925	6.284	5.875	5.949
	Nerolidol	5.58	5.539	5.526	5.459	5.466	5.371	5.179	5.1	5.349	5.444	5.504	5.302
	3-Methyl-2-cyclohexen-1-one	5.215	5.155	5.217	5.179	5.2	5.138	4.858	4.888	5.011	5.074	5.141	4.977
	D-(+)-dihydrocarvone	5.217	5.175	5.167	5.105	5.167	5.005	4.862	4.783	4.987	5.024	5.147	4.97
	3-Succinoylpyridine	6.286	6.297	6.051	6.314	6.365	6.32	5.839	6.085	5.916	5.921	5.935	5.906
	Echinocystic acid	5.427	5.546	5.646	5.514	5.591	5.726	6.025	5.773	5.854	5.761	5.389	5.985
	7b-Hydroxy-3-oxo-5b-cholanoic acid	5.462	5.406	5.436	5.568	5.511	5.255	4.388	5.174	4.689	5.099	5.267	4.906
	Tuberculostearic acid	5.426	5.362	5.375	5.365	5.347	5.312	5.042	5.061	5.169	5.253	5.323	5.108
	Isoleucyl-Asparagine	5.729	5.788	5.406	5.718	5.588	4.844	5.81	5.933	5.882	5.753	5.964	5.813
	PC(15:0/15:0)	5.2	5.76	5.764	6.04	5.935	5.388	5.754	6.076	5.6	5.798	5.719	5.549
	Propoxycaine	5.886	6.071	6.252	6.332	6.236	5.974	6.269	6.502	6.144	6.287	6.311	6.039
	Palmitoyl Ethanolamide	5.264	5.363	5.504	5.524	5.357	5.417	5.744	5.834	5.543	5.607	5.571	5.596
	Neoporrigenin B	6.362	6.469	6.423	6.487	6.448	6.388	6.262	6.377	6.218	6.309	6.384	6.261
	DG(i-13:0/0:0/20:4(6E,8Z,11Z,13E)-2OH(5S,15S))	4.101	4.163	4.149	4.757	4.541	4.116	5.454	6.002	5.477	5.644	5.816	5.254
	LysoPE(20:1(11Z)/0:0)	4.311	4.374	4.359	4.391	4.384	4.327	4.396	5.167	5.544	5.678	6.142	5.651
	LysoPC(0:0/18:1(9Z))	7.122	7.13	7.15	7.134	6.915	7.252	7.175	6.726	7.049	6.988	6.707	7.078
	2-Keto-6-acetamidocaproate	5.349	5.501	4.777	5.451	5.372	4.148	5.123	5.303	5.19	5.011	5.308	5.087
	Sphinganine	6.026	5.982	6.05	5.959	5.976	5.882	6.128	6.466	6.145	6.216	6.378	6.148
	Chenodeoxycholylarginine	5.628	5.447	5.486	5.406	5.65	5.454	4.987	5.215	5.304	5.315	5.415	5.165
	Dodecanol	5.955	5.821	5.827	5.636	5.824	5.683	5.376	5.41	5.593	5.738	5.93	5.564
	Bullatanocin	5.431	5.651	6.068	6.028	6.188	5.935	5.121	5.363	5.049	5.481	5.186	5.496
	Palmitic amide	6.253	6.11	6.141	5.977	6.099	5.925	5.649	5.565	5.912	5.927	6.183	5.828
	DG(13:0/0:0/PGF1alpha)	3.443	3.365	3.271	3.301	3.404	3.527	5.807	6.039	5.757	5.67	5.935	5.833
	Cyclohexane	7.169	7.034	7.066	7.074	7.105	7.167	6.737	6.798	6.86	6.927	7.015	6.892
	Methylisocitric acid	5.458	5.34	5.453	5.548	5.4	5.516	5.103	4.935	5.017	5.028	5.046	4.89
	Stearidonic acid	4.7	5.126	5.299	5.396	5.463	5.434	5.354	5.315	5.224	5.456	5.071	5.014
	Arachidonic acid	5.479	5.506	5.544	5.6	5.52	5.584	5.648	5.707	5.596	5.527	5.595	5.649
	Geranyl Acetate	4.757	4.714	5.16	4.737	4.744	4.859	4.68	4.665	4.577	4.666	4.451	4.676
	2-Hydroxy-p-mentha-1,8-dien-6-one	5.292	5.318	5.334	5.357	5.424	5.36	5.402	5.388	5.328	5.308	5.396	5.433
	3-Hydroxypicolinic acid	4.775	4.987	4.853	5.233	5.079	5.078	4.508	4.794	4.59	4.639	4.548	4.541
	Malvalic acid	5.722	5.84	5.685	5.651	5.665	5.492	5.251	5.249	5.362	5.452	5.531	5.282
	(1R,3S)-3-(6-Aminopurin-9-yl)cyclopentan-1-ol	5.271	5.232	5.206	5.269	5.344	5.259	4.787	4.952	5.028	5.021	5.164	5.079
	LysoPC(16:1(9Z)/0:0)	6.944	6.793	6.974	6.775	6.767	7.104	6.658	6.378	6.741	6.666	6.736	6.782
	Estradiol cypionate	3.89	3.857	4.731	3.874	4.421	4.519	5.299	5.683	5.911	5.577	6.065	6.051
	PE(18:1(11Z)/18:4(6Z,9Z,12Z,15Z))	6.468	6.571	6.724	6.784	6.774	6.591	7.003	7.009	6.927	6.776	6.816	6.943
	Octadeca-8,10,12-trienoic acid	5.857	5.998	6.041	6.14	6.166	5.987	6.112	6.106	5.996	5.841	5.992	5.9
	PE(14:0/0:0)	5.557	5.598	5.708	5.364	5.422	5.801	5.574	5.385	5.751	5.657	5.298	5.695
	Pregnanetriolone	5.91	5.526	5.696	5.279	5.318	5.498	4.974	5.199	4.89	5.842	5.633	5.448
	Isopropamide	5.497	5.694	5.705	5.877	5.89	5.67	5.808	5.752	5.56	5.575	5.515	5.707
	8-Hydroxy-4(6)-lactarene-5,14-diol	5.562	5.695	5.699	5.844	5.863	5.7	5.959	6.019	5.837	5.759	5.882	5.793
	Muzanzagenin	5.814	5.723	5.845	6.074	5.986	5.788	5.984	5.753	5.831	5.874	5.841	6.107
	13,14-Dihydro-15-keto-20-ethyl prostaglandin f2alpha	5.415	5.58	5.619	5.58	5.531	5.458	4.938	5.27	4.964	5.104	5.388	5.268
	3 alpha,7 alpha,26-Trihydroxy-5beta-cholestane	5.785	5.655	5.657	5.594	5.634	5.661	5.04	5.24	5.302	5.387	5.519	5.376
	Choline Phosphate	6.176	6.29	6.382	6.63	6.515	6.255	6.642	6.32	6.432	6.313	5.934	6.485
	Cytochalasin B	5.95	5.977	5.859	5.733	5.814	6.026	5.177	5.611	5.688	5.739	5.852	5.426
	Zerumbone	5.46	5.718	5.697	5.698	5.661	5.79	6.176	6.233	6.208	6.071	6.022	5.724
	PE(16:1(9Z)/14:1(9Z))	5.852	5.969	6.286	6.129	5.981	6.222	6.498	6.467	6.447	6.38	6.348	6.171
	(3Z,6Z)-3,6-Nonadien-1-ol	5.177	5.22	5.282	5.214	5.11	5.306	5.383	5.506	5.339	5.386	5.372	5.345
	9,10-Epoxy-18-hydroxy-octadecanoic acid	6.536	6.696	6.704	6.656	6.623	6.729	6.879	6.98	6.843	6.886	6.824	6.821
	Dihydrozeatin	5.563	5.528	5.492	5.504	5.51	5.586	5.312	5.431	5.385	5.511	5.511	5.45
	12-oxo-PDA	5.55	5.892	5.831	6.056	6.103	5.826	6.455	6.356	6.389	6.143	6.185	5.856
	3-[(2-Oxoacetyl)oxy]-4-(trimethylazaniumyl)butanoate	5.167	5.344	5.244	5.235	5.285	5.405	4.821	5.094	4.918	4.982	4.976	4.942
	17-N,N-Diethylcarbamoyl-4-methyl-4-azaandrostane-3-one	6.587	6.405	6.535	6.471	6.505	6.61	5.996	6.112	6.185	6.276	6.375	6.199
	(+/-)-(E)-13-Hydroxy-10-oxo-11-octadecenoic acid	6.107	5.72	5.793	5.664	5.664	6.001	4.997	4.909	5.324	5.627	5.736	5.457
	ISOKOBUSONE	5.731	5.821	5.807	5.848	5.846	5.867	6.207	6.225	6.133	6.135	6.108	6.088
	Caryophyllene epoxide	5.608	5.729	5.669	5.587	5.499	5.777	5.911	6.035	5.887	5.903	5.893	5.849
	Alpha-curcumene	5.518	5.687	5.513	5.45	5.394	5.688	5.562	5.767	5.559	5.601	5.582	5.622
	(3Z,6Z)-3,6-Nonadienal	5.404	5.505	5.448	5.465	5.441	5.546	5.769	5.815	5.732	5.715	5.725	5.704
	4,4alpha,5,6-Tetrahydro-7-methyl-2(3H)-naphthalenone	5.289	5.424	5.389	5.384	5.377	5.441	5.758	5.776	5.713	5.665	5.65	5.632
	1-Propynyl	4.857	4.918	4.907	4.88	4.854	4.982	5.131	5.173	5.13	5.102	5.111	5.092
	(9E,11E,15Z)-9-Hydroxyoctadeca-9,11,15-trienoylcarnitine	4.93	4.961	5.198	4.503	4.814	5.563	6.427	6.427	6.366	6.207	6.115	6.084
	4-Hydroxyretinoic acid	6.218	6.307	6.346	6.483	6.483	6.257	6.101	5.954	6.013	5.767	6.025	5.945
	Linalyl acetate	5.39	5.52	5.502	5.507	5.458	5.56	5.825	5.877	5.768	5.751	5.749	5.687
	1,2,3,4-Tetrahydronaphthalene	5.447	5.576	5.579	5.646	5.623	5.594	5.924	5.961	5.871	5.813	5.835	5.846
	4-Deoxypyridoxine	5.979	6.047	6.038	6.074	6.022	6.09	6.222	6.247	6.183	6.194	6.147	6.149
	1-Methyl-1,3-cyclohexadiene	6.074	6.145	6.143	6.16	6.08	6.224	6.166	6.233	6.151	6.177	6.147	6.133
	Pyrodone	6.391	6.363	6.35	6.391	6.413	6.437	6.196	6.197	6.272	6.274	6.361	6.241
	4a-Carbinolamine tetrahydrobiopterin	5.238	5.266	5.243	5.465	5.312	5.191	4.981	4.858	5.243	5.059	5.096	5.021
	2,5-Dimethylbenzaldehyde	5.098	5.152	5.107	5.304	5.212	5.07	5.069	5.069	5.169	5.037	5.106	5.111
	4-Propylphenol	5.733	5.779	5.768	5.869	5.8	5.774	5.908	5.934	5.922	5.867	5.865	5.865
	5-Hydroxyindoleacetate	7.023	7.116	6.984	7.088	7.073	7.109	7.078	7.139	7.039	6.843	6.998	6.721
	3-Hydroxy-4-(SUCCIN-2-YL)-Caryolane Delta-Lactone	5.292	5.562	5.234	5.439	5.498	5.627	4.926	5.027	5.017	5.057	4.79	4.936
	3-Methylcrotonylglycine	5.725	5.53	5.754	5.786	5.893	5.688	5.817	5.84	5.801	5.742	5.741	5.728
	P-cresol	4.638	4.618	4.706	4.642	4.647	4.744	5.114	5.046	4.929	5.06	4.942	5.023
	DL-DIHYDROSPHINGOSINE	5.504	5.513	5.734	5.536	5.369	5.518	5.096	5.089	5.209	5.289	5.217	5.233
	2-Furanmethanol	5.258	5.434	5.018	5.054	5.208	5.26	4.871	5.001	4.931	5.19	4.878	4.964
	All-trans-18-Hydroxyretinoic acid	5.532	5.628	5.7	5.725	5.699	5.599	5.977	5.871	5.769	5.832	5.801	5.88
	(6E,8R,10Z)-8-hydroxy-3-oxohexadecadienoic acid	5.569	5.419	5.554	5.595	5.621	5.54	5.696	5.75	5.567	5.741	5.768	5.786
	8-Hydroxyquinoline	6.473	6.564	6.436	6.536	6.52	6.558	6.526	6.584	6.477	6.3	6.448	6.172
	Sulfadimidine	5.748	5.594	5.574	5.629	5.635	5.714	5.29	5.296	5.45	5.44	5.569	5.469
	3-(6-Aminopurin-9-yl)-5-(hydroxymethyl)cyclopentane-1,2-diol	5.93	5.834	5.815	5.879	5.878	5.941	5.592	5.64	5.692	5.771	5.842	5.709
	(S)-Oleuropeic acid	5.486	5.325	5.329	5.389	5.37	5.455	5.07	5.138	5.174	5.281	5.332	5.231
	Calcitroic acid	5.663	5.981	5.855	5.842	5.857	5.635	6.189	6.177	5.999	5.856	5.876	5.982
	Oxepin	5.687	5.975	6.002	5.68	5.72	5.95	6.02	6.148	6.099	6.214	6.1	6.153
	N-Dodecylsarcosinate	5.801	5.77	6.038	5.66	5.708	5.748	5.402	5.629	5.465	5.603	5.577	5.551
	(8alpha,10beta,11beta)-3-Hydroxy-4,15-dinor-1(5)-xanthen-12,8-olide	5.398	5.414	5.42	5.542	5.436	5.527	5.785	5.723	5.614	5.739	5.624	5.69
	Cis-4-Hydroxycyclohexylacetic acid	4.766	4.746	4.733	4.798	4.713	4.836	5.146	5.139	5.069	5.109	5.035	5.073
	Tetrahydrodeoxycortisol	5.877	6.192	6.09	6.073	6.011	5.949	6.443	6.46	6.301	6.134	6.163	6.297
	N-Methyl-2-pyrrolidinone	6.566	6.5	6.718	6.581	6.543	6.622	6.175	6.2	6.243	6.385	6.119	6.138
	Hydroxytorsemide	5.654	5.776	5.72	5.97	5.864	5.841	5.36	5.746	5.607	5.627	5.411	5.535
	Pimelylcarnitine	5.987	6.189	5.88	6.233	6.194	6.266	5.644	5.759	5.701	5.696	5.683	5.756
	Capsidiol	6.64	6.643	6.791	6.641	6.506	6.674	6.636	6.687	6.566	6.649	6.544	6.553
	2-Phenylacetamide	6.594	6.703	6.588	6.654	6.643	6.674	6.676	6.742	6.648	6.5	6.634	6.395
	Tetrahydrocortisone	6.124	5.964	6.197	6.093	6.058	6.164	5.563	5.603	5.622	5.504	5.687	5.577
	Zedoarol	3.993	4.055	4.041	4.357	4.066	4.008	6	5.759	6.134	4.953	5.636	5.57
	D-Kynurenine	5.432	5.584	5.304	5.473	5.443	5.52	5.585	5.604	5.444	5.098	5.345	4.905
	Gibberellin A4	5.794	6.033	5.867	6.01	6.036	6.068	4.894	5.382	5.326	5.211	5.294	5.37
	Tanacetol B	6.228	6.335	6.228	6.276	6.212	6.33	5.593	5.811	5.755	5.748	5.672	5.743
	Tropolone A	5.99	6.281	6.171	6.1	6.1	6.107	6.569	6.59	6.493	6.454	6.427	6.534
	Fisetin	7.31	7.196	7.283	7.328	7.254	7.149	7.303	7.405	7.297	7.324	7.334	7.369
	Dolichodial	5.506	5.563	5.607	5.692	5.664	5.59	6.096	6.001	5.999	5.906	5.88	6.015
	Shyobunyl acetate	5.411	5.455	5.378	5.411	5.332	5.464	5.736	5.743	5.662	5.746	5.649	5.643
	Curdione	5.84	5.867	5.821	5.825	5.704	5.951	6.069	6.072	6.018	6.074	5.987	6.001
	Chamazulene	5.328	5.268	5.287	5.33	5.281	5.365	5.77	5.721	5.708	5.742	5.672	5.69
	Dicyclopentadiene	5.684	5.769	5.778	5.796	5.721	5.841	5.929	5.927	5.87	5.889	5.813	5.893
	4-Tert-Amylphenol	5.746	5.842	5.834	5.83	5.759	5.892	5.904	5.91	5.857	5.88	5.813	5.843
	1-Methoxy-4-(2-propenyl)benzene	5.527	5.523	5.545	5.573	5.526	5.624	5.905	5.871	5.805	5.854	5.78	5.809
	Alpha-Methylstyrene	5.53	5.604	5.583	5.615	5.556	5.663	5.735	5.742	5.683	5.713	5.643	5.672
	2-Cyclohexen-1-one	4.732	4.737	4.723	4.784	4.72	4.827	5.119	5.047	5.096	5.119	5.031	5.074
	Curcumenol	6.002	6.066	5.979	5.944	5.959	6.042	5.864	5.895	5.76	5.797	5.71	5.833
	Sacituzumab govitecan	5.626	5.723	5.679	5.827	5.641	5.396	5.907	6.197	5.836	6.379	5.8	5.857
	1-Hexanol	5.396	5.412	5.483	5.541	5.453	5.405	4.707	4.926	4.919	5.117	4.769	4.968
	(ent-6alpha,7alpha)-6,7-Dihydroxy-16-kauren-19-oic acid	5.878	5.995	6.187	6.331	6.281	5.961	6.35	6.226	6.218	6.09	6.062	6.203
	Cycloheximide	5.07	4.972	5.131	5.26	4.918	5.126	5.103	5.055	5.166	5.122	5.291	4.904
	N-Docosahexaenoyl Valine	5.502	5.637	5.534	5.53	5.487	5.695	6.408	6.479	6.389	6.338	6.255	6.283
	Elarofiban	4.982	4.911	5.004	4.241	4.199	4.924	5.854	5.748	5.575	5.608	5.504	5.643
	Armillaripin	5.692	5.874	6	5.819	5.94	5.856	6.386	6.381	6.286	6.254	6.245	6.284
	Acetylshikonin	6.148	5.941	5.317	6.232	6.394	6.331	5.716	5.396	4.718	5.17	4.868	4.927
	4-hydroxysphinganine	4.953	4.542	5.115	4.837	4.67	5.096	5.694	5.702	5.555	5.464	5.333	5.383
	6-Hydroxyhexadecanoic acid	5.855	5.789	6.085	5.896	5.712	5.887	5.484	5.633	5.642	5.639	5.528	5.369
	Thymine	6.322	6.713	6.264	6.761	6.751	6.831	6.046	6.455	6.275	6.387	6.205	6.345
	Betavulgaroside IV	6.254	5.482	6.108	6.255	6.065	6.201	6.139	6.249	6.271	6.222	6.239	6.258
	Ser Leu	6.423	6.548	6.194	6.406	6.424	5.689	6.17	6.283	6.341	6.124	6.333	6.215
	Manumycin A	4.222	6.437	5.665	5.911	6.453	3.895	6.12	4.874	5.773	5.927	5.802	4.985
	Spectinomycin	5.068	5.135	5.169	5.343	5.288	5.46	4.742	4.904	4.881	4.987	4.842	4.99
	5-Megastigmen-7-yne-3,9-diol	5.469	5.499	5.62	5.553	5.439	5.591	5.105	5.224	5.08	5.147	4.963	5.027
	N-heptanoyl-homoserine lactone	5.1	5.157	5.258	5.322	5.268	5.217	5.515	5.465	5.37	5.344	5.296	5.356
	Penitrem E	3.917	3.979	3.965	5.138	6.018	3.932	5.884	4.074	5.527	5.681	5.558	4.027
	7alpha-Hydroxy-3-oxo-4-cholestenoate	3.851	3.826	4.069	3.926	3.837	3.779	5.515	5.532	5.423	5.274	5.277	5.331
	Betavulgaroside VII	6.481	6.013	6.414	6.579	6.411	6.466	6.386	6.45	6.464	6.445	6.438	6.415
	Trp-Lys-Tyr-Met-Val-D-Met	5.788	5.482	5.743	5.883	5.752	5.866	5.773	5.819	5.849	5.797	5.783	5.772
	Valyltyrosine	6.347	6.459	6.519	6.555	6.565	6.392	6.859	6.798	6.768	6.848	6.796	6.788
	2-(20-Hydroxyicosa-5,14-dienoylamino)acetic acid	5.296	5.218	5.52	5.289	5.245	5.389	5.789	5.748	5.679	5.661	5.555	5.433
	4-Heptyloxyphenol	4.525	4.604	4.808	4.796	4.725	4.706	5.434	5.303	5.209	5.017	5.069	5.18
	Latrunculin B	4.134	4.847	4.866	4.504	4.778	4.603	5.392	5.41	5.312	5.265	5.202	5.321
	Prostaglandin D1	4.866	4.98	4.88	5.138	4.911	5.239	5.478	5.404	5.338	5.41	5.306	5.278
	Glutamylleucylarginine	5.048	5.015	5.148	4.886	4.946	5.016	4.614	4.557	4.605	4.746	4.547	4.401
	20-Carboxy-leukotriene B4	6.24	6.128	6.191	6.108	6.126	6.274	6.878	6.726	6.763	6.917	6.893	6.644
	6-Hydroxypentadecanedioic acid	5.347	5.66	5.466	5.643	5.575	5.793	5.054	5.253	5.083	5.191	5.053	5.148
	Carotol	4.525	5.152	4.646	5.033	5.015	5.074	5.252	5.177	5.072	5.118	5.02	4.937
	Rhein	4.079	4.143	4.395	3.978	4.107	4.591	4.749	4.907	4.787	4.821	4.899	4.629
	Glaucarubin	4.42	5.112	5.144	4.907	5.071	4.997	5.538	5.478	5.533	5.503	5.612	5.505
	7-Oxo-11-dodecenoic acid	4.697	4.971	4.875	4.824	4.791	4.943	4.823	4.86	4.656	4.841	4.548	4.66
	3-(3-Hydroxyphenyl)propanoic acid	4.958	5.309	5.073	5.285	4.855	5.225	4.525	4.891	4.469	4.606	4.7	4.48
	Desacetyl-alacepril	4.707	5.259	3.795	5.016	4.65	4.971	3.526	3.827	3.252	3.282	3.272	3.217
	Prostavasin	5.168	5.117	4.978	5.059	4.948	5.16	4.674	4.8	4.739	4.723	4.553	4.629
	6,7-Dihydroxy-2-aminotetralin	3.645	5.741	4.566	4.825	5.293	4.22	5.109	4.759	4.736	4.803	4.732	4.861
	Eremantholide A	5.606	5.822	5.644	5.728	5.728	5.854	5.22	5.305	5.243	5.322	5.194	5.277
	Picolinamide	5.024	5.376	4.91	5.002	5.128	5.276	4.522	4.864	4.565	4.763	4.304	4.475
	Indolepyruvate	5.826	5.827	5.813	5.701	5.73	5.73	5.621	5.791	5.656	5.509	5.766	5.518
	Cyanoketone	4.532	4.403	4.695	4.808	4.512	5.242	5.605	5.62	5.587	5.562	5.542	5.472
	7,8-diaminopelargonate	5.539	5.449	5.433	5.474	5.474	5.569	5.268	5.279	5.303	5.397	5.39	5.329
	20-Hydroxy-leukotriene B4	5.279	5.228	5.196	5.262	5.271	5.247	4.894	5.046	5.106	5.105	4.962	4.913
	Dendrolasin	3.958	3.616	4.234	3.512	3.505	3.447	4.266	4.933	5.274	4.832	5.162	4.238
	(1S,2S,4S,5S)-2,4-Thujanediol 4-O-beta-D-Glucopyranoside	4.994	5.225	5.076	5.08	5.108	5.243	5.179	5.175	5.132	5.189	5.139	5.156
	Delta-Dodecalactone	3.922	4.356	3.819	4.392	4.478	4.621	3.228	3.903	3.745	4.004	3.654	3.809
	N-Linoleoyl Threonine	3.436	3.498	4.594	4.2	4.282	4.67	5.78	5.632	5.656	5.352	5.52	5.34
	Micheliolide	4.286	4.638	4.572	4.788	4.852	4.181	5.074	4.989	5.011	4.804	4.872	5.058
	Riesling acetal	4.411	4.573	4.607	4.656	4.628	4.487	4.713	4.622	4.66	4.509	4.508	4.721
	Leucyl-Glutamate	4.401	4.854	4.272	4.693	4.697	5.04	4.067	4.571	4.265	4.428	4.293	4.005
	Silenoside C	6.274	6.231	6.31	6.362	6.313	5.829	6.332	6.031	6.208	6.043	6.002	6.055
	MG(i-15:0/0:0/0:0)	4.257	5.302	4.423	5.462	5.128	5.317	3.748	4.136	3.113	4.466	4.198	3.42
	1,2-Cyclohexanedicarboxylic acid, 4-methyl-	4.45	5.006	4.347	5.163	5.148	5.268	4.403	4.914	4.816	4.902	4.748	4.81
	Jujuboside C	5.511	5.519	3.772	5.794	4.028	2.156	3.737	3.469	2.234	3.644	3.64	3.747
	Eucarvone	4.67	4.736	4.81	4.71	4.619	4.882	4.758	4.687	4.658	4.611	4.608	4.586
	5-Nonadecyl-1,3-benzenediol	4.047	3.459	4.672	4.376	4.458	4.754	5.786	5.628	5.654	5.321	5.437	5.246
	PA(20:5(5Z,8Z,11Z,14Z,16E)-OH(18R)/19:2(10Z,13Z))	4.165	4.316	4.516	3.377	4.034	4.289	5.681	5.753	5.729	5.732	5.683	5.313
	16-Hydroxyhexadecanoic acid	3.519	4.887	4.204	5.397	5.055	5.02	3.135	3.775	3.145	4.529	4.147	3.11
	20-oxo-leukotriene B4	4.986	4.977	5.313	5.259	5.197	5.021	5.417	5.307	5.267	5.166	5.198	5.328
	Strophanthidin	5.642	5.808	4.571	5.099	5.544	5.375	5.345	5.222	4.719	4.912	4.539	4.97
	10,11-dihydro-20-dihydroxy-LTB4	4.492	4.755	5.007	4.939	4.877	4.709	5.332	5.177	5.184	4.932	4.92	5.092
	3-Polyprenyl-4-hydroxy-5-methoxybenzoate	5.926	6.037	6.038	5.97	5.877	6.096	5.273	5.576	5.311	5.476	5.334	5.32
	(-)-Jasmonic acid	4.896	4.964	4.793	4.92	4.907	5.06	5.254	5.234	5.157	5.118	5.044	5.174
	7,8-Dehydro-3,4-dihydro-beta-ionol	5.004	5.015	5.22	4.979	4.868	5.161	4.393	4.729	4.49	4.556	4.568	4.394
	20-Trihydroxy-leukotriene-B4	5.785	5.708	5.789	5.633	5.69	5.808	6.113	6.067	6.146	6.151	6.227	6.08
	SEDANOLIDE	5.509	5.728	5.647	5.647	5.624	5.751	5.517	5.572	5.477	5.489	5.393	5.478
	Gln Ile	6.168	6.291	5.968	6.209	6.208	5.676	6.112	6.238	6.192	6.236	6.257	6.042
	(3E,6Z)-3,6-Nonadien-1-ol	4.457	4.849	4.461	4.86	4.879	4.928	4.02	4.326	4.123	4.51	4.113	3.944
	Cinncassiol C3	3.712	4.533	4.604	4.434	4.438	4.279	5.412	5.388	5.355	5.235	5.284	5.349
	5-Ethyl-4-methylthiazole	2.646	2.63	2.616	2.647	2.641	3.007	4.292	4.255	4.185	4.435	4.231	4.342
	Pollenin A	3.479	3.511	3.759	4.703	5.08	3.464	4.113	4.503	4.475	4.289	3.856	3.723
	(3R)-3-Hydroxy-N-[(3S)-2-oxooxolan-3-yl]butanamide	5.965	5.987	6.08	6.064	6.168	5.928	5.993	5.94	5.768	5.84	5.753	5.765
	Quercetin 3-O-glucoside	4.79	3.456	4.729	5.877	6.075	4.26	3.478	4.156	3.488	4.409	3.508	3.453
	Hydroxypelenolide	5.18	5.483	5.428	5.547	5.482	5.492	5.442	5.472	5.407	5.326	5.263	5.368
	4-(4-Methylcyclohexyl)-4-oxobutanoic acid	4.659	5.064	4.78	4.952	5.001	5.016	4.806	4.898	4.841	4.759	4.74	4.814
	Mestranol	3.465	3.527	3.513	4.25	3.538	4.148	5.104	5.092	5.053	5.049	4.946	4.955
	Tyramine glucuronide	4.912	5.12	5.053	5.112	5.203	5.162	4.408	4.684	4.499	4.681	4.418	4.632
	(S,E)-2-(5-Hydroxy-8,9-dihydro-5H-benzo[7]annulen-6(7H)-ylidene)acetic acid	3.242	3.968	3.983	4.056	3.869	3.442	4.47	4.631	4.434	4.482	4.423	4.468
	Zearalanone	7.037	7.008	7.042	7.193	7.174	6.932	7.177	7.085	7.095	6.992	7.015	7.113
	3-Oxohexanoylcarnitine	3.983	4.32	4.078	4.521	4.661	4.061	4.863	4.78	4.728	4.741	4.797	4.744
	N-Stearoyl Asparagine	4.519	4.581	4.567	4.599	4.592	4.534	5.033	5.178	4.979	5.264	5.123	4.738
	Carglumic acid	4.36	5.117	4.322	4.858	4.876	5.047	4.334	4.727	4.415	4.784	4.353	4.68
	Lysyltryptophan	5.156	5.331	4.927	4.984	5.132	3.426	5.445	5.493	5.474	5.435	5.661	5.304
	5-Hydroxyculmorin	5.311	5.473	5.41	5.189	5.122	5.489	4.716	4.959	4.812	4.808	4.88	4.847
	Lumichrome	5.199	4.943	5.069	4.792	4.69	4.853	4.33	4.487	4.526	5.107	4.858	4.7
	Cinncassiol A	3.52	4.392	3.915	4.124	4.354	4.308	5.191	5.188	5.103	5.149	5.159	5.015
	Dofequidar	4.833	5.669	5.716	5.314	5.387	5.456	6.24	6.243	6.18	5.976	6.16	6.213
	Trifolin	4.746	4.558	4.585	5.183	5.381	4.92	4.911	4.894	4.395	5.052	4.818	4.404
	13-Methylmyristic acid	5.028	5.03	5.147	4.986	5.085	5.027	4.399	4.395	4.148	4.373	4.1	4.277
	Soyasapogenol C	3.646	3.682	3.667	4.244	3.692	3.635	5.664	5.05	5.216	4.614	5.096	4.785
	Indolepropionylglycine	5.004	5.114	5.004	5.249	5.073	5.239	4.717	4.868	4.723	4.808	4.665	4.694
	2-Naphthylamine	4.376	4.477	4.419	4.566	4.385	4.589	4.109	4.348	4.166	4.242	4.196	4.273
	5-(6-hydroxy-6-methyloctyl)furan-2(5H)-one	3.923	4.197	4.347	4.375	4.394	4.374	4.919	4.829	4.721	4.587	4.601	4.845
	3-Carboxy-4-methyl-5-propyl-2-furanpropionic acid	4.945	4.849	5.105	4.698	4.53	4.652	5.315	5.151	5.169	4.919	5.186	4.883
	Prenalterol	5.041	5.247	5.175	5.149	5.128	5.195	5.044	5.227	5.078	5.168	4.995	5.082
	Hypromellosum	6.031	6.423	6.34	6.354	6.388	5.999	6.426	6.483	6.411	6.26	6.244	6.387
	Arginyl-prolyl-proline	5.909	5.894	6.154	6.196	6.139	6.009	6.273	6.145	6.198	6.096	6.148	6.134
	Arctiopicrin	4.647	4.571	4.766	4.533	4.723	4.874	5.367	5.148	5.207	5.254	5.225	5.16
	Prostaglandin F3a	4.886	5.01	5.266	5.33	5.311	4.965	5.599	5.471	5.45	5.312	5.286	5.405
	6b-Angeloyl-3b,8b,9b-trihydroxy-7(11)-eremophilen-12,8-olide	4.891	5.195	5.301	5.282	5.284	5.031	5.102	4.928	4.985	4.918	4.925	4.983
	Orciprenaline	3.736	3.95	4.19	4.153	4.043	4.16	4.813	4.653	4.644	4.593	4.728	4.461
	Glutamylleucine	4.497	5.023	4.304	4.791	4.695	5.012	4.767	4.876	4.716	4.654	4.537	4.54
	Gly-Ile	6.374	6.666	6.436	6.433	6.588	6.072	6.598	6.721	6.61	6.667	6.698	6.701
	Asp Ile Phe	3.377	3.93	4.019	3.475	3.381	3.323	4.772	4.914	4.822	4.648	5.021	4.699
	5-Oxohexanoylcarnitine	3.866	4.209	3.894	4.442	4.841	4.168	5.74	5.5	5.499	5.545	5.743	5.117
	Aditoprim	4.697	4.615	4.823	4.507	4.751	4.727	5.48	5.519	5.352	5.222	5.285	5.357
	Ovalicin	4.821	5.134	4.902	5.012	4.964	5.127	4.911	4.914	4.877	4.809	4.91	4.861
	Ribostamycin	5.167	5.255	4.754	5.216	5.091	5.355	2.753	2.792	2.729	2.735	2.75	2.694
	2,3-Dinor-TXB2	3.74	3.802	4	3.983	3.813	3.755	5.186	5.119	5.143	4.904	4.991	5.126
	Manoalide	4.252	4.529	4.588	4.791	3.623	4.717	5.445	5.289	5.28	5.319	5.37	5.336
	(R)-3-hydroxybutyrylcarnitine	4.412	4.598	4.567	4.33	4.377	4.616	4.886	4.898	4.912	4.776	4.843	4.693
	Ile Ile Leu	4.092	4.516	5.161	4.397	4.119	4.52	4.965	5.13	5.139	4.943	5.045	4.858
	3-Methyloxindole	4.815	5.138	4.727	5.145	4.971	5.134	4.393	4.794	4.605	4.758	4.573	4.639
	2-Hydroxyhexadecanoic acid	4.977	4.966	5.074	5.198	4.901	5.297	4.402	4.891	4.739	4.88	4.621	4.517
	Scopoletin	4.365	4.554	4.472	4.591	4.628	4.215	4.763	4.76	4.698	4.588	4.533	4.712
	Ala Val Phe	3.461	3.523	3.509	3.54	3.534	3.476	4.937	4.93	4.61	4.594	4.92	4.828
	Kukoamine B	4.866	4.984	4.679	5.123	5.162	4.416	5.258	5.091	5.143	4.901	4.907	5.13
	Kinetin	5.559	5.661	5.713	5.701	5.695	5.78	5.533	5.631	5.405	5.504	5.385	5.458
	Ile Val Ile	4.252	4.577	4.774	4.287	4.059	4.323	4.788	4.925	4.893	4.727	5.041	4.987
	3-[(3-(2-Carboxyethyl)-4-methylpyrrol-2-YL)methylene]-2-indolinone	5.113	4.651	4.62	4.612	4.296	4.672	0.786	0.8475	0.794	0.7991	0.8112	0.7647
	Robinetin	4.67	4.413	4.639	5.432	6.014	4.191	5.101	5.266	5.239	5.432	5.081	4.531
	Swainsonine	5.355	5.901	5.352	5.843	5.769	5.777	5.688	5.682	5.556	5.631	5.64	5.527
	Mitemcinal	5.77	4.265	5.567	4.945	5.02	4.088	4.377	4.749	3.166	5.199	4.978	4.58
	Flupirtine	3.775	4.46	4.491	4.127	4.503	4.407	5.193	5.162	5.08	4.987	5.007	5.193
	1,2-dibutyrin	3.893	4.416	4.58	4.577	4.358	4.489	5.102	4.984	4.959	4.901	5.149	4.831
	Tetramethylchromanol glucoside	3.772	3.922	5.212	3.851	4.317	4.565	4.546	4.639	4.59	4.68	4.527	4.492
	Isorhamnetin-3-O-Rutinoside	3.578	3.64	3.626	3.657	3.651	3.593	4.944	5.164	5.555	4.709	4.849	3.637
	Heptyl 4-hydroxybenzoate	3.922	4.321	4.367	4.62	4.549	4.162	4.896	4.704	4.675	4.551	4.608	4.647
	Isorhamnetin	3.163	4.726	4.782	4.52	4.912	3.231	5.196	5.379	5.714	5.004	5.164	4.644
	Pretyrosine	5.669	5.828	5.587	5.778	5.728	5.707	4.926	5.279	4.614	5.288	4.917	5.127
	Lys Val Leu	6.169	4.922	5.365	5.116	5.382	5.194	5.904	6.066	5.407	5.7	5.884	5.275
	3,5-Dihydroxydecanoic Acid	4.435	4.06	4.66	4.422	4.077	4.203	4.929	4.435	4.34	4.717	4.313	4.289
	2-Hydroxyacorenone	4.489	4.508	4.605	4.614	4.464	4.72	4.009	4.103	4.03	4.028	4.026	4.03
	Henatinib	4.716	4.632	4.328	4.646	4.199	3.638	5.573	5.231	5.203	5.078	5.181	4.988
	2-Ethylsuberic acid	4.598	4.968	4.712	4.765	4.615	4.909	4.522	4.473	4.343	4.59	4.251	4.472
	Non-6-enedioylcarnitine	3.963	4.541	3.773	4.299	3.7	4.099	5.406	5.344	5.392	5.161	5.446	5.181
	Cyclo(D-trp-D-asp-pro-D-val-leu)	3.592	3.876	3.64	3.672	4.754	4.168	5.319	5.503	5.431	5.51	5.522	5.169
	Val Ile Leu	4.725	5.053	5.565	4.9	4.608	5.163	5.776	5.937	5.892	5.709	5.802	5.57
	Glu Leu	6.458	6.577	6.164	6.513	6.471	5.818	6.486	6.611	6.6	6.437	6.635	6.411
	Dethiobiotin	4.618	5.541	4.504	5.427	5.425	5.63	4.481	5.238	4.985	5.131	4.815	5.064
	Sakuranetin	5.242	5.24	4.642	4.791	5.179	4.991	4.374	4.727	4.196	4.219	4.376	4.595
	3,4-Dihydroxyphenylacetaldehyde	5.147	5.165	4.715	4.904	5.044	5.114	4.197	4.589	4.259	4.295	4.137	4.43
	9-Hydroxymegastigma-4,6,7-trien-3-one	3.978	4.091	4.49	4.433	4.337	4.272	5.086	5.001	4.964	4.851	4.774	5.044
	(S)-10,16-Dihydroxyhexadecanoic acid	4.249	4.384	4.696	4.155	3.681	4.666	4.459	4.413	4.658	4.671	4.697	4.222
	Thr Val Phe	4.568	4.648	4.948	4.717	4.383	4.566	4.882	5.142	4.971	4.895	5.024	5.135
	(Z)-3-Oxo-2-(2-pentenyl)-1-cyclopenteneacetic acid	4.801	4.795	4.756	4.798	4.446	4.969	4.01	4.367	4.241	4.271	4.211	4.192
	Eugenyl glucoside	3.742	4.347	4.634	4.677	4.562	4.382	5.049	4.954	4.842	4.834	4.753	5.04
	Tectorigenin 7-sulfate	4.305	5.099	4.53	5.32	4.672	4.21	5.568	5.536	5.572	5.534	5.558	5.601
	Deoxyuridine	4.392	4.805	4.696	4.791	4.981	4.985	4.097	4.591	4.291	4.585	4.266	4.414
	3,5,5-Trimethyl-1,2-cyclohexanedione	4.723	4.757	4.882	4.817	4.803	4.864	4.938	4.904	4.851	4.838	4.78	4.819
	Ile Ser Trp	5.744	5.094	4.965	4.797	4.824	4.645	5.223	5.329	4.547	5.055	5.099	3.983
	Astragalin	4.865	3.605	4.933	5.948	6.479	4.38	3.627	3.7	3.637	3.643	3.657	3.602
	Zingiberol	5.577	5.897	6.031	6.087	6.124	6.219	6.085	6.109	6.051	6.447	6.054	5.931
	N1-(alpha-D-ribosyl)-5,6-dimethyl-benzimidazole	5.512	5.516	5.392	5.501	5.529	5.558	4.964	5.198	4.954	5.111	4.944	5.088
	Vertilmicin	4.335	1.728	1.715	4.526	4.651	1.682	5.662	5.399	5.161	4.662	5.128	4.143
	3-Oxobutanoylcarnitine	4.427	5.075	4.526	5.036	4.912	5.223	4.862	5.012	4.897	4.976	4.935	4.96
	21-Deoxycortisone	3.695	4.244	4.428	4.108	3.646	3.828	5.29	5.323	5.073	4.998	5.449	4.968
	Jasmolone glucoside	3.796	4.128	3.467	4.085	4.079	3.72	4.837	4.998	4.978	4.79	5.111	4.739
	Isoscopoletin	3.02	3.361	3.678	3.94	3.499	3.013	4.666	4.664	4.522	4.565	4.52	4.461
	Gibberellin A9	5.599	5.939	5.683	5.858	5.846	5.983	5.139	5.578	5.211	5.392	5.24	5.256
	Ethinamate	3.214	3.877	3.889	3.293	3.287	4.685	5.219	5.571	5.271	5.621	5.295	5.136
	3-(6'-methylthio)hexylmalate	4.499	4.427	4.676	4.641	4.627	4.539	5.513	5.574	5.47	5.603	5.579	5.629
	3-Pyridinecarboximidamide, N-(2-hydroxy-3-(1-piperidinyl)propoxy)-	0.58	2.109	0.8227	0.1207	0.1192	0.7478	3.971	5.667	3.558	1.769	4.135	4.045
	2-Hydroxyhept-5-enoylcarnitine	4.272	4.323	4.485	4.796	4.768	4.278	4.513	4.36	4.367	4.331	3.864	4.235
	5-Amino-3-[(2E)-2-(3,5-Dimethyl-2-oxocyclohexylidene)ethyl]-5-Oxopentanoic Acid	4.293	4.7	4.282	4.697	4.632	4.731	3.649	4.211	3.673	4.125	3.765	3.918
	LysoPE(20:4(8Z,11Z,14Z,17Z)/0:0)	5.066	5.325	5.617	4.941	5.41	5.491	3.996	4.725	3.657	4.803	4.937	5.086
	[3-[2-Aminoethoxy(hydroxy)phosphoryl]oxy-2-hydroxypropyl] hexadecanoate	4.212	4.568	4.637	5.456	6.302	4.227	6.352	5.421	6.016	6.1	5.968	5.403
	Verbenone	4.503	4.536	4.622	4.579	4.561	4.708	4.845	4.843	4.776	4.753	4.68	4.797
	3-deoxy-D-manno-octulosonate 8-phosphate	4.107	4.049	4.837	4.066	4.06	4.913	4.413	4.262	4.081	5.008	4.253	4.642
	Tryptophyl-Glutamate	4.903	5.12	4.932	4.949	4.699	5.166	4.587	4.716	4.795	4.945	4.847	4.791
	Isocolumbin	4.423	4.966	4.746	4.819	4.516	4.884	4.196	4.53	4.245	4.3	4.206	4.359
	4,8-Dimethylquinoline	4.643	4.784	4.814	4.514	4.812	4.926	5.307	5.294	5.22	5.21	5.215	5.142
	Ile Ser Leu	4.998	5.085	5.437	4.644	5.014	5.11	5.378	5.516	5.433	5.286	5.48	5.328
	4-Methylumbelliferone glucuronide	4.158	4.253	6.141	5.371	5.84	4.173	4.243	4.673	5.066	4.307	4.399	5.315
	3-(4-Methoxyphenyl)-2-propenal	5.352	5.326	5.244	5.479	5.472	5.017	5.456	5.365	5.293	5.279	5.257	5.372
	Epsilon-(Carboxyethyl)lysine	3.073	3.298	3.121	3.152	3.146	3.088	4.473	4.543	4.576	4.603	4.617	4.027
	Coumarin	5.697	5.688	5.584	5.844	5.816	5.364	5.819	5.73	5.607	5.582	5.582	5.698
	Metyrosine	3.747	5.217	3.423	5.076	5.003	5.313	3.069	4.836	4.612	4.79	4.376	4.586
	2-(6'-methylthio)hexylmalate	4.184	4.343	4.623	4.14	4.253	4.297	4.825	4.808	4.784	4.68	4.68	4.824
	Quercetin 3-O-(2-O-beta-D-xylopyranosyl-beta-D-galactopyranoside)	4.221	4.283	4.268	4.3	4.294	4.236	5.623	6.54	5.092	4.321	5.149	5.897
	Clomipramine	4.64	5.268	4.859	5.059	5.007	5.304	4.078	4.818	4.29	4.677	4.492	4.431
	3,7,8,15-Scirpenetetrol	4.098	4.013	3.637	4.104	4.364	4.105	5.161	5.07	5.236	5.186	5.379	5.101
	Androstenedione	4.631	4.314	2.235	4.786	4.627	1.689	4.073	4.927	4.733	4.418	4.961	5.154
	Phenytoin catechol	5.409	5.809	5.813	5.689	6.17	5.684	5.208	5.546	5.54	5.314	5.456	5.691
	Arginyl-arginyl-prolyl-tyrosyl-isoleucyl-leucine	4.45	4.598	3.836	4.664	3.861	3.803	4.275	4.678	4.068	4.244	5.109	5.645
	Beta-Thujaplicin	4.672	4.599	4.53	4.667	4.672	4.672	5.372	5.423	5.344	5.223	5.284	5.362
	Nona-2,4,6-trienal	4.576	4.559	4.558	4.544	4.542	4.619	4.949	4.896	4.882	4.779	4.783	4.86
	Xi-4-Hydroxy-4-methyl-2-cyclohexen-1-one	4.195	4.165	4.198	4.283	4.308	4.333	4.727	4.689	4.639	4.569	4.595	4.703
	2,3-Dimethyl-2-cyclohexen-1-one	4.7	4.453	4.628	4.601	4.459	4.507	4.693	4.413	4.637	4.55	4.57	4.481
	Leu Asn Ile	5.131	5.411	5.349	5.165	5.1	4.826	5.621	5.672	5.659	5.605	5.687	5.548
	3-Methoxyanthranilate	7.717	7.812	7.684	7.777	7.766	7.802	7.777	7.833	7.73	7.538	7.684	7.417
	Gly Leu Leu	4.967	5.346	5.419	5.203	5.006	5.173	5.91	5.846	5.791	5.761	5.791	5.771
	ANETHOLE	5.185	5.004	4.946	5.06	5.065	5.027	5.525	5.54	5.482	5.502	5.436	5.595
	O-Xylene	4.745	4.553	4.596	4.644	4.623	4.616	4.956	4.97	4.899	4.915	4.856	5.02
	Ile Phe	6.103	5.985	5.247	6.143	5.923	4.841	5.817	5.987	5.993	5.789	6.107	5.879
	Sulforaphene	3.216	4.177	4.506	3.296	3.95	3.854	5.309	5.38	5.451	5.733	4.826	5.295
	Ala-Phe-Ala	5.152	4.534	2.508	4.568	4.515	2.552	3.954	3.922	4.251	3.783	4.046	3.631
	4-Hydroxybenzoic Acid	4.521	4.212	4.196	4.377	4.494	4.198	3.68	3.973	3.959	3.991	3.96	3.698
	Kaempferol-3-O-Glucoside	4.862	4.347	4.549	5.646	6.305	4.584	3.588	4.325	3.918	4.485	3.947	3.84
	HYPEROSIDE	4.919	3.691	4.777	5.894	6.382	4.508	3.886	4.212	4.608	3.729	3.743	3.688
	Gly Thr Leu	4.866	4.899	5.368	4.847	5.073	5.245	5.371	5.384	5.374	5.384	5.496	5.3
	Bracteatin	5.574	4.035	5.465	6.529	7.025	5.164	5.04	5.25	5.626	5.201	5.069	4.397
	2-Hydroxyglutaric acid diethyl ester	4.822	5.162	4.945	5.116	5.063	5.203	5.349	5.441	5.501	5.305	5.523	5.248
	Leu Pro Ile	4.589	4.942	4.906	4.681	4.534	5.169	5.545	5.779	5.66	5.891	5.626	5.524
	Asn Ile Leu	4.73	4.944	5	4.708	4.623	4.88	5.276	5.499	5.411	5.292	5.39	5.211
	4-hydroxy Nonenal Alkyne	4.276	4.314	4.364	4.43	4.438	4.442	4.865	4.803	4.785	4.63	4.63	4.761
	Phenylacetic acid	4.76	4.668	4.934	4.698	4.91	4.738	4.323	4.582	4.452	4.283	4.316	4.471
	Lusitanicoside	4.692	5.382	4.702	4.997	5.239	4.999	2.217	1.555	2.11	1.499	1.513	1.459
	Isopentenyladenine	4.95	5.053	5.007	5.05	4.89	5.115	4.887	4.927	4.857	4.719	4.701	4.756
	Verdamicin	4.115	3.968	5.77	4.135	4.26	4.815	3.351	3.692	3.183	3.574	3.184	3.712
	Ile Trp	5.427	5.771	5.381	5.401	5.171	4.856	5.554	5.579	5.579	5.473	5.468	5.651
	Brivaracetam	6.23	6.014	5.521	6.126	5.792	5.262	5.81	6.015	5.952	5.893	6.091	5.822
	Hydrocotarnine	4.537	4.707	5.421	4.681	4.788	5.468	5.953	5.764	5.852	5.853	5.746	5.735
	O-Demethylmetoprolol	3.969	4.333	4.854	3.82	3.673	3.868	5.338	5.005	5.06	5.329	4.896	4.563
	Cotinine methonium ion	5.694	5.877	5.899	5.687	5.78	5.877	6.387	6.377	6.263	6.226	6.248	6.241
	Ser Val Trp	3.658	4.517	4.675	4.143	4.302	3.969	5.1	4.98	4.969	4.923	5.093	4.921
	Ile Gly Leu	4.436	5.02	5.075	4.585	4.82	4.439	5.27	5.239	5.173	5.098	5.248	5.162
	PG(a-17:0/LTE4)	5.384	5.146	5.65	3.846	5.825	5.846	4.766	5.804	4.487	5.484	5.747	6.144
	Glutathione episulfonium ion	3.259	3.321	3.916	3.339	3.872	4.014	5.328	5.341	5.189	5.081	5.155	5.339
	(R)-3-Hydroxydodecanoic acid	5.147	5.213	5.599	5.124	4.853	5.253	5.108	5.23	5.153	5.245	5.164	5.117
	Thymol	4.786	4.914	4.839	4.954	4.94	4.997	4.829	4.866	4.748	4.905	4.754	4.732
	Dihydroconiferyl alcohol	5.322	5.478	5.444	5.662	5.602	4.984	4.053	4.093	4.007	4.143	4.214	4.355
	6-Hydroxy-4-methoxy-3-(3-methyl-2-butenyl)-2-(2-phenylethenyl)benzoic acid	4.996	3.692	4.954	5.01	4.867	4.97	2.136	2.11	1.825	2.549	1.091	1.828
	Tyrosyl-Leucine	4.452	4.76	4.236	4.698	4.623	3.938	5.037	4.958	5.143	5.054	5.146	4.818
	Homovanillic acid	5.149	5.291	5.178	5.186	5.214	5.311	4.94	5.121	4.952	4.952	4.975	5.02
	Apramycin	4.743	4.872	5.335	4.705	4.86	5.162	3.541	3.674	4.193	4.494	3.907	4.122
	Non-5-enedioylcarnitine	3.646	3.709	3.694	3.726	3.719	3.662	4.642	4.615	4.557	4.35	4.564	4.483
	2-Methylbenzoic acid	5.664	5.704	5.437	5.714	5.275	5.888	5.261	5.44	5.149	5.432	5.204	5.22
	Isofebrifugine	5.661	6.024	5.981	5.739	5.736	5.93	5.941	5.969	5.879	6.138	6.019	6.097
	Danielone	4.276	4.278	4.335	4.614	4.521	4.325	4.399	4.393	4.248	4.261	4.407	4.297
	2-(beta-D-Mannopyranosyl)-L-tryptophan	5.919	5.899	5.967	6.09	6.068	5.955	6.292	6.32	6.274	6.317	6.336	6.287
	Histidyllysine	3.144	3.206	3.192	3.224	3.217	3.159	4.43	4.336	4.683	3.714	4.839	3.686
	Methyl salicylate	4.264	4.103	3.829	4.444	4.197	4.432	4.005	4.096	3.732	4.249	3.649	4.017
	5-Benzylacyclouridine	5.596	5.583	5.378	5.669	5.533	5.432	5.072	5.136	5.143	4.959	5.37	4.94
	2-(1-Ethoxyethoxy)propanoic acid	4.678	4.814	4.617	4.737	4.779	4.774	5.066	5.058	4.936	4.848	4.923	4.918
	Val Ala Ile Glu	4.559	4.952	5.418	4.805	4.938	5.184	5.508	5.503	5.406	5.582	5.462	5.474
	Tributyrylglycerol	3.546	3.268	3.905	4.489	4.365	3.163	4.92	4.736	4.84	4.653	4.617	4.86
	Tyrosine methylester	4.423	4.751	4.473	4.69	4.702	4.683	4.08	4.326	4	4.276	4.078	4.179
	Uniconazole P	4.882	4.607	4.797	4.651	4.642	4.768	3.763	4.384	4.189	4.14	4.055	4.252
	N-Acetylhomoproline	4.353	4.456	4.442	4.507	4.518	4.486	4.869	4.912	4.911	4.749	4.977	4.71
	1-Nonadecanoyl-glycero-3-phosphoserine	3.852	3.914	3.899	3.931	3.925	3.867	4.824	5.221	5.04	3.952	5.253	4.279
	Valeryl 4-hydroxy valsartan	3.462	4.438	4.584	3.541	3.535	3.477	5.163	5.056	4.919	4.991	5.113	4.799
	Beta-Estradiol 17-propionate	5.015	5.133	5.327	5.476	5.31	5.145	5.432	5.374	5.336	5.45	5.426	5.364
	Ala Lys Leu Asp	5.022	5.069	5.495	4.473	5.111	4.956	4.6	4.686	4.387	4.798	4.584	5.144
	Hebevinoside I	3.939	4.404	4.447	3.708	3.849	3.477	5.412	5.19	5.078	5.065	4.931	4.69
	1alpha,3beta,22R-Trihydroxyergosta-5,24E-dien-26-oic acid 3-O-b-D-glucoside 26-O-[b-D-glucosyl-(1->4)-b-D-glucosyl-(1->2)-6-acetyl-b-D-glucosyl] ester	3.606	3.668	3.654	3.685	3.679	3.621	5.114	5.626	5.629	5.386	5.268	4.502
	Edulitine	5.874	6.007	5.924	5.963	6.049	5.645	6.077	6.2	6.159	6.131	6.42	6.137
	Valylhydroxyproline	5.414	5.396	5.596	4.526	5.197	5.142	5.094	5.194	4.949	5.131	5.012	5.615
	16-Ketoestradiol	4.204	4.005	4.427	4.777	4.43	4.208	5.075	5.085	4.999	5.059	5.015	5.003
	3-[3-(2-methylpyrazol-3-yl)phenyl]-5-pyridin-2-yl-1,2,4-oxadiazole	5.505	5.439	5.312	5.513	5.523	5.479	4.933	5.259	4.819	5.062	4.852	5.123
	4-(Methylnitrosamino)-1-(1-oxido-3-pyridinyl)-1-butanone	4.786	4.848	4.834	4.865	4.859	4.801	5.246	5.435	4.993	5.141	5.234	4.845
	Bioepiderm	4.646	4.962	4.871	4.82	4.924	5.027	4.036	4.435	4.327	4.504	4.302	4.415
	Phe Ile	5.455	5.684	4.924	5.562	5.424	4.219	4.645	4.655	4.932	4.693	4.891	4.554
	5-Acetamidovalerate	4.291	4.854	4.88	4.661	4.691	4.657	5.446	5.505	5.321	5.345	5.418	5.178
	Nelfinavir	4.398	4.46	4.446	4.478	4.471	4.413	5.155	5.186	5.134	5.272	4.649	4.851
	Scopolamine	3.081	3.143	3.129	3.161	3.253	3.096	4.627	4.971	4.418	6.195	5.136	3.14
	3-Hydroxybenzaldehyde	4.101	4.253	4.227	4.109	4.382	4.243	4.101	4.197	4.169	3.995	4.077	4.085
	(x)-2-Heptanol glucoside	3.551	3.716	4.455	4.278	4.287	3.9	5.439	5.319	5.322	5.123	5.158	5.371
	Secologanate	5.374	5.067	5.161	4.835	4.869	4.942	4.361	4.347	4.455	5.152	4.843	4.726
	5-(3',5'-Dihydroxyphenyl)-gamma-valerolactone-O-glucuronide-O-methyl	5.339	4.93	4.65	4.825	4.821	4.221	4.29	4.363	4.3	4.306	4.32	4.265
	1-Methylcyclohexane-1,2-dicarboxylic acid	4.352	4.525	4.57	4.584	4.645	4.604	4.91	4.881	4.767	4.683	4.713	4.851
	Aspartame	4.644	4.374	4.274	4.803	4.816	4.348	4.173	4.378	4.375	4.311	4.583	4.403
	Ile Leu	6.4	6.375	5.902	6.42	6.214	5.587	6.005	6.239	6.258	6.026	6.274	6.097
	Golotimod	5.613	5.775	6.093	5.494	5.698	6.056	5.2	5.014	5.179	5.804	5.282	5.82
	Val Ser Ile	4.797	4.927	5.318	4.587	5.026	5.023	4.972	5.158	5.069	4.819	5.173	5.128
	Carbamazepine-O-quinone	5.471	5.593	5.299	5.645	5.173	5.704	5.128	5.272	5.212	5.24	5.065	5.033
	DL-p-Chlorophenylalanine methyl ester hydrochloride	4.917	4.671	4.769	4.738	4.798	4.766	4.575	4.599	4.693	4.715	4.766	4.728
	Tyramine	4.442	4.819	4.488	4.78	4.829	4.949	4.001	4.418	4.205	4.495	4.196	4.408
	2-Cyclopentene-1,4-dione	4.925	4.882	4.618	4.949	5.111	5.074	4.647	4.562	4.341	4.471	4.426	4.381
	Aristospan	3.839	4.437	4.429	3.852	3.845	4.345	5.442	5.453	5.56	5.223	5.504	5.222
	Pyridinoline	6.314	5.892	7.375	5.828	6.086	7.663	7.576	7.412	7.573	7.284	7.295	7.487
	Chavicol	4.205	4.087	4.156	4.715	5.327	4.234	4.423	4.196	4.336	4.2	4.28	4.195
	N-Jasmonoylisoleucine	4.78	5.037	5.539	4.945	5.044	5.135	5.625	5.684	5.648	5.693	5.77	5.51
	Valine-betaxanthin	6.044	6.044	6.047	6.087	6.119	6.137	5.593	5.756	5.597	5.808	5.623	5.752
	Methionyl-Proline	4.742	4.799	4.735	4.799	4.876	4.812	4.279	4.458	4.184	4.403	4.222	4.331
	Cimetidine	5.694	5.533	5.451	5.589	5.629	5.522	4.653	4.923	4.714	5.096	4.873	4.937
	Val Ala Ile	4.815	4.947	5.45	4.833	4.947	4.965	5.243	5.405	5.269	5.121	5.312	5.472
	Diaminopimelic acid	3.886	3.948	3.934	3.965	3.959	3.901	4.487	4.296	4.653	3.986	4.743	4.2
	Eriojaposide A	4.416	4.551	5.568	4.215	5.517	5.326	3.832	4.57	4.103	4.423	4.063	4.311
	Leu Val Met	4.113	4.181	5.384	4.225	3.9	4.578	5.12	5.313	5.167	4.897	5.18	5.033
	P-Octopamine	4.575	4.161	4.435	4.605	4.775	4.396	4.652	4.794	4.941	4.692	5.185	4.903
	Supidimide	4.715	4.836	5.096	5.088	4.973	5.084	4.483	4.49	4.343	4.555	4.033	4.665
	Salsolinol	5.117	5.181	4.994	5.12	5.028	5.036	4.348	4.682	4.827	4.834	4.691	4.683
	3-Ethyl-2-hydroxy-4-methyl-2-cyclopenten-1-one	3.952	3.968	4.126	4.207	4.161	4.077	4.582	4.561	4.42	4.408	4.345	4.549
	Asp Pro Phe	1.82	4.101	4.327	3.081	2.209	4.587	5.128	5.167	5.015	5.282	5.163	4.937
	Cis-Melilotoside	3.607	5.049	4.743	4.088	4.103	4.801	3.448	4.303	3.386	5.341	3.577	4.441
	Xanthomicrol	4.898	4.944	5.013	5.055	4.986	5.035	4.573	4.658	4.408	4.642	4.422	4.53
	O-Desmethyl-lacosamide	5.031	4.728	4.359	5.114	5.211	3.844	4.884	4.814	4.851	4.737	5.15	4.772
	PS(20:3(8Z,11Z,14Z)/16:0)	5.16	5.559	5.606	5.184	5.301	5.639	6.028	5.922	5.739	6.128	5.888	5.93
	Panthenol	5.661	5.443	4.583	5.703	5.382	3.572	4.868	5.19	5.124	4.764	5.324	5.075
	(2S,3R)-2-Amino-4-octadecene-3-ol	7.272	7.192	7.196	7.174	7.217	7.158	6.638	6.592	6.704	6.906	6.983	6.647
	11,13-Dihydrotaraxinic acid glucosyl ester	3.418	3.48	3.466	3.498	3.491	3.433	5.275	4.938	4.724	3.518	5.012	3.817
	Dioscoretine	4.417	4.864	5.225	4.682	4.811	4.944	5.687	5.524	5.675	5.319	5.471	5.393
	10-Nitrolinoleic acid	3.908	4.488	5.147	4.006	4.606	5.2	5.358	5.748	5.523	5.806	5.671	5.606
	Ala Val Leu	4.94	4.985	5.382	4.755	4.807	4.978	5.201	5.262	5.165	4.942	5.315	5.284
	Quinoline-4,8-diol	5.1	5.114	5.159	5.175	5.362	5.242	4.671	4.826	4.533	4.839	4.613	4.828
	L-Phenylglycine	4.811	4.887	4.917	4.935	5.118	4.985	4.431	4.617	4.292	4.582	4.43	4.568
	CDP-DG(i-20:0/LTE4)	2.198	3.665	2.246	2.277	2.271	2.213	4.936	5.469	5.234	5.143	5.622	6.295
	PGP(20:5(7Z,9Z,11E,13E,17Z)-3OH(5,6,15)/16:1(9Z))	4.17	4.55	3.528	4.745	3.903	3.774	4.513	4.878	4.382	4.855	5.173	5.438
	2-[(2R)-2-Aminopropyl]-5-hydroxybenzoic acid	6.385	6.599	6.322	6.563	6.704	6.58	5.536	5.96	5.458	6.112	5.617	6.14
	Estriol	5.094	5.401	5.54	5.541	5.513	5.343	5.964	5.918	5.891	5.863	5.911	5.989
	Leu Ala Thr Lys	4.584	5.006	5.157	4.981	4.876	5.039	4.525	4.686	4.531	4.913	4.777	4.574
	Ser Val Leu	4.797	5.295	5.408	4.987	4.88	5.194	5.782	5.726	5.635	5.477	5.714	5.596
	Quinapril	5.748	5.759	5.78	6.087	6.092	5.434	5.548	5.668	5.201	5.556	5.409	5.739
	Statine	5.623	5.536	4.658	5.631	5.245	3.624	4.907	5.222	5.137	4.823	5.251	4.922
	Plicatic acid	5.162	5.003	4.449	5.312	5.078	4.661	4.521	4.492	4.614	4.479	4.718	4.483
	Phe Leu Gly	4.365	4.195	4.64	4.793	4.316	4.552	5.134	5.294	5.158	5.037	5.248	4.933
	Helenalin	4.161	4.141	4.214	4.065	4.085	4.177	4.968	4.981	4.905	4.824	4.902	4.915
	4,5-seco-dopa	4.63	4.706	4.818	4.725	4.668	4.839	4.066	4.487	4.115	4.32	4.112	4.198
	Ala Pro Phe	4.986	4.763	4.766	4.757	5.095	4.462	4.987	5.355	5.13	5.399	5.253	5.065
	Pantothenol	5.068	5.07	4.405	4.974	4.573	3.046	4.347	4.907	4.925	4.373	4.927	4.046
	Dibekacin	5.7	4.952	5.109	4.936	4.949	4.319	5.785	5.854	5.175	5.759	5.221	4.939
	METAMITRON	5.511	5.562	5.562	5.565	5.483	5.578	5.07	5.282	4.98	5.238	4.974	5.001
	2-Chloroacetophenone	5.363	5.266	5.335	5.336	5.359	5.372	5.193	5.156	5.241	5.254	5.279	5.215
	Ser Pro Phe	4.179	4.774	4.863	4.443	4.321	4.797	5.192	5.459	5.313	5.487	5.345	5.218
	5-((6-((Aminomethyl)amino)-1-oxohexyl)amino)pentanoic acid	4.874	5.099	5.252	4.914	4.974	5.046	5.343	5.313	5.148	5.228	5.183	5.241
	N1-trans-Feruloylagmatine	4.282	4.708	4.65	4.538	4.633	4.65	5.879	6.947	5.396	4.699	5.534	6.055
	Leu Asn Val	4.805	5.116	5.366	4.942	5.029	5.068	5.838	5.844	5.927	5.568	5.992	5.516
	Cyclazocine	3.559	3.622	3.943	3.639	3.632	4.436	4.508	5.142	4.933	5.036	5.238	4.686
	Isopropylmaleic acid	4.043	4.617	3.901	4.684	4.797	4.828	3.913	4.535	4.391	4.501	4.295	4.404
	Thr Phe	6.645	6.66	6.233	6.596	6.674	6.572	5.619	5.958	5.726	6.181	5.965	6.117
	Mericitabine	4.995	5.173	4.962	5.159	5.255	5.169	4.158	4.542	4.45	4.136	4.027	4.11
	Indoleacrylic acid	4.478	4.837	4.471	4.437	4.609	4.504	3.498	4.106	3.829	4.089	3.891	3.615
	Xenognosin A	5.052	5.262	4.943	5.149	5.152	4.598	5.033	5.288	5.292	5.275	5.331	5.019
	N-(3-oxo-octanoyl)-homoserine lactone	3.854	3.763	3.665	4.076	3.983	2.653	5.054	5.041	5.146	4.873	5.3	4.886
	Plumbagin	4.788	4.911	4.637	5.029	4.86	4.932	4.457	4.892	4.593	4.568	4.585	4.494
	Peltatol A	4.575	3.802	3.615	3.297	3.444	3.304	4.295	4.926	4.808	5.001	5.153	4.538
	Cyclic GMP	3.364	3.485	4.653	3.444	3.437	4.43	4.22	3.984	4.406	5.273	4.304	5.053
	Glu Phe	5.245	5.316	5.084	5.499	5.473	4.652	5.626	5.803	5.795	5.638	5.95	5.458
	7,8-Dihydroneopterin	5.524	5.498	5.536	5.313	5.339	5.617	4.708	5.049	4.656	4.765	4.911	5.208
	1-(4-Methoxyphenyl)-2-nitroethylene	4.594	4.719	4.641	4.479	4.913	4.399	4.25	4.181	4.257	4.349	4.167	4.24
	Phenacetin	5.536	5.602	5.482	5.69	5.674	5.757	4.877	5.105	4.947	5.206	4.96	4.835
	O-Desmethyltramadol glucuronide	5.281	5.21	5.299	5.224	5.312	5.017	4.907	5.007	5.275	5.296	5.549	5.092
	Genipic acid	3.893	4.049	3.934	4.194	3.757	4.047	4.695	4.728	4.617	4.547	4.808	4.451
	PS(14:1(9Z)/22:6(4Z,7Z,11E,13Z,15E,19Z)-2OH(10S,17))	3.875	4.281	4.215	3.295	4.335	4.128	5.152	5.2	5.106	5.646	4.867	5.273
	Blasticidin S	0.9211	3.459	5.21	0.9918	0.986	5.735	5.481	5.269	5.615	4.9	5.129	5.253
	Coenzyme B	4.655	4.503	5.15	4.597	4.257	5.167	3.196	3.268	3.205	5.012	3.226	4.942
	Delta-Hexalactone	4.612	4.981	4.653	4.98	4.919	5.006	4.567	4.704	4.618	4.725	4.604	4.677
	Zeatin Riboside	4.932	5.005	5.071	4.863	4.887	4.952	5.194	4.94	4.856	4.952	4.809	4.91
	5-amino-2-(1,3-dioxooctahydro-2H-4,7-methanoisoindol-2-yl)-5-oxopentanoic acid	5.833	5.97	6.224	5.693	5.835	6.161	5.767	5.913	5.818	6.033	5.84	6.051
	3-O-Demethylfortimicin A	2.319	2.381	2.367	2.398	2.392	2.466	4.32	4.567	4.237	6.048	5.326	2.378
	Benzyl formate	3.673	3.82	3.673	3.804	3.785	3.503	4.077	4.68	3.778	3.853	3.944	4.242
	5-Hydroxyindoleacetic acid	4.397	4.57	4.628	4.627	4.548	4.72	4.008	4.094	3.839	4.335	4.123	4.254
	N-Feruloylglycyl-L-phenylalanine	4.989	4.95	4.824	4.886	4.956	5.007	4.03	4.566	4.134	4.098	3.812	4.017
	Leonurine	5.64	5.613	5.114	5.316	5.153	4.445	5.345	5.589	5.524	5.414	5.436	5.38
	Indoleacetaldehyde	5.84	5.897	5.99	6.029	6.004	6.092	5.415	5.541	5.468	5.708	5.397	5.593
	DG(PGF1alpha/0:0/2:0)	4.664	4.711	4.945	5.334	4.998	4.727	5.644	5.444	5.325	5.272	5.524	5.223
	7-Hydroxymitragynine	5.027	5.147	5.192	5.522	5.517	4.986	5.433	5.36	5.096	5.268	5.135	5.251
	Salidroside	4.989	4.946	4.913	5.094	5.292	4.01	4.804	4.905	5.027	4.805	4.954	4.777
	3-Methyldioxyindole	4.799	5.035	4.823	5.045	4.912	5.003	4.593	4.739	4.586	4.694	4.597	4.605
	D-Cathine	4.164	4.332	4.389	4.267	4.174	4.316	4.857	4.641	4.451	4.467	4.351	4.387
	Avenanthramide L	3.052	3.114	3.1	3.132	3.125	3.067	4.489	4.037	4.346	3.152	5.159	3.915
	L-arogenate	4.775	4.798	4.821	4.911	4.601	4.88	3.676	4.32	4.009	4.366	4.232	3.005
	Petunidin 3-O-(6''-acetyl-galactoside)	4.095	4.157	4.143	4.174	4.168	4.11	6.026	5.813	5.982	4.821	5.852	4.153
	Flutriafol	5.138	5.228	5.233	5.068	5.119	4.567	5.237	5.305	5.355	5.203	5.299	5.297
	Tyrosyl-Cysteine	4.708	4.73	4.727	4.84	4.64	4.8	4.141	4.219	4.149	4.287	4.075	3.951
	Tetrahydroneopterin	3.494	3.556	3.542	3.656	3.779	3.509	5.295	5.007	5.172	4.919	4.931	5.197
	Beta-Funaltrexamine	5.632	5.484	5.467	5.725	5.691	5.274	5.802	5.814	5.584	5.628	5.616	5.682
	Val Lys Leu	5.337	5.688	5.401	5.563	5.377	4.543	5.248	5.501	5.346	5.18	5.405	5.135
	Ketorolac	5.152	5.322	5.093	5.432	5.473	5.442	4.626	5.017	4.865	4.992	4.695	4.981
	1,6-anhydro-N-acetyl-beta-muramate	5.539	5.618	5.423	5.392	5.43	5.143	5.706	5.711	5.561	5.457	5.561	5.56
	E-64	4.607	5.035	4.892	5.044	4.801	5.007	4.645	4.993	4.891	4.94	4.717	4.614
	L-beta-aspartyl-L-phenylalanine	6.171	6.089	6.141	5.982	6.071	6.092	5.139	5.399	5.238	5.557	5.492	5.268
	Cbhcy	5.036	5.159	5.155	5.086	5.001	5.21	4.647	5.023	4.693	4.655	4.603	4.739
	4-Methylumbelliferone	5.064	4.948	5.024	5.044	5.061	5.08	4.599	4.677	4.64	4.628	4.541	4.665
	Pro Ala Leu	5.652	5.351	5.51	5.366	5.334	4.902	5.73	5.757	5.599	5.566	5.666	5.392
	Gemctitabine	4.675	4.764	4.929	4.563	4.844	4.416	3.306	3.12	3.523	4.029	4.066	4.536
	Xanthurenic Acid	4.876	4.972	4.785	4.963	5.139	4.935	4.475	4.696	4.494	4.487	4.395	4.631
	Benzoylnorecgonine	5.764	5.548	5.679	5.678	5.594	5.553	4.962	4.44	4.946	5.112	5.138	4.682
	3,6-Dihydroxycyclohepta-2,4,6-trien-1-one	4.531	4.695	4.414	4.622	4.602	4.699	4.205	4.392	4.305	4.504	4.306	4.426
	3,4,4-Trimethyl-1,2-cyclopentanedione	4.12	4.155	4.362	4.368	4.42	4.254	4.872	4.79	4.798	4.677	4.637	4.856
	THYMOQUINONE	4.223	4.198	4.289	4.426	4.449	4.167	4.98	4.855	4.785	4.688	4.632	4.906
	(4Ar,10bR)-rel-4-Propyl-2,3,4,4a,5,10b-hexahydrochromeno[4,3-b][1,4]oxazin-9-ol	4.535	4.742	4.722	4.957	4.735	4.448	4.767	4.724	4.636	4.879	4.646	4.782
	Alpha-Methyltyrosine methyl ester	4.817	4.822	5.102	4.917	4.883	5.052	4.455	4.455	4.368	4.633	4.309	4.488
	Methohexital	5.37	5.582	5.043	5.43	5.455	4.752	5.444	5.457	5.493	5.236	5.467	5.384
	PGP(16:0/18:1(9Z))	5.384	5.816	5.125	4.716	4.875	4.63	4.648	5.231	5.43	5.315	5.536	6.011
	Adipate semialdehyde	4.7	4.95	4.984	4.96	5.069	4.892	5.377	5.264	5.254	5.114	5.18	5.25
	2'-Epi-Perindopril, (2'R)-	6.094	5.306	5.69	5.526	5.495	5.203	5.594	5.522	5.552	5.685	5.585	5.602
	4-(4-acetylpiperazin-1-yl)sulfonylbenzoic acid	5.586	5.523	5.652	5.242	5.46	5.438	4.477	4.631	4.537	4.801	4.11	4.457
	N-Acetyl-L-methionine	5.016	5.092	5.225	5.283	5.14	5.299	4.823	4.843	4.826	4.799	4.781	4.843
	N6-Threonylcarbamoyladenosine	6.5	6.61	6.615	6.578	6.536	6.568	6.164	6.209	6.056	6.264	6.03	6.074
	4-oxo-Retinoic acid	4.712	4.717	4.788	4.63	4.629	4.416	5.263	5.159	5.08	5.057	5.354	5.13
	Butyric acid	4.999	5.154	5.143	5.339	5.327	5.234	5.867	5.703	5.749	5.568	5.668	5.802
	XANTHOPTERIN	4.715	4.827	4.823	4.794	4.793	4.803	4.389	4.481	4.308	4.476	4.22	4.249
	Thr Glu Ile	4.079	4.737	4.511	4.663	4.639	3.455	5.045	5.222	5	4.957	5.107	4.937
	Tyrosyl-Valine	6.113	6.342	6.335	6.174	6.157	6.281	6.447	6.613	6.463	6.654	6.566	6.638
	Cirsimaritin	4.952	4.891	5.188	4.988	5.057	4.916	4.198	4.223	3.73	4.206	3.716	3.812
	Val Thr Val	3.932	4.085	5.16	3.382	4.472	4.367	4.796	4.79	4.65	4.435	4.732	4.805
	Epsilon-Caprolactam	6.483	6.367	6.423	6.447	6.46	6.486	6.275	6.243	6.306	6.333	6.343	6.337
	17-Ethynyl-16-fluoroestradiol	4.817	3.74	3.602	3.674	3.548	3.49	4.904	5.386	4.792	4.974	4.871	4.503
	Metoprolol acid	5.148	5.126	5.173	5.419	5.313	4.82	3.185	4.383	4.108	4.763	4.007	4.136
	Val Leu	6.581	6.53	6.193	6.345	6.254	5.694	6.422	6.486	6.464	6.302	6.46	6.381
	Cyclo(glycylglycylleucylleucylleucylprolylprolylphenylalanyl)	4.558	5.013	4.155	4.467	4.141	4.438	5.111	5.438	5.149	5.263	5.261	5.31
	(R)-Amphetamine	3.139	3.201	3.948	3.828	3.616	3.795	4.42	4.435	4.915	4.062	4.022	4.096
	4-(1-Hydroxy-2-methoxyethyl)-5-(hydroxymethyl)-2-methylpyridin-3-ol	4.776	4.896	5.139	5.026	4.959	5.308	5.841	5.707	5.687	5.675	5.752	5.701
	Leucyl-leucine	6.855	6.733	6.801	6.808	6.821	6.88	6.578	6.54	6.636	6.682	6.687	6.673
	Thr Gly Ile	4.972	5.158	5.098	5.022	5.347	4.238	5.204	5.282	5.131	5.232	5.301	4.933
	Chrysophanol	4.453	4.806	4.128	4.981	4.666	4.864	3.359	4.069	3.977	3.674	3.793	3.333
	2-Ethylpropanedioylcarnitine	3.709	4.002	4.183	3.981	4.242	4.415	4.902	4.323	5.358	3.959	5.469	4.448
	3-Dehydroquinic acid	5.607	5.674	5.625	5.684	5.675	5.683	5.084	5.236	5.063	5.178	4.955	4.997
	Asp Glu Leu	4.078	3.972	4.435	3.989	4.53	4.059	4.933	5.106	4.917	5.081	5.075	4.776
	Ile Leu Gly	4.806	4.917	4.833	4.743	4.728	4.234	5.09	5.206	5.038	4.801	5.082	4.875
	(S)-5-Amino-3-oxohexanoate	4.711	4.893	4.93	4.81	4.745	4.276	5.225	5.346	5.228	5.259	5.409	5.133
	Ile Tyr	5.112	4.982	4.281	5.212	4.787	4.248	4.958	5.305	5.39	5.212	5.478	4.951
	Chlorobenzene	7.435	7.344	7.4	7.408	7.406	7.448	7.252	7.241	7.299	7.315	7.342	7.301
	Epothilone A	6.278	6.3	6.494	6.324	6.288	6.347	5.858	5.941	5.825	5.946	5.745	5.884
	Megestrol	5.286	5.457	5.745	5.908	5.771	5.625	6.242	6.139	6.267	6.233	6.223	6.262
	Ligusticide	4.355	4.583	4.775	4.5	4.387	5.068	4.496	4.529	4.1	3.121	3.926	4.028
	Tyrosyl-Tyrosine	6.04	6.108	5.776	6.104	5.993	6.099	5.356	5.651	5.376	5.491	5.427	5.462
	RESORCINOL MONOACETATE	4.648	4.965	4.73	4.759	4.884	4.858	3.245	4.341	3.254	4.486	3.812	4.619
	Enol-phenylpyruvate	4.94	4.702	4.724	5.078	5.066	4.457	5.067	5.422	4.666	5.31	5.003	5.093
	Glucitol-lysine	5.257	5.251	4.065	5.312	4.756	4.032	4.138	4.709	4.734	4.171	4.961	4.076
	Phenylalanylhydroxyproline	5.156	4.468	3.558	5.296	5.314	3.81	4.99	4.581	4.557	4.129	4.839	4.151
	(+/-)-Tryptophan	5.655	5.962	6.159	5.21	5.141	5.899	5.773	5.748	6.026	6.264	6.037	6.341
	Nipradilol	4.764	5.13	5.036	4.824	4.529	5.195	5.299	5.428	5.369	5.663	5.363	5.454
	Indole-3-acetaldehyde	4.914	5.119	5.156	4.801	4.677	5.174	5.015	5.01	5.145	5.289	5.111	5.311
	1-Naphthylamine	5.971	6.212	6.261	5.815	5.827	6.183	6.091	6.093	6.2	6.381	6.199	6.41
	Alpha-D-GalpNAc-(1->3)-[alpha-L-Fucp-(1->2)]-D-Galp	5.505	5.811	5.292	5.415	4.479	5.968	5.118	5.297	4.961	5.529	4.929	5.175
	Monocrotaline	5.263	4.896	5.144	5.071	5.011	5.154	4.315	4.886	4.422	4.256	4.055	4.407
	Stavudine	5.626	5.876	5.595	5.458	5.302	5.833	5.409	5.547	5.531	5.486	5.406	5.308
	ALANYL-dl-PHENYLALANINE	5.798	5.728	5.265	5.749	5.634	4.986	5.556	5.821	5.833	5.555	5.949	5.631
	Fusaric Acid	4.266	4.298	4.522	4.296	4.357	4.144	4.748	4.829	4.505	4.577	4.558	4.283
	L-Prolinamide, 5-oxo-L-prolyl-L-norvalyl-	4.946	5.333	4.869	5.209	4.944	4.363	4.656	4.845	4.577	4.81	4.468	4.642
	2,6-Diamino-5-hydroxyhexanoic acid	5.27	5.369	5.262	4.929	5.287	4.997	5.084	5.345	5.216	5.222	5.342	5.349
	Ile Ile Ser	4.64	4.678	4.842	4.625	4.587	4.474	5.207	5.384	5.338	5.017	5.437	5.001
	Leu Met	5.416	5.554	4.972	5.447	5.281	4.576	5.2	5.488	5.412	5.327	5.452	5.376
	3-methyl-4-pentenoic acid	4.622	4.74	4.788	4.745	4.519	4.758	4.862	4.646	4.73	4.898	4.709	4.762
	Leucyl-Tyrosine	5.692	5.703	5.264	5.591	5.428	4.999	5.476	5.676	5.775	5.632	5.762	5.541
[truncated: 1,886 more rows]

## Sheet: Fig. 4b-g
Fig. 4b		GF.1	GF.2	GF.3	GF.4	GF.5	GF.6	Butyrate.1	Butyrate.2	Butyrate.3	Butyrate.4	Butyrate.5	Butyrate.6
[truncated: 189 more rows]

[truncated: 16 more sheets: Fig. 5a-d, Fig. 6a-b, Fig. 6d-f, h-i, Suppl Fig. 1a-d, Suppl Fig. 3, Suppl Fig. 4a,b,d, Suppl Fig. 5, Suppl Fig. 6, Suppl Fig. 7a, Suppl Fig. 7b, Suppl Fig. 7c, Suppl Fig. 9a-d, Suppl Fig.10, Suppl Fig. 11, Suppl Fig. 12a-b, Suppl Fig. 15b]
